# Supplementary material for: Active acoustic surveys reveal coastal fish community resistance to an environmental perturbation in South Florida
Source: PeerJ. 2023 Apr 27;11:e14888. doi: 10.7717/peerj.14888 (PMC10149053; doi:10.7717/peerj.14888)
Supplement: Supplemental Information 1 — Data queried from DBHYDRO describing the flow rate through major water control structures in Southeast Florida. [file peerj-11-14888-s001.csv]

dates	S153	S80	S46
9/1/2015	2.7241	8.0379	0.0000
9/2/2015	3.0179	0.0000	0.0000
9/3/2015	2.3228	0.0000	0.0000
9/4/2015	1.4726	3.0567	0.0071
9/5/2015	1.8385	2.0944	4.5620
9/6/2015	2.0188	1.5283	0.0000
9/7/2015	2.0958	11.0663	0.0034
9/8/2015	1.7825	20.4344	0.1262
9/9/2015	1.5099	12.8493	0.0000
9/10/2015	2.7295	7.5851	0.0000
9/11/2015	1.9523	1.9812	0.0000
9/12/2015	1.8473	24.6515	0.0000
9/13/2015	3.3587	16.1324	0.0000
9/14/2015	1.8275	9.9342	0.0000
9/15/2015	1.6608	11.4342	0.0000
9/16/2015	2.2571	19.6985	0.0249
9/17/2015	4.6277	44.8028	13.0064
9/18/2015	7.0830	98.9738	7.7952
9/19/2015	8.0993	59.3786	3.9759
9/20/2015	8.7755	42.7368	1.6069
9/21/2015	6.9865	24.1986	0.1129
9/22/2015	5.3809	24.2835	1.1371
9/23/2015	4.9113	19.4438	0.1610
9/24/2015	5.4867	12.9059	0.8046
9/25/2015	4.7543	29.1799	0.0045
9/26/2015	5.3305	10.4436	0.0000
9/27/2015	3.4470	15.1418	0.0000
9/28/2015	3.6236	25.6421	0.0000
9/29/2015	3.7405	31.3875	0.9704
9/30/2015	3.2471	14.3494	0.2609
10/1/2015	2.2851	9.6228	0.0000
10/2/2015	3.3258	6.2832	0.0059
10/3/2015	1.7434	6.2548	0.0209
10/4/2015	2.3327	5.0944	0.0000
10/5/2015	1.0987	4.0473	0.2137
10/6/2015	1.1881	11.4625	0.2666
10/7/2015	2.0202	7.3020	0.2742
10/8/2015	1.7508	2.7170	0.1152
10/9/2015	0.6108	13.7267	0.0014
10/10/2015	1.3970	6.5096	0.0000
10/11/2015	1.7474	4.1039	0.0000
10/12/2015	1.0670	2.6038	0.0000
10/13/2015	0.6954	0.0000	0.0000
10/14/2015	1.5883	0.0000	0.0000
10/15/2015	0.0158	0.0000	0.0000
10/16/2015	1.3630	0.0000	0.0000
10/17/2015	0.0258	0.0000	0.0000
10/18/2015	1.3537	0.0000	0.0000
10/19/2015	0.0000	0.0000	0.0000
10/20/2015	1.3899	0.0000	0.0000
10/21/2015	0.0000	0.0000	0.0000
10/22/2015	1.3795	0.0000	0.0000
10/23/2015	0.0000	0.0000	0.0000
10/24/2015	0.6108	0.0000	0.0000
10/25/2015	0.6691	0.0000	0.0000
10/26/2015	0.0000	0.0000	0.0000
10/27/2015	0.6614	0.0000	0.0000
10/28/2015	0.6634	0.0000	0.0000
10/29/2015	0.6761	0.0000	0.0000
10/30/2015	0.5768	0.0000	0.0000
10/31/2015	0.0521	0.0000	0.0000
11/1/2015	0.0000	0.0000	0.0000
11/2/2015	0.0000	0.0000	0.0000
11/3/2015	0.0000	0.0000	0.0000
11/4/2015	0.0000	0.0000	0.0000
11/5/2015	0.0000	0.0000	0.0000
11/6/2015	0.0000	0.0000	0.0000
11/7/2015	0.0000	0.0000	0.0000
11/8/2015	0.0000	0.0000	0.0000
11/9/2015	0.0000	0.0000	0.0000
11/10/2015	0.0000	0.0000	0.0000
11/11/2015	0.0000	0.0000	0.0000
11/12/2015	0.0000	0.0000	0.0000
11/13/2015	0.0000	0.0000	0.0000
11/14/2015	0.0000	0.0000	0.0000
11/15/2015	0.0000	0.0000	0.0000
