# Supplementary material for: Active acoustic surveys reveal coastal fish community resistance to an environmental perturbation in South Florida
Source: PeerJ. 2023 Apr 27;11:e14888. doi: 10.7717/peerj.14888 (PMC10149053; doi:10.7717/peerj.14888)
Supplement: Supplemental Information 2 — Backscatter data from active acoustic surveys conduccted in Jupiter Florida, Sep-Nov 2015. [file peerj-11-14888-s002.csv]

index	Date	Year_day	Site	Sv_mean	sv_trans	sv_trans.1000	Period	NASC	Sv_max	Sv_min	Sv_noise	NASC_noise	Height_mean	Depth_mean	Good_samples	Ping_S	Ping_E	Ping_M	Dist_S	Dist_E	Dist_M	VL_start	VL_end	VL_mid	Time_S	Date_E	Time_E	Date_M	Time_M	Lat_S	Lon_S	Lat_E	Lon_E	Lat_M	Lon_M	Exclude_below_line_depth_mean	Exclude_above_line_depth_mean	Uncorrected_length	Uncorrected_thickness	Uncorrected_perimeter	Uncorrected_area	Standard_deviation	Skewness	Kurtosis	Attack_angle	Corrected_length	Corrected_thickness	Corrected_perimeter	Corrected_area
415	11/3/2015	307	HIW	-65.008198	3.16E-07	0.000315631	after	383.813124	-32.104495	-139.17012	-972.275318	0	28.212902	16.111052	220590	11887	12273	12080	3858.965745	4037.920297	3946.686109	0	0	0	14:26:40.7830	20151103	14:27:46.2000	20151103	14:27:13.5290	26.89292563	-79.98452219	26.89297333	-79.98629929	26.89291	-79.98539333	41.575717	2	179.522001	30.215603	419.468519	5064.83667	4.80E-06	63.324625	5453.363329	-9999	-9999	-9999	-9999	-9999
415	11/3/2015	307	HIW	-65.008198	3.16E-07	0.000315631	after	383.813124	-32.104495	-139.17012	-972.275318	0	28.212902	16.111052	220590	11887	12273	12080	3858.965745	4037.920297	3946.686109	0	0	0	14:26:40.7830	20151103	14:27:46.2000	20151103	14:27:13.5290	26.89292563	-79.98452219	26.89297333	-79.98629929	26.89291	-79.98539333	41.575717	2	179.522001	30.215603	419.468519	5064.83667	4.80E-06	63.324625	5453.363329	-9999	-9999	-9999	-9999	-9999
415	11/3/2015	307	HIW	-65.008198	3.16E-07	0.000315631	after	383.813124	-32.104495	-139.17012	-972.275318	0	28.212902	16.111052	220590	11887	12273	12080	3858.965745	4037.920297	3946.686109	0	0	0	14:26:40.7830	20151103	14:27:46.2000	20151103	14:27:13.5290	26.89292563	-79.98452219	26.89297333	-79.98629929	26.89291	-79.98539333	41.575717	2	179.522001	30.215603	419.468519	5064.83667	4.80E-06	63.324625	5453.363329	-9999	-9999	-9999	-9999	-9999
413	11/3/2015	307	HIW	-65.027888	3.14E-07	0.000314204	after	516.809293	-25.585308	-126.477792	-969.293803	0	38.161663	21.085432	555891	11174	11894	11534	3632.514965	3862.396692	3724.872355	0	0	0	14:24:39.6690	20151103	14:26:41.9550	20151103	14:25:40.0300	26.89404448	-79.98327684	26.89291943	-79.98455603	26.8932278	-79.98335277	52.014256	2	230.514452	40.1495	540.755708	8796.814756	6.95E-06	203.797385	63773.92908	-9999	-9999	-9999	-9999	-9999
413	11/3/2015	307	HIW	-65.027888	3.14E-07	0.000314204	after	516.809293	-25.585308	-126.477792	-969.293803	0	38.161663	21.085432	555891	11174	11894	11534	3632.514965	3862.396692	3724.872355	0	0	0	14:24:39.6690	20151103	14:26:41.9550	20151103	14:25:40.0300	26.89404448	-79.98327684	26.89291943	-79.98455603	26.8932278	-79.98335277	52.014256	2	230.514452	40.1495	540.755708	8796.814756	6.95E-06	203.797385	63773.92908	-9999	-9999	-9999	-9999	-9999
413	11/3/2015	307	HIW	-65.027888	3.14E-07	0.000314204	after	516.809293	-25.585308	-126.477792	-969.293803	0	38.161663	21.085432	555891	11174	11894	11534	3632.514965	3862.396692	3724.872355	0	0	0	14:24:39.6690	20151103	14:26:41.9550	20151103	14:25:40.0300	26.89404448	-79.98327684	26.89291943	-79.98455603	26.8932278	-79.98335277	52.014256	2	230.514452	40.1495	540.755708	8796.814756	6.95E-06	203.797385	63773.92908	-9999	-9999	-9999	-9999	-9999
1720	9/12/2015	255	WRT	-65.334973	2.93E-07	0.000292754	before	256.065653	-22.782961	-142.598621	-975.273327	0	20.293491	12.151347	316110	4402	5172	4787	1149.017808	1377.719871	1253.846135	0	0	0	16:41:57.0690	20150912	16:43:25.3350	20150912	16:42:41.0130	26.9645702	-80.00573763	26.96417333	-80.00777167	26.96412534	-80.0065293	25.487809	2	228.881067	22.262708	502.829415	4644.795905	2.57E-05	142.374978	23402.03176	-9999	-9999	-9999	-9999	-9999
1720	9/12/2015	255	WRT	-65.334973	2.93E-07	0.000292754	before	256.065653	-22.782961	-142.598621	-975.273327	0	20.293491	12.151347	316110	4402	5172	4787	1149.017808	1377.719871	1253.846135	0	0	0	16:41:57.0690	20150912	16:43:25.3350	20150912	16:42:41.0130	26.9645702	-80.00573763	26.96417333	-80.00777167	26.96412534	-80.0065293	25.487809	2	228.881067	22.262708	502.829415	4644.795905	2.57E-05	142.374978	23402.03176	-9999	-9999	-9999	-9999	-9999
1720	9/12/2015	255	WRT	-65.334973	2.93E-07	0.000292754	before	256.065653	-22.782961	-142.598621	-975.273327	0	20.293491	12.151347	316110	4402	5172	4787	1149.017808	1377.719871	1253.846135	0	0	0	16:41:57.0690	20150912	16:43:25.3350	20150912	16:42:41.0130	26.9645702	-80.00573763	26.96417333	-80.00777167	26.96412534	-80.0065293	25.487809	2	228.881067	22.262708	502.829415	4644.795905	2.57E-05	142.374978	23402.03176	-9999	-9999	-9999	-9999	-9999
1800	10/10/2015	283	WRT	-65.425312	2.87E-07	0.000286727	during	123.621125	-37.473641	-116.81652	-980.273142	0	10.003041	7.578413	54364	5688	5956	5822	2327.304864	2434.895996	2376.598942	0	0	0	15:41:08.8890	20151010	15:41:51.8940	20151010	15:41:30.4060	26.963985	-80.00801833	26.96391788	-80.00860362	26.96376985	-80.00809122	24.575605	2.591613	108.142819	12.59511	240.924172	1076.015954	1.34E-06	82.530805	8928.917175	-9999	-9999	-9999	-9999	-9999
1800	10/10/2015	283	WRT	-65.425312	2.87E-07	0.000286727	during	123.621125	-37.473641	-116.81652	-980.273142	0	10.003041	7.578413	54364	5688	5956	5822	2327.304864	2434.895996	2376.598942	0	0	0	15:41:08.8890	20151010	15:41:51.8940	20151010	15:41:30.4060	26.963985	-80.00801833	26.96391788	-80.00860362	26.96376985	-80.00809122	24.575605	2.591613	108.142819	12.59511	240.924172	1076.015954	1.34E-06	82.530805	8928.917175	-9999	-9999	-9999	-9999	-9999
1800	10/10/2015	283	WRT	-65.425312	2.87E-07	0.000286727	during	123.621125	-37.473641	-116.81652	-980.273142	0	10.003041	7.578413	54364	5688	5956	5822	2327.304864	2434.895996	2376.598942	0	0	0	15:41:08.8890	20151010	15:41:51.8940	20151010	15:41:30.4060	26.963985	-80.00801833	26.96391788	-80.00860362	26.96376985	-80.00809122	24.575605	2.591613	108.142819	12.59511	240.924172	1076.015954	1.34E-06	82.530805	8928.917175	-9999	-9999	-9999	-9999	-9999
420	11/3/2015	307	HIW	-65.427059	2.87E-07	0.000286612	after	302.666273	-32.453647	-136.681519	-973.589952	0	24.500678	14.25494	533610	14605	15682	15143	4963.324929	5281.929718	5111.485127	0	0	0	14:34:18.1480	20151103	14:37:19.9340	20151103	14:35:49.0680	26.89409625	-79.98372426	26.89421093	-79.98686306	26.89414738	-79.98518929	42.920793	2	319.104983	26.490391	691.136437	7818.288556	3.93E-06	57.744613	4839.269386	-9999	-9999	-9999	-9999	-9999
420	11/3/2015	307	HIW	-65.427059	2.87E-07	0.000286612	after	302.666273	-32.453647	-136.681519	-973.589952	0	24.500678	14.25494	533610	14605	15682	15143	4963.324929	5281.929718	5111.485127	0	0	0	14:34:18.1480	20151103	14:37:19.9340	20151103	14:35:49.0680	26.89409625	-79.98372426	26.89421093	-79.98686306	26.89414738	-79.98518929	42.920793	2	319.104983	26.490391	691.136437	7818.288556	3.93E-06	57.744613	4839.269386	-9999	-9999	-9999	-9999	-9999
420	11/3/2015	307	HIW	-65.427059	2.87E-07	0.000286612	after	302.666273	-32.453647	-136.681519	-973.589952	0	24.500678	14.25494	533610	14605	15682	15143	4963.324929	5281.929718	5111.485127	0	0	0	14:34:18.1480	20151103	14:37:19.9340	20151103	14:35:49.0680	26.89409625	-79.98372426	26.89421093	-79.98686306	26.89414738	-79.98518929	42.920793	2	319.104983	26.490391	691.136437	7818.288556	3.93E-06	57.744613	4839.269386	-9999	-9999	-9999	-9999	-9999
1548	9/26/2015	269	TUN	-65.478247	2.83E-07	0.000283254	during	77.353888	-50.808821	-114.952158	-972.382854	0	6.335997	18.399394	40579	4865	5181	5023	1630.169523	1722.06735	1675.124097	0	0	0	16:02:14.7290	20150926	16:02:53.2810	20150926	16:02:33.4900	26.94530152	-80.03003875	26.94531698	-80.02912741	26.94530141	-80.02959151	21.557961	2	92.217563	7.965503	200.503605	583.475362	4.68E-07	4.961512	39.846851	-9999	-9999	-9999	-9999	-9999
1548	9/26/2015	269	TUN	-65.478247	2.83E-07	0.000283254	during	77.353888	-50.808821	-114.952158	-972.382854	0	6.335997	18.399394	40579	4865	5181	5023	1630.169523	1722.06735	1675.124097	0	0	0	16:02:14.7290	20150926	16:02:53.2810	20150926	16:02:33.4900	26.94530152	-80.03003875	26.94531698	-80.02912741	26.94530141	-80.02959151	21.557961	2	92.217563	7.965503	200.503605	583.475362	4.68E-07	4.961512	39.846851	-9999	-9999	-9999	-9999	-9999
1548	9/26/2015	269	TUN	-65.478247	2.83E-07	0.000283254	during	77.353888	-50.808821	-114.952158	-972.382854	0	6.335997	18.399394	40579	4865	5181	5023	1630.169523	1722.06735	1675.124097	0	0	0	16:02:14.7290	20150926	16:02:53.2810	20150926	16:02:33.4900	26.94530152	-80.03003875	26.94531698	-80.02912741	26.94530141	-80.02959151	21.557961	2	92.217563	7.965503	200.503605	583.475362	4.68E-07	4.961512	39.846851	-9999	-9999	-9999	-9999	-9999
1803	10/10/2015	283	WRT	-65.508545	2.81E-07	0.000281284	during	58.84312	-50.505591	-111.26164	-970.769349	0	4.853537	21.622094	20102	6335	6539	6437	2593.604984	2673.500636	2631.672707	0	0	0	15:42:52.8730	20151010	15:43:25.6720	20151010	15:43:09.2370	26.96425828	-80.00868019	26.96423333	-80.00792	26.96414835	-80.0083281	23.983047	2	79.979525	7.420903	175.182243	389.536	3.35E-07	5.812706	94.494415	-9999	-9999	-9999	-9999	-9999
1803	10/10/2015	283	WRT	-65.508545	2.81E-07	0.000281284	during	58.84312	-50.505591	-111.26164	-970.769349	0	4.853537	21.622094	20102	6335	6539	6437	2593.604984	2673.500636	2631.672707	0	0	0	15:42:52.8730	20151010	15:43:25.6720	20151010	15:43:09.2370	26.96425828	-80.00868019	26.96423333	-80.00792	26.96414835	-80.0083281	23.983047	2	79.979525	7.420903	175.182243	389.536	3.35E-07	5.812706	94.494415	-9999	-9999	-9999	-9999	-9999
1803	10/10/2015	283	WRT	-65.508545	2.81E-07	0.000281284	during	58.84312	-50.505591	-111.26164	-970.769349	0	4.853537	21.622094	20102	6335	6539	6437	2593.604984	2673.500636	2631.672707	0	0	0	15:42:52.8730	20151010	15:43:25.6720	20151010	15:43:09.2370	26.96425828	-80.00868019	26.96423333	-80.00792	26.96414835	-80.0083281	23.983047	2	79.979525	7.420903	175.182243	389.536	3.35E-07	5.812706	94.494415	-9999	-9999	-9999	-9999	-9999
327	9/26/2015	269	HIW	-65.517826	2.81E-07	0.000280684	during	23.952021	-50.514072	-126.933772	-989.441329	0	1.979853	2.994527	2320	6576	6633	6604	2434.710985	2452.036091	2443.864905	0	0	0	14:01:00.3530	20150926	14:01:07.0350	20150926	14:01:03.6630	26.89318631	-79.98687007	26.89317058	-79.98669681	26.89318	-79.98677833	32.59797	2	17.714042	3.948737	43.39505	35.071195	6.95E-07	6.029645	49.004672	-9999	-9999	-9999	-9999	-9999
327	9/26/2015	269	HIW	-65.517826	2.81E-07	0.000280684	during	23.952021	-50.514072	-126.933772	-989.441329	0	1.979853	2.994527	2320	6576	6633	6604	2434.710985	2452.036091	2443.864905	0	0	0	14:01:00.3530	20150926	14:01:07.0350	20150926	14:01:03.6630	26.89318631	-79.98687007	26.89317058	-79.98669681	26.89318	-79.98677833	32.59797	2	17.714042	3.948737	43.39505	35.071195	6.95E-07	6.029645	49.004672	-9999	-9999	-9999	-9999	-9999
327	9/26/2015	269	HIW	-65.517826	2.81E-07	0.000280684	during	23.952021	-50.514072	-126.933772	-989.441329	0	1.979853	2.994527	2320	6576	6633	6604	2434.710985	2452.036091	2443.864905	0	0	0	14:01:00.3530	20150926	14:01:07.0350	20150926	14:01:03.6630	26.89318631	-79.98687007	26.89317058	-79.98669681	26.89318	-79.98677833	32.59797	2	17.714042	3.948737	43.39505	35.071195	6.95E-07	6.029645	49.004672	-9999	-9999	-9999	-9999	-9999
442	11/4/2015	308	HIW	-65.572482	2.77E-07	0.000277174	after	244.211798	-34.671255	-132.070271	-975.210885	0	20.44198	12.225591	135051	12796	13122	12959	6202.663099	6396.526137	6297.030931	0	0	0	12:59:50.9140	20151104	13:01:05.9620	20151104	13:00:28.7910	26.89211228	-79.98598954	999	999	26.89206574	-79.98692511	32.062454	2	193.863038	22.43181	433.380848	3962.944366	2.40E-06	55.924505	5372.205052	-9999	-9999	-9999	-9999	-9999
442	11/4/2015	308	HIW	-65.572482	2.77E-07	0.000277174	after	244.211798	-34.671255	-132.070271	-975.210885	0	20.44198	12.225591	135051	12796	13122	12959	6202.663099	6396.526137	6297.030931	0	0	0	12:59:50.9140	20151104	13:01:05.9620	20151104	13:00:28.7910	26.89211228	-79.98598954	999	999	26.89206574	-79.98692511	32.062454	2	193.863038	22.43181	433.380848	3962.944366	2.40E-06	55.924505	5372.205052	-9999	-9999	-9999	-9999	-9999
442	11/4/2015	308	HIW	-65.572482	2.77E-07	0.000277174	after	244.211798	-34.671255	-132.070271	-975.210885	0	20.44198	12.225591	135051	12796	13122	12959	6202.663099	6396.526137	6297.030931	0	0	0	12:59:50.9140	20151104	13:01:05.9620	20151104	13:00:28.7910	26.89211228	-79.98598954	999	999	26.89206574	-79.98692511	32.062454	2	193.863038	22.43181	433.380848	3962.944366	2.40E-06	55.924505	5372.205052	-9999	-9999	-9999	-9999	-9999
1801	10/10/2015	283	WRT	-65.625457	2.74E-07	0.000273813	during	236.448588	-46.844037	-116.81652	-974.758095	0	20.035057	12.987767	144506	5932	6288	6110	2424.201591	2575.962025	2506.341177	0	0	0	15:41:48.0570	20151010	15:42:45.3370	20151010	15:42:16.7610	26.96394067	-80.008499	26.96427148	-80.00885628	26.96397867	-80.00928775	23.030015	2.994325	152.0537	25.530629	355.644217	3035.44353	3.86E-07	7.335015	172.860587	-9999	-9999	-9999	-9999	-9999
1801	10/10/2015	283	WRT	-65.625457	2.74E-07	0.000273813	during	236.448588	-46.844037	-116.81652	-974.758095	0	20.035057	12.987767	144506	5932	6288	6110	2424.201591	2575.962025	2506.341177	0	0	0	15:41:48.0570	20151010	15:42:45.3370	20151010	15:42:16.7610	26.96394067	-80.008499	26.96427148	-80.00885628	26.96397867	-80.00928775	23.030015	2.994325	152.0537	25.530629	355.644217	3035.44353	3.86E-07	7.335015	172.860587	-9999	-9999	-9999	-9999	-9999
1801	10/10/2015	283	WRT	-65.625457	2.74E-07	0.000273813	during	236.448588	-46.844037	-116.81652	-974.758095	0	20.035057	12.987767	144506	5932	6288	6110	2424.201591	2575.962025	2506.341177	0	0	0	15:41:48.0570	20151010	15:42:45.3370	20151010	15:42:16.7610	26.96394067	-80.008499	26.96427148	-80.00885628	26.96397867	-80.00928775	23.030015	2.994325	152.0537	25.530629	355.644217	3035.44353	3.86E-07	7.335015	172.860587	-9999	-9999	-9999	-9999	-9999
1797	10/10/2015	283	WRT	-65.754917	2.66E-07	0.000265771	during	172.726891	-51.486697	-117.549865	-973.27934	0	15.078559	16.142985	91392	4799	5098	4948	1960.611679	2097.831329	2028.641016	0	0	0	15:38:44.6460	20151010	15:39:33.2370	20151010	15:39:08.8650	26.96393022	-80.0079091	26.96397066	-80.00925446	26.96384833	-80.008585	23.730459	2.201955	137.727935	16.066411	308.335694	2077.40166	3.14E-07	3.264622	21.900081	-9999	-9999	-9999	-9999	-9999
1797	10/10/2015	283	WRT	-65.754917	2.66E-07	0.000265771	during	172.726891	-51.486697	-117.549865	-973.27934	0	15.078559	16.142985	91392	4799	5098	4948	1960.611679	2097.831329	2028.641016	0	0	0	15:38:44.6460	20151010	15:39:33.2370	20151010	15:39:08.8650	26.96393022	-80.0079091	26.96397066	-80.00925446	26.96384833	-80.008585	23.730459	2.201955	137.727935	16.066411	308.335694	2077.40166	3.14E-07	3.264622	21.900081	-9999	-9999	-9999	-9999	-9999
1797	10/10/2015	283	WRT	-65.754917	2.66E-07	0.000265771	during	172.726891	-51.486697	-117.549865	-973.27934	0	15.078559	16.142985	91392	4799	5098	4948	1960.611679	2097.831329	2028.641016	0	0	0	15:38:44.6460	20151010	15:39:33.2370	20151010	15:39:08.8650	26.96393022	-80.0079091	26.96397066	-80.00925446	26.96384833	-80.008585	23.730459	2.201955	137.727935	16.066411	308.335694	2077.40166	3.14E-07	3.264622	21.900081	-9999	-9999	-9999	-9999	-9999
1615	11/3/2015	307	TUN	-65.76334	2.65E-07	0.000265256	after	52.06173	-42.668185	-120.737494	-985.867219	0	4.553661	4.281432	18768	4173	4376	4274	1565.34115	1653.223465	1610.025684	0	0	0	16:04:15.1220	20151103	16:04:50.7200	20151103	16:04:32.7290	26.94533833	-80.03029025	26.94512369	-80.02945133	26.94525872	-80.02985403	21.397149	2	88.515182	6.554771	191.066188	403.068169	1.14E-06	21.193217	640.615312	-9999	-9999	-9999	-9999	-9999
1615	11/3/2015	307	TUN	-65.76334	2.65E-07	0.000265256	after	52.06173	-42.668185	-120.737494	-985.867219	0	4.553661	4.281432	18768	4173	4376	4274	1565.34115	1653.223465	1610.025684	0	0	0	16:04:15.1220	20151103	16:04:50.7200	20151103	16:04:32.7290	26.94533833	-80.03029025	26.94512369	-80.02945133	26.94525872	-80.02985403	21.397149	2	88.515182	6.554771	191.066188	403.068169	1.14E-06	21.193217	640.615312	-9999	-9999	-9999	-9999	-9999
1615	11/3/2015	307	TUN	-65.76334	2.65E-07	0.000265256	after	52.06173	-42.668185	-120.737494	-985.867219	0	4.553661	4.281432	18768	4173	4376	4274	1565.34115	1653.223465	1610.025684	0	0	0	16:04:15.1220	20151103	16:04:50.7200	20151103	16:04:32.7290	26.94533833	-80.03029025	26.94512369	-80.02945133	26.94525872	-80.02985403	21.397149	2	88.515182	6.554771	191.066188	403.068169	1.14E-06	21.193217	640.615312	-9999	-9999	-9999	-9999	-9999
1503	9/12/2015	255	TUN	-65.916936	2.56E-07	0.000256039	before	84.118563	-24.629901	-140.706001	-982.791253	0	7.622433	5.815818	72996	1570	2043	1806	632.435753	834.839974	683.903728	0	0	0	14:18:36.1570	20150912	14:20:20.5740	20150912	14:19:05.3810	26.94478205	-80.03024878	26.94508237	-80.02927903	26.94472833	-80.029735	20.037175	2	202.840252	9.191026	423.923465	1546.136283	2.15E-05	125.29577	17198.19217	-9999	-9999	-9999	-9999	-9999
1503	9/12/2015	255	TUN	-65.916936	2.56E-07	0.000256039	before	84.118563	-24.629901	-140.706001	-982.791253	0	7.622433	5.815818	72996	1570	2043	1806	632.435753	834.839974	683.903728	0	0	0	14:18:36.1570	20150912	14:20:20.5740	20150912	14:19:05.3810	26.94478205	-80.03024878	26.94508237	-80.02927903	26.94472833	-80.029735	20.037175	2	202.840252	9.191026	423.923465	1546.136283	2.15E-05	125.29577	17198.19217	-9999	-9999	-9999	-9999	-9999
1503	9/12/2015	255	TUN	-65.916936	2.56E-07	0.000256039	before	84.118563	-24.629901	-140.706001	-982.791253	0	7.622433	5.815818	72996	1570	2043	1806	632.435753	834.839974	683.903728	0	0	0	14:18:36.1570	20150912	14:20:20.5740	20150912	14:19:05.3810	26.94478205	-80.03024878	26.94508237	-80.02927903	26.94472833	-80.029735	20.037175	2	202.840252	9.191026	423.923465	1546.136283	2.15E-05	125.29577	17198.19217	-9999	-9999	-9999	-9999	-9999
480	11/4/2015	308	HIW	-66.002574	2.51E-07	0.00025104	after	249.570519	-33.088636	-130.49481	-974.138442	0	23.065285	13.537243	188730	2667	3071	2869	798.129035	1028.50886	915.164438	0	0	0	12:21:56.2310	20151104	12:23:25.5100	20151104	12:22:40.8920	26.89538784	-79.98523145	26.895415	-79.987535	26.89542333	-79.98640386	36.176885	2	230.412335	25.032426	511.549291	5314.526195	3.45E-06	69.518634	6749.903178	-9999	-9999	-9999	-9999	-9999
480	11/4/2015	308	HIW	-66.002574	2.51E-07	0.00025104	after	249.570519	-33.088636	-130.49481	-974.138442	0	23.065285	13.537243	188730	2667	3071	2869	798.129035	1028.50886	915.164438	0	0	0	12:21:56.2310	20151104	12:23:25.5100	20151104	12:22:40.8920	26.89538784	-79.98523145	26.895415	-79.987535	26.89542333	-79.98640386	36.176885	2	230.412335	25.032426	511.549291	5314.526195	3.45E-06	69.518634	6749.903178	-9999	-9999	-9999	-9999	-9999
480	11/4/2015	308	HIW	-66.002574	2.51E-07	0.00025104	after	249.570519	-33.088636	-130.49481	-974.138442	0	23.065285	13.537243	188730	2667	3071	2869	798.129035	1028.50886	915.164438	0	0	0	12:21:56.2310	20151104	12:23:25.5100	20151104	12:22:40.8920	26.89538784	-79.98523145	26.895415	-79.987535	26.89542333	-79.98640386	36.176885	2	230.412335	25.032426	511.549291	5314.526195	3.45E-06	69.518634	6749.903178	-9999	-9999	-9999	-9999	-9999
421	11/3/2015	307	HIW	-66.254237	2.37E-07	0.000236906	after	197.614041	-27.698223	-130.613628	-975.686558	0	19.353061	11.681131	433619	15678	16786	16232	5280.84365	5568.248612	5422.428949	0	0	0	14:37:19.2800	20151103	14:40:26.1430	20151103	14:38:52.6210	26.89421198	-79.9868522	26.89353256	-79.98650858	26.89389495	-79.98777834	31.747953	2	287.709504	21.316487	618.457834	5568.059601	4.48E-06	203.086058	64098.01588	-9999	-9999	-9999	-9999	-9999
421	11/3/2015	307	HIW	-66.254237	2.37E-07	0.000236906	after	197.614041	-27.698223	-130.613628	-975.686558	0	19.353061	11.681131	433619	15678	16786	16232	5280.84365	5568.248612	5422.428949	0	0	0	14:37:19.2800	20151103	14:40:26.1430	20151103	14:38:52.6210	26.89421198	-79.9868522	26.89353256	-79.98650858	26.89389495	-79.98777834	31.747953	2	287.709504	21.316487	618.457834	5568.059601	4.48E-06	203.086058	64098.01588	-9999	-9999	-9999	-9999	-9999
421	11/3/2015	307	HIW	-66.254237	2.37E-07	0.000236906	after	197.614041	-27.698223	-130.613628	-975.686558	0	19.353061	11.681131	433619	15678	16786	16232	5280.84365	5568.248612	5422.428949	0	0	0	14:37:19.2800	20151103	14:40:26.1430	20151103	14:38:52.6210	26.89421198	-79.9868522	26.89353256	-79.98650858	26.89389495	-79.98777834	31.747953	2	287.709504	21.316487	618.457834	5568.059601	4.48E-06	203.086058	64098.01588	-9999	-9999	-9999	-9999	-9999
290	9/12/2015	255	HIW	-66.323549	2.33E-07	0.000233155	before	44.804823	-35.991601	-64.997193	-976.213778	0	4.458491	34.677985	23330	1633	1891	1762	377.046411	461.876731	418.189512	0	0	0	12:23:38.8500	20150912	12:24:09.2200	20150912	12:23:54.2440	26.89199333	-79.98608453	26.89203302	-79.98523529	26.89198307	-79.98567117	39.393466	2	85.221814	9.895264	185.513149	387.134893	4.25E-06	37.251832	1664.047076	-9999	-9999	-9999	-9999	-9999
290	9/12/2015	255	HIW	-66.323549	2.33E-07	0.000233155	before	44.804823	-35.991601	-64.997193	-976.213778	0	4.458491	34.677985	23330	1633	1891	1762	377.046411	461.876731	418.189512	0	0	0	12:23:38.8500	20150912	12:24:09.2200	20150912	12:23:54.2440	26.89199333	-79.98608453	26.89203302	-79.98523529	26.89198307	-79.98567117	39.393466	2	85.221814	9.895264	185.513149	387.134893	4.25E-06	37.251832	1664.047076	-9999	-9999	-9999	-9999	-9999
290	9/12/2015	255	HIW	-66.323549	2.33E-07	0.000233155	before	44.804823	-35.991601	-64.997193	-976.213778	0	4.458491	34.677985	23330	1633	1891	1762	377.046411	461.876731	418.189512	0	0	0	12:23:38.8500	20150912	12:24:09.2200	20150912	12:23:54.2440	26.89199333	-79.98608453	26.89203302	-79.98523529	26.89198307	-79.98567117	39.393466	2	85.221814	9.895264	185.513149	387.134893	4.25E-06	37.251832	1664.047076	-9999	-9999	-9999	-9999	-9999
434	11/3/2015	307	HIW	-66.439399	2.27E-07	0.000227018	after	185.007022	-32.394852	-129.183616	-975.851893	0	18.907594	11.458398	141655	22002	22375	22188	7250.271802	7360.138579	7313.017679	0	0	0	14:55:01.7820	20151103	14:56:04.1600	20151103	14:55:32.9570	26.89595333	-79.98663057	26.89596176	-79.98738777	26.89599167	-79.98725547	32.840154	2	110.819843	20.902575	262.964846	2095.336611	3.90E-06	84.58774	9196.522073	-9999	-9999	-9999	-9999	-9999
434	11/3/2015	307	HIW	-66.439399	2.27E-07	0.000227018	after	185.007022	-32.394852	-129.183616	-975.851893	0	18.907594	11.458398	141655	22002	22375	22188	7250.271802	7360.138579	7313.017679	0	0	0	14:55:01.7820	20151103	14:56:04.1600	20151103	14:55:32.9570	26.89595333	-79.98663057	26.89596176	-79.98738777	26.89599167	-79.98725547	32.840154	2	110.819843	20.902575	262.964846	2095.336611	3.90E-06	84.58774	9196.522073	-9999	-9999	-9999	-9999	-9999
434	11/3/2015	307	HIW	-66.439399	2.27E-07	0.000227018	after	185.007022	-32.394852	-129.183616	-975.851893	0	18.907594	11.458398	141655	22002	22375	22188	7250.271802	7360.138579	7313.017679	0	0	0	14:55:01.7820	20151103	14:56:04.1600	20151103	14:55:32.9570	26.89595333	-79.98663057	26.89596176	-79.98738777	26.89599167	-79.98725547	32.840154	2	110.819843	20.902575	262.964846	2095.336611	3.90E-06	84.58774	9196.522073	-9999	-9999	-9999	-9999	-9999
1880	11/4/2015	308	WRT	-66.625301	2.18E-07	0.000217505	after	161.942204	-29.826599	-137.697644	-976.653357	0	17.274216	10.641709	227199	466	1116	791	79.991733	305.515054	184.369531	0	0	0	15:02:43.2120	20151104	15:04:32.4050	20151104	15:03:37.5630	26.96458725	-80.01035904	26.964945	-80.00829333	26.96466333	-80.00935667	23.256553	2	225.523321	19.26828	490.857062	3895.738478	6.69E-06	76.860818	7951.019834	-9999	-9999	-9999	-9999	-9999
1880	11/4/2015	308	WRT	-66.625301	2.18E-07	0.000217505	after	161.942204	-29.826599	-137.697644	-976.653357	0	17.274216	10.641709	227199	466	1116	791	79.991733	305.515054	184.369531	0	0	0	15:02:43.2120	20151104	15:04:32.4050	20151104	15:03:37.5630	26.96458725	-80.01035904	26.964945	-80.00829333	26.96466333	-80.00935667	23.256553	2	225.523321	19.26828	490.857062	3895.738478	6.69E-06	76.860818	7951.019834	-9999	-9999	-9999	-9999	-9999
1880	11/4/2015	308	WRT	-66.625301	2.18E-07	0.000217505	after	161.942204	-29.826599	-137.697644	-976.653357	0	17.274216	10.641709	227199	466	1116	791	79.991733	305.515054	184.369531	0	0	0	15:02:43.2120	20151104	15:04:32.4050	20151104	15:03:37.5630	26.96458725	-80.01035904	26.964945	-80.00829333	26.96466333	-80.00935667	23.256553	2	225.523321	19.26828	490.857062	3895.738478	6.69E-06	76.860818	7951.019834	-9999	-9999	-9999	-9999	-9999
1537	9/26/2015	269	TUN	-66.707038	2.13E-07	0.00021345	during	15.178003	-49.756795	-128.573787	-971.615466	0	1.649782	19.976985	34698	1047	2087	1567	251.847868	537.045454	396.572103	0	0	0	15:52:36.3460	20150926	15:54:40.3990	20150926	15:53:39.1650	26.94474223	-80.03348762	26.94467928	-80.03065491	26.94476422	-80.03205747	20.780116	2	285.57916	4.901848	580.983247	469.828667	2.98E-07	5.472457	83.169877	-9999	-9999	-9999	-9999	-9999
1537	9/26/2015	269	TUN	-66.707038	2.13E-07	0.00021345	during	15.178003	-49.756795	-128.573787	-971.615466	0	1.649782	19.976985	34698	1047	2087	1567	251.847868	537.045454	396.572103	0	0	0	15:52:36.3460	20150926	15:54:40.3990	20150926	15:53:39.1650	26.94474223	-80.03348762	26.94467928	-80.03065491	26.94476422	-80.03205747	20.780116	2	285.57916	4.901848	580.983247	469.828667	2.98E-07	5.472457	83.169877	-9999	-9999	-9999	-9999	-9999
1537	9/26/2015	269	TUN	-66.707038	2.13E-07	0.00021345	during	15.178003	-49.756795	-128.573787	-971.615466	0	1.649782	19.976985	34698	1047	2087	1567	251.847868	537.045454	396.572103	0	0	0	15:52:36.3460	20150926	15:54:40.3990	20150926	15:53:39.1650	26.94474223	-80.03348762	26.94467928	-80.03065491	26.94476422	-80.03205747	20.780116	2	285.57916	4.901848	580.983247	469.828667	2.98E-07	5.472457	83.169877	-9999	-9999	-9999	-9999	-9999
449	11/4/2015	308	HIW	-66.758546	2.11E-07	0.000210933	after	233.998749	-28.803664	-139.884677	-973.136129	0	25.738086	14.873644	167440	11348	11669	11508	5421.579127	5581.58985	5512.363695	0	0	0	12:54:23.2960	20151104	12:55:35.7590	20151104	12:55:00.1640	26.89261104	-79.98660196	26.8923029	-79.98713851	26.89254618	-79.98748492	31.089784	2	160.98401	27.703601	378.401974	4143.420359	5.91E-06	144.958749	25958.24169	-9999	-9999	-9999	-9999	-9999
449	11/4/2015	308	HIW	-66.758546	2.11E-07	0.000210933	after	233.998749	-28.803664	-139.884677	-973.136129	0	25.738086	14.873644	167440	11348	11669	11508	5421.579127	5581.58985	5512.363695	0	0	0	12:54:23.2960	20151104	12:55:35.7590	20151104	12:55:00.1640	26.89261104	-79.98660196	26.8923029	-79.98713851	26.89254618	-79.98748492	31.089784	2	160.98401	27.703601	378.401974	4143.420359	5.91E-06	144.958749	25958.24169	-9999	-9999	-9999	-9999	-9999
449	11/4/2015	308	HIW	-66.758546	2.11E-07	0.000210933	after	233.998749	-28.803664	-139.884677	-973.136129	0	25.738086	14.873644	167440	11348	11669	11508	5421.579127	5581.58985	5512.363695	0	0	0	12:54:23.2960	20151104	12:55:35.7590	20151104	12:55:00.1640	26.89261104	-79.98660196	26.8923029	-79.98713851	26.89254618	-79.98748492	31.089784	2	160.98401	27.703601	378.401974	4143.420359	5.91E-06	144.958749	25958.24169	-9999	-9999	-9999	-9999	-9999
409	11/3/2015	307	HIW	-66.78575	2.10E-07	0.000209616	after	176.639092	-35.009859	-134.632098	-975.598606	0	19.551046	11.780124	359055	8338	9246	8792	2655.306611	2858.680653	2778.490785	0	0	0	14:16:44.4960	20151103	14:19:15.3980	20151103	14:17:59.5500	26.89289833	-79.98553833	26.89253833	-79.98362667	26.89276333	-79.984325	47.302208	2	203.374042	21.523443	450.000519	3976.17532	2.12E-06	62.518116	5758.994882	-9999	-9999	-9999	-9999	-9999
409	11/3/2015	307	HIW	-66.78575	2.10E-07	0.000209616	after	176.639092	-35.009859	-134.632098	-975.598606	0	19.551046	11.780124	359055	8338	9246	8792	2655.306611	2858.680653	2778.490785	0	0	0	14:16:44.4960	20151103	14:19:15.3980	20151103	14:17:59.5500	26.89289833	-79.98553833	26.89253833	-79.98362667	26.89276333	-79.984325	47.302208	2	203.374042	21.523443	450.000519	3976.17532	2.12E-06	62.518116	5758.994882	-9999	-9999	-9999	-9999	-9999
409	11/3/2015	307	HIW	-66.78575	2.10E-07	0.000209616	after	176.639092	-35.009859	-134.632098	-975.598606	0	19.551046	11.780124	359055	8338	9246	8792	2655.306611	2858.680653	2778.490785	0	0	0	14:16:44.4960	20151103	14:19:15.3980	20151103	14:17:59.5500	26.89289833	-79.98553833	26.89253833	-79.98362667	26.89276333	-79.984325	47.302208	2	203.374042	21.523443	450.000519	3976.17532	2.12E-06	62.518116	5758.994882	-9999	-9999	-9999	-9999	-9999
482	11/4/2015	308	HIW	-67.039782	1.98E-07	0.000197707	after	307.787181	-33.088636	-128.31807	-969.742064	0	36.119094	20.175893	117487	2720	2880	2800	828.058176	920.356356	878.307299	0	0	0	12:22:07.9740	20151104	12:22:43.3240	20151104	12:22:25.6680	26.89540167	-79.98553167	26.89542108	-79.98645603	26.89544	-79.986035	38.123599	2	93.284572	149.963657	485.510067	3390.832346	4.12E-06	64.155874	5295.497358	-9999	-9999	-9999	-9999	-9999
482	11/4/2015	308	HIW	-67.039782	1.98E-07	0.000197707	after	307.787181	-33.088636	-128.31807	-969.742064	0	36.119094	20.175893	117487	2720	2880	2800	828.058176	920.356356	878.307299	0	0	0	12:22:07.9740	20151104	12:22:43.3240	20151104	12:22:25.6680	26.89540167	-79.98553167	26.89542108	-79.98645603	26.89544	-79.986035	38.123599	2	93.284572	149.963657	485.510067	3390.832346	4.12E-06	64.155874	5295.497358	-9999	-9999	-9999	-9999	-9999
482	11/4/2015	308	HIW	-67.039782	1.98E-07	0.000197707	after	307.787181	-33.088636	-128.31807	-969.742064	0	36.119094	20.175893	117487	2720	2880	2800	828.058176	920.356356	878.307299	0	0	0	12:22:07.9740	20151104	12:22:43.3240	20151104	12:22:25.6680	26.89540167	-79.98553167	26.89542108	-79.98645603	26.89544	-79.986035	38.123599	2	93.284572	149.963657	485.510067	3390.832346	4.12E-06	64.155874	5295.497358	-9999	-9999	-9999	-9999	-9999
1454	9/6/2015	249	TUN	-67.048131	1.97E-07	0.000197327	before	138.078302	-25.811577	-140.435231	-977.168638	0	16.234793	10.121997	262072	6231	7029	6630	1037.682128	1203.93357	1120.016411	0	0	0	15:44:47.6540	20150906	15:46:00.3060	20150906	15:45:24.0660	26.94533622	-80.03337743	26.9454	-80.03173667	26.94529833	-80.03255833	20.762487	2	166.428374	18.230874	369.570431	2701.930194	1.15E-05	144.962069	26414.82656	-9999	-9999	-9999	-9999	-9999
1454	9/6/2015	249	TUN	-67.048131	1.97E-07	0.000197327	before	138.078302	-25.811577	-140.435231	-977.168638	0	16.234793	10.121997	262072	6231	7029	6630	1037.682128	1203.93357	1120.016411	0	0	0	15:44:47.6540	20150906	15:46:00.3060	20150906	15:45:24.0660	26.94533622	-80.03337743	26.9454	-80.03173667	26.94529833	-80.03255833	20.762487	2	166.428374	18.230874	369.570431	2701.930194	1.15E-05	144.962069	26414.82656	-9999	-9999	-9999	-9999	-9999
1454	9/6/2015	249	TUN	-67.048131	1.97E-07	0.000197327	before	138.078302	-25.811577	-140.435231	-977.168638	0	16.234793	10.121997	262072	6231	7029	6630	1037.682128	1203.93357	1120.016411	0	0	0	15:44:47.6540	20150906	15:46:00.3060	20150906	15:45:24.0660	26.94533622	-80.03337743	26.9454	-80.03173667	26.94529833	-80.03255833	20.762487	2	166.428374	18.230874	369.570431	2701.930194	1.15E-05	144.962069	26414.82656	-9999	-9999	-9999	-9999	-9999
234	9/12/2015	255	HIW	-67.073401	1.96E-07	0.000196182	before	37.594747	-39.531238	-64.990823	-980.812326	0	4.446061	31.212684	6198	14660	14728	14694	4728.066912	4747.076088	4737.463127	0	0	0	12:52:16.3770	20150912	12:52:25.3880	20150912	12:52:20.9590	26.894275	-79.986605	26.89424721	-79.98641757	26.89425243	-79.9865141	33.425412	2	19.551493	7.26633	53.198444	87.308832	3.23E-06	23.080925	599.752522	-9999	-9999	-9999	-9999	-9999
234	9/12/2015	255	HIW	-67.073401	1.96E-07	0.000196182	before	37.594747	-39.531238	-64.990823	-980.812326	0	4.446061	31.212684	6198	14660	14728	14694	4728.066912	4747.076088	4737.463127	0	0	0	12:52:16.3770	20150912	12:52:25.3880	20150912	12:52:20.9590	26.894275	-79.986605	26.89424721	-79.98641757	26.89425243	-79.9865141	33.425412	2	19.551493	7.26633	53.198444	87.308832	3.23E-06	23.080925	599.752522	-9999	-9999	-9999	-9999	-9999
234	9/12/2015	255	HIW	-67.073401	1.96E-07	0.000196182	before	37.594747	-39.531238	-64.990823	-980.812326	0	4.446061	31.212684	6198	14660	14728	14694	4728.066912	4747.076088	4737.463127	0	0	0	12:52:16.3770	20150912	12:52:25.3880	20150912	12:52:20.9590	26.894275	-79.986605	26.89424721	-79.98641757	26.89425243	-79.9865141	33.425412	2	19.551493	7.26633	53.198444	87.308832	3.23E-06	23.080925	599.752522	-9999	-9999	-9999	-9999	-9999
306	9/26/2015	269	HIW	-67.096763	1.95E-07	0.00019513	during	56.532884	-52.919795	-111.074422	-965.591553	0	6.721801	34.832485	20099	1378	1525	1451	367.821087	410.870261	387.276843	0	0	0	13:46:21.8760	20150926	13:46:39.2050	20150926	13:46:30.1560	26.89206176	-79.98601347	26.892075	-79.98558126	26.89207167	-79.98581833	37.583632	2	43.410445	14.501397	115.614792	298.121304	2.35E-07	3.076871	20.178862	-9999	-9999	-9999	-9999	-9999
306	9/26/2015	269	HIW	-67.096763	1.95E-07	0.00019513	during	56.532884	-52.919795	-111.074422	-965.591553	0	6.721801	34.832485	20099	1378	1525	1451	367.821087	410.870261	387.276843	0	0	0	13:46:21.8760	20150926	13:46:39.2050	20150926	13:46:30.1560	26.89206176	-79.98601347	26.892075	-79.98558126	26.89207167	-79.98581833	37.583632	2	43.410445	14.501397	115.614792	298.121304	2.35E-07	3.076871	20.178862	-9999	-9999	-9999	-9999	-9999
306	9/26/2015	269	HIW	-67.096763	1.95E-07	0.00019513	during	56.532884	-52.919795	-111.074422	-965.591553	0	6.721801	34.832485	20099	1378	1525	1451	367.821087	410.870261	387.276843	0	0	0	13:46:21.8760	20150926	13:46:39.2050	20150926	13:46:30.1560	26.89206176	-79.98601347	26.892075	-79.98558126	26.89207167	-79.98581833	37.583632	2	43.410445	14.501397	115.614792	298.121304	2.35E-07	3.076871	20.178862	-9999	-9999	-9999	-9999	-9999
457	11/4/2015	308	HIW	-67.258518	1.88E-07	0.000187996	after	142.37748	-34.071815	-138.094459	-976.510099	0	17.571194	10.790198	163300	9422	9881	9651	4368.857163	4628.144224	4495.413419	0	0	0	12:47:08.6510	20151104	12:48:52.2070	20151104	12:47:59.4350	26.89315167	-79.98509167	26.89312104	-79.98765676	26.89310667	-79.98635333	35.514888	2	259.675836	19.57459	558.112077	4562.814373	2.48E-06	83.009115	9368.909373	-9999	-9999	-9999	-9999	-9999
457	11/4/2015	308	HIW	-67.258518	1.88E-07	0.000187996	after	142.37748	-34.071815	-138.094459	-976.510099	0	17.571194	10.790198	163300	9422	9881	9651	4368.857163	4628.144224	4495.413419	0	0	0	12:47:08.6510	20151104	12:48:52.2070	20151104	12:47:59.4350	26.89315167	-79.98509167	26.89312104	-79.98765676	26.89310667	-79.98635333	35.514888	2	259.675836	19.57459	558.112077	4562.814373	2.48E-06	83.009115	9368.909373	-9999	-9999	-9999	-9999	-9999
457	11/4/2015	308	HIW	-67.258518	1.88E-07	0.000187996	after	142.37748	-34.071815	-138.094459	-976.510099	0	17.571194	10.790198	163300	9422	9881	9651	4368.857163	4628.144224	4495.413419	0	0	0	12:47:08.6510	20151104	12:48:52.2070	20151104	12:47:59.4350	26.89315167	-79.98509167	26.89312104	-79.98765676	26.89310667	-79.98635333	35.514888	2	259.675836	19.57459	558.112077	4562.814373	2.48E-06	83.009115	9368.909373	-9999	-9999	-9999	-9999	-9999
403	11/3/2015	307	HIW	-67.31596	1.86E-07	0.000185526	after	124.664572	-39.711927	-129.669415	-976.868127	0	15.590041	10.55616	347731	4004	5107	4555	1127.648295	1474.185983	1317.67443	0	0	0	14:04:40.0860	20151103	14:07:45.3100	20151103	14:06:12.4530	26.89239443	-79.98735829	26.8922255	-79.98392416	26.89242333	-79.98546833	40.27527	2.844015	346.636482	18.4191	730.656523	5380.803237	8.27E-07	31.57085	1945.643863	-9999	-9999	-9999	-9999	-9999
403	11/3/2015	307	HIW	-67.31596	1.86E-07	0.000185526	after	124.664572	-39.711927	-129.669415	-976.868127	0	15.590041	10.55616	347731	4004	5107	4555	1127.648295	1474.185983	1317.67443	0	0	0	14:04:40.0860	20151103	14:07:45.3100	20151103	14:06:12.4530	26.89239443	-79.98735829	26.8922255	-79.98392416	26.89242333	-79.98546833	40.27527	2.844015	346.636482	18.4191	730.656523	5380.803237	8.27E-07	31.57085	1945.643863	-9999	-9999	-9999	-9999	-9999
403	11/3/2015	307	HIW	-67.31596	1.86E-07	0.000185526	after	124.664572	-39.711927	-129.669415	-976.868127	0	15.590041	10.55616	347731	4004	5107	4555	1127.648295	1474.185983	1317.67443	0	0	0	14:04:40.0860	20151103	14:07:45.3100	20151103	14:06:12.4530	26.89239443	-79.98735829	26.8922255	-79.98392416	26.89242333	-79.98546833	40.27527	2.844015	346.636482	18.4191	730.656523	5380.803237	8.27E-07	31.57085	1945.643863	-9999	-9999	-9999	-9999	-9999
1609	11/3/2015	307	TUN	-67.520872	1.77E-07	0.000176975	after	144.412849	-29.928329	-135.457765	-975.865321	0	18.932205	11.477851	412332	1300	2377	1838	335.12465	776.867703	546.140229	0	0	0	15:55:59.8810	20151103	15:59:07.0320	20151103	15:57:32.7550	26.9447501	-80.03131412	26.94511886	-80.02977871	26.94456644	-80.02922279	20.937527	2	442.314398	99.959837	1084.548747	8382.770377	3.24E-06	188.430127	47812.68933	-9999	-9999	-9999	-9999	-9999
1609	11/3/2015	307	TUN	-67.520872	1.77E-07	0.000176975	after	144.412849	-29.928329	-135.457765	-975.865321	0	18.932205	11.477851	412332	1300	2377	1838	335.12465	776.867703	546.140229	0	0	0	15:55:59.8810	20151103	15:59:07.0320	20151103	15:57:32.7550	26.9447501	-80.03131412	26.94511886	-80.02977871	26.94456644	-80.02922279	20.937527	2	442.314398	99.959837	1084.548747	8382.770377	3.24E-06	188.430127	47812.68933	-9999	-9999	-9999	-9999	-9999
1609	11/3/2015	307	TUN	-67.520872	1.77E-07	0.000176975	after	144.412849	-29.928329	-135.457765	-975.865321	0	18.932205	11.477851	412332	1300	2377	1838	335.12465	776.867703	546.140229	0	0	0	15:55:59.8810	20151103	15:59:07.0320	20151103	15:57:32.7550	26.9447501	-80.03131412	26.94511886	-80.02977871	26.94456644	-80.02922279	20.937527	2	442.314398	99.959837	1084.548747	8382.770377	3.24E-06	188.430127	47812.68933	-9999	-9999	-9999	-9999	-9999
1611	11/3/2015	307	TUN	-67.702003	1.70E-07	0.000169746	after	103.207038	-44.151934	-125.697698	-978.308508	0	14.106451	9.057827	85215	2472	2770	2621	816.451079	943.39374	877.52022	0	0	0	15:59:23.3000	20151103	16:00:14.4820	20151103	15:59:48.7110	26.94503835	-80.03016313	26.94498516	-80.03142927	26.94497833	-80.03077167	20.625152	2	127.683985	16.09606	287.834458	1801.167897	8.40E-07	17.804108	468.121914	-9999	-9999	-9999	-9999	-9999
1611	11/3/2015	307	TUN	-67.702003	1.70E-07	0.000169746	after	103.207038	-44.151934	-125.697698	-978.308508	0	14.106451	9.057827	85215	2472	2770	2621	816.451079	943.39374	877.52022	0	0	0	15:59:23.3000	20151103	16:00:14.4820	20151103	15:59:48.7110	26.94503835	-80.03016313	26.94498516	-80.03142927	26.94497833	-80.03077167	20.625152	2	127.683985	16.09606	287.834458	1801.167897	8.40E-07	17.804108	468.121914	-9999	-9999	-9999	-9999	-9999
1611	11/3/2015	307	TUN	-67.702003	1.70E-07	0.000169746	after	103.207038	-44.151934	-125.697698	-978.308508	0	14.106451	9.057827	85215	2472	2770	2621	816.451079	943.39374	877.52022	0	0	0	15:59:23.3000	20151103	16:00:14.4820	20151103	15:59:48.7110	26.94503835	-80.03016313	26.94498516	-80.03142927	26.94497833	-80.03077167	20.625152	2	127.683985	16.09606	287.834458	1801.167897	8.40E-07	17.804108	468.121914	-9999	-9999	-9999	-9999	-9999
447	11/4/2015	308	HIW	-67.91036	1.62E-07	0.000161795	after	128.401981	-38.657596	-136.20734	-976.113784	0	18.412631	11.210916	75516	11706	11908	11807	5608.712435	5734.500785	5674.028028	0	0	0	12:55:43.9200	20151104	12:56:30.4730	20151104	12:56:07.5920	26.89238774	-79.98688292	26.89242333	-79.98562333	26.89241333	-79.98623	34.237032	2	125.819014	20.371643	293.330252	2316.659075	1.03E-06	57.869384	5309.6835	-9999	-9999	-9999	-9999	-9999
447	11/4/2015	308	HIW	-67.91036	1.62E-07	0.000161795	after	128.401981	-38.657596	-136.20734	-976.113784	0	18.412631	11.210916	75516	11706	11908	11807	5608.712435	5734.500785	5674.028028	0	0	0	12:55:43.9200	20151104	12:56:30.4730	20151104	12:56:07.5920	26.89238774	-79.98688292	26.89242333	-79.98562333	26.89241333	-79.98623	34.237032	2	125.819014	20.371643	293.330252	2316.659075	1.03E-06	57.869384	5309.6835	-9999	-9999	-9999	-9999	-9999
447	11/4/2015	308	HIW	-67.91036	1.62E-07	0.000161795	after	128.401981	-38.657596	-136.20734	-976.113784	0	18.412631	11.210916	75516	11706	11908	11807	5608.712435	5734.500785	5674.028028	0	0	0	12:55:43.9200	20151104	12:56:30.4730	20151104	12:56:07.5920	26.89238774	-79.98688292	26.89242333	-79.98562333	26.89241333	-79.98623	34.237032	2	125.819014	20.371643	293.330252	2316.659075	1.03E-06	57.869384	5309.6835	-9999	-9999	-9999	-9999	-9999
471	11/4/2015	308	HIW	-67.970622	1.60E-07	0.000159565	after	172.247568	-30.337287	-140.633424	-973.388203	0	25.045138	14.52717	274758	4571	5113	4842	1811.459119	2099.059477	1950.794032	0	0	0	12:28:59.4380	20151104	12:31:01.6900	20151104	12:30:00.7380	26.89485655	-79.98672124	26.89460167	-79.98583	26.8946998	-79.98730381	32.895011	2	288.237813	27.03293	631.520664	7218.955768	2.91E-06	174.340687	45488.36082	-9999	-9999	-9999	-9999	-9999
471	11/4/2015	308	HIW	-67.970622	1.60E-07	0.000159565	after	172.247568	-30.337287	-140.633424	-973.388203	0	25.045138	14.52717	274758	4571	5113	4842	1811.459119	2099.059477	1950.794032	0	0	0	12:28:59.4380	20151104	12:31:01.6900	20151104	12:30:00.7380	26.89485655	-79.98672124	26.89460167	-79.98583	26.8946998	-79.98730381	32.895011	2	288.237813	27.03293	631.520664	7218.955768	2.91E-06	174.340687	45488.36082	-9999	-9999	-9999	-9999	-9999
471	11/4/2015	308	HIW	-67.970622	1.60E-07	0.000159565	after	172.247568	-30.337287	-140.633424	-973.388203	0	25.045138	14.52717	274758	4571	5113	4842	1811.459119	2099.059477	1950.794032	0	0	0	12:28:59.4380	20151104	12:31:01.6900	20151104	12:30:00.7380	26.89485655	-79.98672124	26.89460167	-79.98583	26.8946998	-79.98730381	32.895011	2	288.237813	27.03293	631.520664	7218.955768	2.91E-06	174.340687	45488.36082	-9999	-9999	-9999	-9999	-9999
1241	11/3/2015	307	MG111	-67.995724	1.59E-07	0.000158645	after	38.244661	-36.882765	-160.283147	-984.717773	0	5.593084	4.801143	20566	5382	5563	5472	1845.605262	1914.660536	1879.910738	0	0	0	18:09:51.4230	20151103	18:10:21.7020	20151103	18:10:06.3490	26.97736656	-80.02518085	26.97741236	-80.02449171	26.977375	-80.02483833	17.137994	2	69.521738	7.559887	153.413202	388.840933	2.67E-06	52.082268	3318.967155	-9999	-9999	-9999	-9999	-9999
1241	11/3/2015	307	MG111	-67.995724	1.59E-07	0.000158645	after	38.244661	-36.882765	-160.283147	-984.717773	0	5.593084	4.801143	20566	5382	5563	5472	1845.605262	1914.660536	1879.910738	0	0	0	18:09:51.4230	20151103	18:10:21.7020	20151103	18:10:06.3490	26.97736656	-80.02518085	26.97741236	-80.02449171	26.977375	-80.02483833	17.137994	2	69.521738	7.559887	153.413202	388.840933	2.67E-06	52.082268	3318.967155	-9999	-9999	-9999	-9999	-9999
1241	11/3/2015	307	MG111	-67.995724	1.59E-07	0.000158645	after	38.244661	-36.882765	-160.283147	-984.717773	0	5.593084	4.801143	20566	5382	5563	5472	1845.605262	1914.660536	1879.910738	0	0	0	18:09:51.4230	20151103	18:10:21.7020	20151103	18:10:06.3490	26.97736656	-80.02518085	26.97741236	-80.02449171	26.977375	-80.02483833	17.137994	2	69.521738	7.559887	153.413202	388.840933	2.67E-06	52.082268	3318.967155	-9999	-9999	-9999	-9999	-9999
1620	11/3/2015	307	TUN	-68.077377	1.56E-07	0.000155691	after	82.703983	-42.066126	-132.413221	-979.363181	0	12.324584	8.166893	154878	6388	7009	6698	2613.862879	2906.798679	2755.850907	0	0	0	16:10:40.3250	20151103	16:12:27.0030	20151103	16:11:33.6260	26.945735	-80.03029167	26.94619838	-80.02995534	26.94575167	-80.028875	21.219012	2	293.458998	14.287344	615.323628	3616.759964	6.16E-07	36.019883	2385.793266	-9999	-9999	-9999	-9999	-9999
1620	11/3/2015	307	TUN	-68.077377	1.56E-07	0.000155691	after	82.703983	-42.066126	-132.413221	-979.363181	0	12.324584	8.166893	154878	6388	7009	6698	2613.862879	2906.798679	2755.850907	0	0	0	16:10:40.3250	20151103	16:12:27.0030	20151103	16:11:33.6260	26.945735	-80.03029167	26.94619838	-80.02995534	26.94575167	-80.028875	21.219012	2	293.458998	14.287344	615.323628	3616.759964	6.16E-07	36.019883	2385.793266	-9999	-9999	-9999	-9999	-9999
1620	11/3/2015	307	TUN	-68.077377	1.56E-07	0.000155691	after	82.703983	-42.066126	-132.413221	-979.363181	0	12.324584	8.166893	154878	6388	7009	6698	2613.862879	2906.798679	2755.850907	0	0	0	16:10:40.3250	20151103	16:12:27.0030	20151103	16:11:33.6260	26.945735	-80.03029167	26.94619838	-80.02995534	26.94575167	-80.028875	21.219012	2	293.458998	14.287344	615.323628	3616.759964	6.16E-07	36.019883	2385.793266	-9999	-9999	-9999	-9999	-9999
416	11/3/2015	307	HIW	-68.081366	1.56E-07	0.000155548	after	146.341242	-37.996641	-139.214644	-974.632232	0	21.827877	12.918539	481572	12263	13354	12808	4033.046186	4476.21513	4245.490425	0	0	0	14:27:44.5930	20151103	14:30:48.6990	20151103	14:29:16.4330	26.89297333	-79.98625023	26.89318167	-79.98697167	26.89293	-79.98829333	31.613556	2	443.168944	23.799961	934.697306	9673.437231	9.27E-07	56.080538	5574.693272	-9999	-9999	-9999	-9999	-9999
416	11/3/2015	307	HIW	-68.081366	1.56E-07	0.000155548	after	146.341242	-37.996641	-139.214644	-974.632232	0	21.827877	12.918539	481572	12263	13354	12808	4033.046186	4476.21513	4245.490425	0	0	0	14:27:44.5930	20151103	14:30:48.6990	20151103	14:29:16.4330	26.89297333	-79.98625023	26.89318167	-79.98697167	26.89293	-79.98829333	31.613556	2	443.168944	23.799961	934.697306	9673.437231	9.27E-07	56.080538	5574.693272	-9999	-9999	-9999	-9999	-9999
416	11/3/2015	307	HIW	-68.081366	1.56E-07	0.000155548	after	146.341242	-37.996641	-139.214644	-974.632232	0	21.827877	12.918539	481572	12263	13354	12808	4033.046186	4476.21513	4245.490425	0	0	0	14:27:44.5930	20151103	14:30:48.6990	20151103	14:29:16.4330	26.89297333	-79.98625023	26.89318167	-79.98697167	26.89293	-79.98829333	31.613556	2	443.168944	23.799961	934.697306	9673.437231	9.27E-07	56.080538	5574.693272	-9999	-9999	-9999	-9999	-9999
1402	11/3/2015	307	SUN	-68.122454	1.54E-07	0.000154083	after	128.090516	-33.85993	-131.306583	-975.713289	0	19.287262	11.650065	98197	2149	2400	2274	831.17433	924.055271	874.714116	0	0	0	17:34:02.8790	20151103	17:34:45.0350	20151103	17:34:23.8740	26.97566585	-80.01756918	26.9757111	-80.01666175	26.97566172	-80.01715296	21.290269	2	93.225815	99.959837	386.510178	1796.311502	3.52E-06	66.570579	5857.295945	-9999	-9999	-9999	-9999	-9999
1402	11/3/2015	307	SUN	-68.122454	1.54E-07	0.000154083	after	128.090516	-33.85993	-131.306583	-975.713289	0	19.287262	11.650065	98197	2149	2400	2274	831.17433	924.055271	874.714116	0	0	0	17:34:02.8790	20151103	17:34:45.0350	20151103	17:34:23.8740	26.97566585	-80.01756918	26.9757111	-80.01666175	26.97566172	-80.01715296	21.290269	2	93.225815	99.959837	386.510178	1796.311502	3.52E-06	66.570579	5857.295945	-9999	-9999	-9999	-9999	-9999
1402	11/3/2015	307	SUN	-68.122454	1.54E-07	0.000154083	after	128.090516	-33.85993	-131.306583	-975.713289	0	19.287262	11.650065	98197	2149	2400	2274	831.17433	924.055271	874.714116	0	0	0	17:34:02.8790	20151103	17:34:45.0350	20151103	17:34:23.8740	26.97566585	-80.01756918	26.9757111	-80.01666175	26.97566172	-80.01715296	21.290269	2	93.225815	99.959837	386.510178	1796.311502	3.52E-06	66.570579	5857.295945	-9999	-9999	-9999	-9999	-9999
486	11/4/2015	308	HIW	-68.152763	1.53E-07	0.000153011	after	187.043707	-33.112407	-146.057776	-972.225489	0	28.361391	16.185297	137520	1357	1596	1476	291.102882	389.296872	343.396174	0	0	0	12:18:13.7600	20151104	12:18:51.9370	20151104	12:18:32.7790	26.89573687	-79.98717348	26.89576547	-79.98619224	26.89576833	-79.98665167	33.871197	2	98.637719	30.346356	258.120638	2797.502947	2.79E-06	87.636859	10621.55337	-9999	-9999	-9999	-9999	-9999
486	11/4/2015	308	HIW	-68.152763	1.53E-07	0.000153011	after	187.043707	-33.112407	-146.057776	-972.225489	0	28.361391	16.185297	137520	1357	1596	1476	291.102882	389.296872	343.396174	0	0	0	12:18:13.7600	20151104	12:18:51.9370	20151104	12:18:32.7790	26.89573687	-79.98717348	26.89576547	-79.98619224	26.89576833	-79.98665167	33.871197	2	98.637719	30.346356	258.120638	2797.502947	2.79E-06	87.636859	10621.55337	-9999	-9999	-9999	-9999	-9999
486	11/4/2015	308	HIW	-68.152763	1.53E-07	0.000153011	after	187.043707	-33.112407	-146.057776	-972.225489	0	28.361391	16.185297	137520	1357	1596	1476	291.102882	389.296872	343.396174	0	0	0	12:18:13.7600	20151104	12:18:51.9370	20151104	12:18:32.7790	26.89573687	-79.98717348	26.89576547	-79.98619224	26.89576833	-79.98665167	33.871197	2	98.637719	30.346356	258.120638	2797.502947	2.79E-06	87.636859	10621.55337	-9999	-9999	-9999	-9999	-9999
406	11/3/2015	307	HIW	-68.154933	1.53E-07	0.000152935	after	147.363757	-25.065172	-141.625769	-973.005129	0	22.3559	15.48459	478768	6220	7279	6749	1857.700565	2296.722457	2061.736875	0	0	0	14:10:50.7980	20151103	14:13:47.6890	20151103	14:12:19.4460	26.89266965	-79.98479117	26.89308718	-79.98870786	26.89259127	-79.98682109	34.957725	4.592828	439.951178	26.904304	933.230913	9893.773943	8.19E-06	292.410872	97966.17793	-9999	-9999	-9999	-9999	-9999
406	11/3/2015	307	HIW	-68.154933	1.53E-07	0.000152935	after	147.363757	-25.065172	-141.625769	-973.005129	0	22.3559	15.48459	478768	6220	7279	6749	1857.700565	2296.722457	2061.736875	0	0	0	14:10:50.7980	20151103	14:13:47.6890	20151103	14:12:19.4460	26.89266965	-79.98479117	26.89308718	-79.98870786	26.89259127	-79.98682109	34.957725	4.592828	439.951178	26.904304	933.230913	9893.773943	8.19E-06	292.410872	97966.17793	-9999	-9999	-9999	-9999	-9999
406	11/3/2015	307	HIW	-68.154933	1.53E-07	0.000152935	after	147.363757	-25.065172	-141.625769	-973.005129	0	22.3559	15.48459	478768	6220	7279	6749	1857.700565	2296.722457	2061.736875	0	0	0	14:10:50.7980	20151103	14:13:47.6890	20151103	14:12:19.4460	26.89266965	-79.98479117	26.89308718	-79.98870786	26.89259127	-79.98682109	34.957725	4.592828	439.951178	26.904304	933.230913	9893.773943	8.19E-06	292.410872	97966.17793	-9999	-9999	-9999	-9999	-9999
467	11/4/2015	308	HIW	-68.174999	1.52E-07	0.00015223	after	85.087575	-41.738546	-131.249082	-978.970289	0	12.968036	8.488619	62356	6294	6531	6412	2706.362326	2837.067613	2777.738633	0	0	0	12:35:23.1120	20151104	12:36:15.8260	20151104	12:35:49.2620	26.89422833	-79.98640333	26.89421748	-79.98765112	26.89429255	-79.98711369	32.07839	2	131.250755	14.96005	292.42161	1702.06449	8.76E-07	37.984893	2217.794599	-9999	-9999	-9999	-9999	-9999
467	11/4/2015	308	HIW	-68.174999	1.52E-07	0.00015223	after	85.087575	-41.738546	-131.249082	-978.970289	0	12.968036	8.488619	62356	6294	6531	6412	2706.362326	2837.067613	2777.738633	0	0	0	12:35:23.1120	20151104	12:36:15.8260	20151104	12:35:49.2620	26.89422833	-79.98640333	26.89421748	-79.98765112	26.89429255	-79.98711369	32.07839	2	131.250755	14.96005	292.42161	1702.06449	8.76E-07	37.984893	2217.794599	-9999	-9999	-9999	-9999	-9999
467	11/4/2015	308	HIW	-68.174999	1.52E-07	0.00015223	after	85.087575	-41.738546	-131.249082	-978.970289	0	12.968036	8.488619	62356	6294	6531	6412	2706.362326	2837.067613	2777.738633	0	0	0	12:35:23.1120	20151104	12:36:15.8260	20151104	12:35:49.2620	26.89422833	-79.98640333	26.89421748	-79.98765112	26.89429255	-79.98711369	32.07839	2	131.250755	14.96005	292.42161	1702.06449	8.76E-07	37.984893	2217.794599	-9999	-9999	-9999	-9999	-9999
425	11/3/2015	307	HIW	-68.289946	1.48E-07	0.000148254	after	117.056629	-32.75838	-127.419204	-975.109403	0	18.318876	12.570449	349750	17711	18655	18183	5864.583797	6193.503749	6003.308052	0	0	0	14:43:01.3400	20151103	14:45:40.8750	20151103	14:44:20.9600	26.89378333	-79.98515164	26.89441501	-79.98805956	26.89375419	-79.9865289	35.651861	3.629047	329.72468	21.937355	702.914178	6121.266816	1.81E-06	183.001826	46262.89539	-9999	-9999	-9999	-9999	-9999
425	11/3/2015	307	HIW	-68.289946	1.48E-07	0.000148254	after	117.056629	-32.75838	-127.419204	-975.109403	0	18.318876	12.570449	349750	17711	18655	18183	5864.583797	6193.503749	6003.308052	0	0	0	14:43:01.3400	20151103	14:45:40.8750	20151103	14:44:20.9600	26.89378333	-79.98515164	26.89441501	-79.98805956	26.89375419	-79.9865289	35.651861	3.629047	329.72468	21.937355	702.914178	6121.266816	1.81E-06	183.001826	46262.89539	-9999	-9999	-9999	-9999	-9999
425	11/3/2015	307	HIW	-68.289946	1.48E-07	0.000148254	after	117.056629	-32.75838	-127.419204	-975.109403	0	18.318876	12.570449	349750	17711	18655	18183	5864.583797	6193.503749	6003.308052	0	0	0	14:43:01.3400	20151103	14:45:40.8750	20151103	14:44:20.9600	26.89378333	-79.98515164	26.89441501	-79.98805956	26.89375419	-79.9865289	35.651861	3.629047	329.72468	21.937355	702.914178	6121.266816	1.81E-06	183.001826	46262.89539	-9999	-9999	-9999	-9999	-9999
465	11/4/2015	308	HIW	-68.306651	1.48E-07	0.000147684	after	143.03934	-36.886784	-144.900241	-974.372912	0	22.471329	13.240266	162078	6639	6995	6817	2880.186671	3091.998553	2986.164686	0	0	0	12:36:41.0630	20151104	12:38:01.0620	20151104	12:37:20.5230	26.89395251	-79.98759183	26.89408	-79.98547339	26.89401833	-79.98653167	34.551793	2	212.693474	24.461704	474.310356	4779.505088	1.50E-06	62.881334	5518.208695	-9999	-9999	-9999	-9999	-9999
465	11/4/2015	308	HIW	-68.306651	1.48E-07	0.000147684	after	143.03934	-36.886784	-144.900241	-974.372912	0	22.471329	13.240266	162078	6639	6995	6817	2880.186671	3091.998553	2986.164686	0	0	0	12:36:41.0630	20151104	12:38:01.0620	20151104	12:37:20.5230	26.89395251	-79.98759183	26.89408	-79.98547339	26.89401833	-79.98653167	34.551793	2	212.693474	24.461704	474.310356	4779.505088	1.50E-06	62.881334	5518.208695	-9999	-9999	-9999	-9999	-9999
465	11/4/2015	308	HIW	-68.306651	1.48E-07	0.000147684	after	143.03934	-36.886784	-144.900241	-974.372912	0	22.471329	13.240266	162078	6639	6995	6817	2880.186671	3091.998553	2986.164686	0	0	0	12:36:41.0630	20151104	12:38:01.0620	20151104	12:37:20.5230	26.89395251	-79.98759183	26.89408	-79.98547339	26.89401833	-79.98653167	34.551793	2	212.693474	24.461704	474.310356	4779.505088	1.50E-06	62.881334	5518.208695	-9999	-9999	-9999	-9999	-9999
401	11/3/2015	307	HIW	-68.316604	1.47E-07	0.000147346	after	150.256157	-40.146961	-135.742427	-973.908459	0	23.659241	13.834221	518152	2068	3151	2609	666.189591	933.434842	804.806089	0	0	0	13:59:17.8630	20151103	14:02:18.7280	20151103	14:00:47.8190	26.89348335	-79.98488913	26.89336	-79.98744167	26.89353333	-79.98621592	37.422537	2	267.245251	25.662567	586.08896	6322.819764	9.24E-07	40.620975	2722.432407	-9999	-9999	-9999	-9999	-9999
401	11/3/2015	307	HIW	-68.316604	1.47E-07	0.000147346	after	150.256157	-40.146961	-135.742427	-973.908459	0	23.659241	13.834221	518152	2068	3151	2609	666.189591	933.434842	804.806089	0	0	0	13:59:17.8630	20151103	14:02:18.7280	20151103	14:00:47.8190	26.89348335	-79.98488913	26.89336	-79.98744167	26.89353333	-79.98621592	37.422537	2	267.245251	25.662567	586.08896	6322.819764	9.24E-07	40.620975	2722.432407	-9999	-9999	-9999	-9999	-9999
401	11/3/2015	307	HIW	-68.316604	1.47E-07	0.000147346	after	150.256157	-40.146961	-135.742427	-973.908459	0	23.659241	13.834221	518152	2068	3151	2609	666.189591	933.434842	804.806089	0	0	0	13:59:17.8630	20151103	14:02:18.7280	20151103	14:00:47.8190	26.89348335	-79.98488913	26.89336	-79.98744167	26.89353333	-79.98621592	37.422537	2	267.245251	25.662567	586.08896	6322.819764	9.24E-07	40.620975	2722.432407	-9999	-9999	-9999	-9999	-9999
479	11/4/2015	308	HIW	-68.3463	1.46E-07	0.000146342	after	155.476273	-42.225363	-130.975299	-973.534599	0	24.649167	14.329185	190236	3065	3446	3255	1025.628677	1218.260197	1113.057578	0	0	0	12:23:24.1890	20151104	12:24:48.5370	20151104	12:24:06.2530	26.89542184	-79.98750703	26.89520619	-79.98586692	26.89519198	-79.98691982	33.46244	2	193.711345	26.626848	441.33274	4774.82334	8.37E-07	23.913064	912.902608	-9999	-9999	-9999	-9999	-9999
479	11/4/2015	308	HIW	-68.3463	1.46E-07	0.000146342	after	155.476273	-42.225363	-130.975299	-973.534599	0	24.649167	14.329185	190236	3065	3446	3255	1025.628677	1218.260197	1113.057578	0	0	0	12:23:24.1890	20151104	12:24:48.5370	20151104	12:24:06.2530	26.89542184	-79.98750703	26.89520619	-79.98586692	26.89519198	-79.98691982	33.46244	2	193.711345	26.626848	441.33274	4774.82334	8.37E-07	23.913064	912.902608	-9999	-9999	-9999	-9999	-9999
479	11/4/2015	308	HIW	-68.3463	1.46E-07	0.000146342	after	155.476273	-42.225363	-130.975299	-973.534599	0	24.649167	14.329185	190236	3065	3446	3255	1025.628677	1218.260197	1113.057578	0	0	0	12:23:24.1890	20151104	12:24:48.5370	20151104	12:24:06.2530	26.89542184	-79.98750703	26.89520619	-79.98586692	26.89519198	-79.98691982	33.46244	2	193.711345	26.626848	441.33274	4774.82334	8.37E-07	23.913064	912.902608	-9999	-9999	-9999	-9999	-9999
450	11/4/2015	308	HIW	-68.36173	1.46E-07	0.000145823	after	171.723914	-37.850021	-130.481048	-972.578467	0	27.321969	15.665585	66792	11236	11356	11296	5355.693669	5426.38726	5388.20109	0	0	0	12:53:58.2280	20151104	12:54:25.0670	20151104	12:54:11.8010	26.89261529	-79.98595853	26.89262097	-79.98664904	26.89255244	-79.98627503	33.612608	2	71.485321	29.295762	202.131336	1953.119697	1.23E-06	80.648788	8961.864155	-9999	-9999	-9999	-9999	-9999
450	11/4/2015	308	HIW	-68.36173	1.46E-07	0.000145823	after	171.723914	-37.850021	-130.481048	-972.578467	0	27.321969	15.665585	66792	11236	11356	11296	5355.693669	5426.38726	5388.20109	0	0	0	12:53:58.2280	20151104	12:54:25.0670	20151104	12:54:11.8010	26.89261529	-79.98595853	26.89262097	-79.98664904	26.89255244	-79.98627503	33.612608	2	71.485321	29.295762	202.131336	1953.119697	1.23E-06	80.648788	8961.864155	-9999	-9999	-9999	-9999	-9999
450	11/4/2015	308	HIW	-68.36173	1.46E-07	0.000145823	after	171.723914	-37.850021	-130.481048	-972.578467	0	27.321969	15.665585	66792	11236	11356	11296	5355.693669	5426.38726	5388.20109	0	0	0	12:53:58.2280	20151104	12:54:25.0670	20151104	12:54:11.8010	26.89261529	-79.98595853	26.89262097	-79.98664904	26.89255244	-79.98627503	33.612608	2	71.485321	29.295762	202.131336	1953.119697	1.23E-06	80.648788	8961.864155	-9999	-9999	-9999	-9999	-9999
1875	11/4/2015	308	WRT	-68.363781	1.46E-07	0.000145754	after	69.65217	-43.800067	-131.270364	-980.162128	0	11.087176	7.548189	55552	3639	3886	3762	1211.666983	1308.563747	1261.018879	0	0	0	15:11:45.0630	20151104	15:12:27.1990	20151104	15:12:06.2340	26.96417198	-80.00733688	26.96419194	-80.00829478	26.96416134	-80.00781991	24.789299	2	97.250534	13.070311	220.660377	1078.233753	7.73E-07	18.352464	560.997093	-9999	-9999	-9999	-9999	-9999
1875	11/4/2015	308	WRT	-68.363781	1.46E-07	0.000145754	after	69.65217	-43.800067	-131.270364	-980.162128	0	11.087176	7.548189	55552	3639	3886	3762	1211.666983	1308.563747	1261.018879	0	0	0	15:11:45.0630	20151104	15:12:27.1990	20151104	15:12:06.2340	26.96417198	-80.00733688	26.96419194	-80.00829478	26.96416134	-80.00781991	24.789299	2	97.250534	13.070311	220.660377	1078.233753	7.73E-07	18.352464	560.997093	-9999	-9999	-9999	-9999	-9999
1875	11/4/2015	308	WRT	-68.363781	1.46E-07	0.000145754	after	69.65217	-43.800067	-131.270364	-980.162128	0	11.087176	7.548189	55552	3639	3886	3762	1211.666983	1308.563747	1261.018879	0	0	0	15:11:45.0630	20151104	15:12:27.1990	20151104	15:12:06.2340	26.96417198	-80.00733688	26.96419194	-80.00829478	26.96416134	-80.00781991	24.789299	2	97.250534	13.070311	220.660377	1078.233753	7.73E-07	18.352464	560.997093	-9999	-9999	-9999	-9999	-9999
461	11/4/2015	308	HIW	-68.49452	1.41E-07	0.000141432	after	133.966349	-41.3296	-133.691532	-974.571885	0	21.976366	12.992784	197136	7946	8389	8167	3582.756662	3804.402481	3711.341178	0	0	0	12:41:34.0210	20151104	12:43:14.4000	20151104	12:42:23.8150	26.89372684	-79.9861809	26.89330013	-79.98730445	26.89372753	-79.9874418	31.73293	2	221.757834	23.972455	492.383064	4873.431322	9.38E-07	32.98658	1534.798347	-9999	-9999	-9999	-9999	-9999
461	11/4/2015	308	HIW	-68.49452	1.41E-07	0.000141432	after	133.966349	-41.3296	-133.691532	-974.571885	0	21.976366	12.992784	197136	7946	8389	8167	3582.756662	3804.402481	3711.341178	0	0	0	12:41:34.0210	20151104	12:43:14.4000	20151104	12:42:23.8150	26.89372684	-79.9861809	26.89330013	-79.98730445	26.89372753	-79.9874418	31.73293	2	221.757834	23.972455	492.383064	4873.431322	9.38E-07	32.98658	1534.798347	-9999	-9999	-9999	-9999	-9999
461	11/4/2015	308	HIW	-68.49452	1.41E-07	0.000141432	after	133.966349	-41.3296	-133.691532	-974.571885	0	21.976366	12.992784	197136	7946	8389	8167	3582.756662	3804.402481	3711.341178	0	0	0	12:41:34.0210	20151104	12:43:14.4000	20151104	12:42:23.8150	26.89372684	-79.9861809	26.89330013	-79.98730445	26.89372753	-79.9874418	31.73293	2	221.757834	23.972455	492.383064	4873.431322	9.38E-07	32.98658	1534.798347	-9999	-9999	-9999	-9999	-9999
1457	9/6/2015	249	TUN	-68.56404	1.39E-07	0.000139186	before	10.095775	-54.513563	-122.541709	-989.94563	0	1.682875	2.846038	4964	7572	7717	7644	1304.185699	1332.737927	1317.333304	0	0	0	15:46:46.7790	20150906	15:46:59.1330	20150906	15:46:52.9600	26.94526311	-80.03076031	26.94526981	-80.03047642	26.94525035	-80.03062992	20.839105	2	28.694432	3.684288	64.87014	48.289139	2.83E-07	4.737186	35.119698	-9999	-9999	-9999	-9999	-9999
1457	9/6/2015	249	TUN	-68.56404	1.39E-07	0.000139186	before	10.095775	-54.513563	-122.541709	-989.94563	0	1.682875	2.846038	4964	7572	7717	7644	1304.185699	1332.737927	1317.333304	0	0	0	15:46:46.7790	20150906	15:46:59.1330	20150906	15:46:52.9600	26.94526311	-80.03076031	26.94526981	-80.03047642	26.94525035	-80.03062992	20.839105	2	28.694432	3.684288	64.87014	48.289139	2.83E-07	4.737186	35.119698	-9999	-9999	-9999	-9999	-9999
1457	9/6/2015	249	TUN	-68.56404	1.39E-07	0.000139186	before	10.095775	-54.513563	-122.541709	-989.94563	0	1.682875	2.846038	4964	7572	7717	7644	1304.185699	1332.737927	1317.333304	0	0	0	15:46:46.7790	20150906	15:46:59.1330	20150906	15:46:52.9600	26.94526311	-80.03076031	26.94526981	-80.03047642	26.94525035	-80.03062992	20.839105	2	28.694432	3.684288	64.87014	48.289139	2.83E-07	4.737186	35.119698	-9999	-9999	-9999	-9999	-9999
1643	11/4/2015	308	TUN	-68.707972	1.35E-07	0.000134649	after	52.567661	-53.747367	-122.361013	-981.620276	0	9.057827	6.533514	2379	3544	3556	3550	1493.21412	1500.540125	1497.684481	0	0	0	14:11:22.9850	20151104	14:11:25.0560	20151104	14:11:24.0480	26.94525833	-80.03234667	26.94526	-80.03227295	26.94525931	-80.03230169	20.321648	2	7.986888	11.049312	38.072401	72.343849	3.16E-07	5.654916	44.71771	-9999	-9999	-9999	-9999	-9999
1643	11/4/2015	308	TUN	-68.707972	1.35E-07	0.000134649	after	52.567661	-53.747367	-122.361013	-981.620276	0	9.057827	6.533514	2379	3544	3556	3550	1493.21412	1500.540125	1497.684481	0	0	0	14:11:22.9850	20151104	14:11:25.0560	20151104	14:11:24.0480	26.94525833	-80.03234667	26.94526	-80.03227295	26.94525931	-80.03230169	20.321648	2	7.986888	11.049312	38.072401	72.343849	3.16E-07	5.654916	44.71771	-9999	-9999	-9999	-9999	-9999
1643	11/4/2015	308	TUN	-68.707972	1.35E-07	0.000134649	after	52.567661	-53.747367	-122.361013	-981.620276	0	9.057827	6.533514	2379	3544	3556	3550	1493.21412	1500.540125	1497.684481	0	0	0	14:11:22.9850	20151104	14:11:25.0560	20151104	14:11:24.0480	26.94525833	-80.03234667	26.94526	-80.03227295	26.94525931	-80.03230169	20.321648	2	7.986888	11.049312	38.072401	72.343849	3.16E-07	5.654916	44.71771	-9999	-9999	-9999	-9999	-9999
466	11/4/2015	308	HIW	-68.730942	1.34E-07	0.000133939	after	102.009052	-41.083649	-131.911718	-976.462747	0	17.670186	10.839694	39270	6529	6638	6583	2836.672674	2879.352022	2855.693331	0	0	0	12:36:15.3860	20151104	12:36:40.8320	20151104	12:36:27.8230	26.89422073	-79.98764951	26.89395303	-79.98760021	26.89406667	-79.98772333	30.622795	2	43.513998	19.650228	126.104333	768.900439	1.08E-06	41.996015	2372.204734	-9999	-9999	-9999	-9999	-9999
466	11/4/2015	308	HIW	-68.730942	1.34E-07	0.000133939	after	102.009052	-41.083649	-131.911718	-976.462747	0	17.670186	10.839694	39270	6529	6638	6583	2836.672674	2879.352022	2855.693331	0	0	0	12:36:15.3860	20151104	12:36:40.8320	20151104	12:36:27.8230	26.89422073	-79.98764951	26.89395303	-79.98760021	26.89406667	-79.98772333	30.622795	2	43.513998	19.650228	126.104333	768.900439	1.08E-06	41.996015	2372.204734	-9999	-9999	-9999	-9999	-9999
466	11/4/2015	308	HIW	-68.730942	1.34E-07	0.000133939	after	102.009052	-41.083649	-131.911718	-976.462747	0	17.670186	10.839694	39270	6529	6638	6583	2836.672674	2879.352022	2855.693331	0	0	0	12:36:15.3860	20151104	12:36:40.8320	20151104	12:36:27.8230	26.89422073	-79.98764951	26.89395303	-79.98760021	26.89406667	-79.98772333	30.622795	2	43.513998	19.650228	126.104333	768.900439	1.08E-06	41.996015	2372.204734	-9999	-9999	-9999	-9999	-9999
451	11/4/2015	308	HIW	-68.77929	1.32E-07	0.000132456	after	140.440425	-44.720751	-131.056401	-973.553022	0	24.599671	14.304436	103873	11030	11238	11134	5238.603672	5356.992679	5298.044609	0	0	0	12:53:11.3660	20151104	12:53:58.6880	20151104	12:53:34.4900	26.89262202	-79.98479156	26.89260995	-79.98597016	26.89265167	-79.98538333	42.049611	2	119.0812	26.589088	291.761728	2929.358348	3.55E-07	31.702086	2221.642196	-9999	-9999	-9999	-9999	-9999
451	11/4/2015	308	HIW	-68.77929	1.32E-07	0.000132456	after	140.440425	-44.720751	-131.056401	-973.553022	0	24.599671	14.304436	103873	11030	11238	11134	5238.603672	5356.992679	5298.044609	0	0	0	12:53:11.3660	20151104	12:53:58.6880	20151104	12:53:34.4900	26.89262202	-79.98479156	26.89260995	-79.98597016	26.89265167	-79.98538333	42.049611	2	119.0812	26.589088	291.761728	2929.358348	3.55E-07	31.702086	2221.642196	-9999	-9999	-9999	-9999	-9999
451	11/4/2015	308	HIW	-68.77929	1.32E-07	0.000132456	after	140.440425	-44.720751	-131.056401	-973.553022	0	24.599671	14.304436	103873	11030	11238	11134	5238.603672	5356.992679	5298.044609	0	0	0	12:53:11.3660	20151104	12:53:58.6880	20151104	12:53:34.4900	26.89262202	-79.98479156	26.89260995	-79.98597016	26.89265167	-79.98538333	42.049611	2	119.0812	26.589088	291.761728	2929.358348	3.55E-07	31.702086	2221.642196	-9999	-9999	-9999	-9999	-9999
1240	11/3/2015	307	MG111	-68.806009	1.32E-07	0.000131643	after	87.405875	-34.610053	-131.540645	-977.598415	0	15.404575	9.707839	70026	5162	5386	5274	1767.695798	1847.984203	1807.189076	0	0	0	18:09:14.9140	20151103	18:09:52.1170	20151103	18:09:33.3520	26.97739099	-80.02595263	26.9773634	-80.02515714	26.97737	-80.025565	17.409225	2	80.336395	99.959837	361.0131	1238.689143	3.55E-06	67.220128	5254.353685	-9999	-9999	-9999	-9999	-9999
1240	11/3/2015	307	MG111	-68.806009	1.32E-07	0.000131643	after	87.405875	-34.610053	-131.540645	-977.598415	0	15.404575	9.707839	70026	5162	5386	5274	1767.695798	1847.984203	1807.189076	0	0	0	18:09:14.9140	20151103	18:09:52.1170	20151103	18:09:33.3520	26.97739099	-80.02595263	26.9773634	-80.02515714	26.97737	-80.025565	17.409225	2	80.336395	99.959837	361.0131	1238.689143	3.55E-06	67.220128	5254.353685	-9999	-9999	-9999	-9999	-9999
1240	11/3/2015	307	MG111	-68.806009	1.32E-07	0.000131643	after	87.405875	-34.610053	-131.540645	-977.598415	0	15.404575	9.707839	70026	5162	5386	5274	1767.695798	1847.984203	1807.189076	0	0	0	18:09:14.9140	20151103	18:09:52.1170	20151103	18:09:33.3520	26.97739099	-80.02595263	26.9773634	-80.02515714	26.97737	-80.025565	17.409225	2	80.336395	99.959837	361.0131	1238.689143	3.55E-06	67.220128	5254.353685	-9999	-9999	-9999	-9999	-9999
1413	11/3/2015	307	SUN	-68.855906	1.30E-07	0.00013014	after	108.100856	-36.662271	-138.473622	-975.721036	0	19.27205	11.641798	99677	3763	4018	3890	1417.13142	1507.129034	1466.358558	0	0	0	17:38:36.1750	20151103	17:39:18.6980	20151103	17:38:57.4940	26.97597833	-80.01688	26.97625833	-80.01761833	26.97619308	-80.01729506	21.275155	2	89.997614	22.560659	225.745113	1732.380043	2.22E-06	52.680601	3484.976503	-9999	-9999	-9999	-9999	-9999
1413	11/3/2015	307	SUN	-68.855906	1.30E-07	0.00013014	after	108.100856	-36.662271	-138.473622	-975.721036	0	19.27205	11.641798	99677	3763	4018	3890	1417.13142	1507.129034	1466.358558	0	0	0	17:38:36.1750	20151103	17:39:18.6980	20151103	17:38:57.4940	26.97597833	-80.01688	26.97625833	-80.01761833	26.97619308	-80.01729506	21.275155	2	89.997614	22.560659	225.745113	1732.380043	2.22E-06	52.680601	3484.976503	-9999	-9999	-9999	-9999	-9999
1413	11/3/2015	307	SUN	-68.855906	1.30E-07	0.00013014	after	108.100856	-36.662271	-138.473622	-975.721036	0	19.27205	11.641798	99677	3763	4018	3890	1417.13142	1507.129034	1466.358558	0	0	0	17:38:36.1750	20151103	17:39:18.6980	20151103	17:38:57.4940	26.97597833	-80.01688	26.97625833	-80.01761833	26.97619308	-80.01729506	21.275155	2	89.997614	22.560659	225.745113	1732.380043	2.22E-06	52.680601	3484.976503	-9999	-9999	-9999	-9999	-9999
1629	11/3/2015	307	TUN	-68.885468	1.29E-07	0.000129257	after	81.346704	-30.278492	-131.553092	-978.032917	0	14.601414	9.305308	189390	10777	11418	11097	4707.469322	5011.879468	4861.480457	0	0	0	16:23:21.9050	20151103	16:25:12.3600	20151103	16:24:17.1410	26.94692591	-80.03043475	26.947245	-80.02998	26.94701488	-80.02890646	21.127112	2	304.62074	15.681744	640.98172	4447.893654	3.94E-06	178.020607	36165.77439	-9999	-9999	-9999	-9999	-9999
1629	11/3/2015	307	TUN	-68.885468	1.29E-07	0.000129257	after	81.346704	-30.278492	-131.553092	-978.032917	0	14.601414	9.305308	189390	10777	11418	11097	4707.469322	5011.879468	4861.480457	0	0	0	16:23:21.9050	20151103	16:25:12.3600	20151103	16:24:17.1410	26.94692591	-80.03043475	26.947245	-80.02998	26.94701488	-80.02890646	21.127112	2	304.62074	15.681744	640.98172	4447.893654	3.94E-06	178.020607	36165.77439	-9999	-9999	-9999	-9999	-9999
1629	11/3/2015	307	TUN	-68.885468	1.29E-07	0.000129257	after	81.346704	-30.278492	-131.553092	-978.032917	0	14.601414	9.305308	189390	10777	11418	11097	4707.469322	5011.879468	4861.480457	0	0	0	16:23:21.9050	20151103	16:25:12.3600	20151103	16:24:17.1410	26.94692591	-80.03043475	26.947245	-80.02998	26.94701488	-80.02890646	21.127112	2	304.62074	15.681744	640.98172	4447.893654	3.94E-06	178.020607	36165.77439	-9999	-9999	-9999	-9999	-9999
1624	11/3/2015	307	TUN	-68.892273	1.29E-07	0.000129054	after	52.586077	-46.106085	-133.852774	-981.319254	0	9.453797	6.7315	36863	8438	8630	8534	3595.415846	3685.455198	3639.377446	0	0	0	16:16:34.9830	20151103	16:17:08.4740	20151103	16:16:51.8980	26.94646625	-80.03076771	26.94637167	-80.02989	26.94635153	-80.0303478	20.674502	2	90.039352	11.430465	202.939634	851.213767	4.25E-07	20.592449	803.66907	-9999	-9999	-9999	-9999	-9999
1624	11/3/2015	307	TUN	-68.892273	1.29E-07	0.000129054	after	52.586077	-46.106085	-133.852774	-981.319254	0	9.453797	6.7315	36863	8438	8630	8534	3595.415846	3685.455198	3639.377446	0	0	0	16:16:34.9830	20151103	16:17:08.4740	20151103	16:16:51.8980	26.94646625	-80.03076771	26.94637167	-80.02989	26.94635153	-80.0303478	20.674502	2	90.039352	11.430465	202.939634	851.213767	4.25E-07	20.592449	803.66907	-9999	-9999	-9999	-9999	-9999
1624	11/3/2015	307	TUN	-68.892273	1.29E-07	0.000129054	after	52.586077	-46.106085	-133.852774	-981.319254	0	9.453797	6.7315	36863	8438	8630	8534	3595.415846	3685.455198	3639.377446	0	0	0	16:16:34.9830	20151103	16:17:08.4740	20151103	16:16:51.8980	26.94646625	-80.03076771	26.94637167	-80.02989	26.94635153	-80.0303478	20.674502	2	90.039352	11.430465	202.939634	851.213767	4.25E-07	20.592449	803.66907	-9999	-9999	-9999	-9999	-9999
448	11/4/2015	308	HIW	-68.922269	1.28E-07	0.000128166	after	156.945815	-38.657596	-124.380402	-972.208923	0	28.410888	16.210045	92414	11669	11829	11749	5581.58985	5688.144816	5637.088981	0	0	0	12:55:35.7590	20151104	12:56:12.7340	20151104	12:55:54.0010	26.8923029	-79.98713851	26.89241833	-79.98608833	26.89239687	-79.98659996	32.566319	2	106.554966	30.398311	274.077658	3027.32117	9.35E-07	64.207103	6509.408565	-9999	-9999	-9999	-9999	-9999
448	11/4/2015	308	HIW	-68.922269	1.28E-07	0.000128166	after	156.945815	-38.657596	-124.380402	-972.208923	0	28.410888	16.210045	92414	11669	11829	11749	5581.58985	5688.144816	5637.088981	0	0	0	12:55:35.7590	20151104	12:56:12.7340	20151104	12:55:54.0010	26.8923029	-79.98713851	26.89241833	-79.98608833	26.89239687	-79.98659996	32.566319	2	106.554966	30.398311	274.077658	3027.32117	9.35E-07	64.207103	6509.408565	-9999	-9999	-9999	-9999	-9999
448	11/4/2015	308	HIW	-68.922269	1.28E-07	0.000128166	after	156.945815	-38.657596	-124.380402	-972.208923	0	28.410888	16.210045	92414	11669	11829	11749	5581.58985	5688.144816	5637.088981	0	0	0	12:55:35.7590	20151104	12:56:12.7340	20151104	12:55:54.0010	26.8923029	-79.98713851	26.89241833	-79.98608833	26.89239687	-79.98659996	32.566319	2	106.554966	30.398311	274.077658	3027.32117	9.35E-07	64.207103	6509.408565	-9999	-9999	-9999	-9999	-9999
1614	11/3/2015	307	TUN	-68.956947	1.27E-07	0.000127147	after	69.44005	-45.866076	-131.352433	-979.149833	0	12.671058	8.34013	69632	3902	4173	4037	1439.195739	1565.34115	1502.926531	0	0	0	16:03:28.5100	20151103	16:04:15.1220	20151103	16:03:51.7450	26.94528333	-80.031545	26.94533833	-80.03029025	26.94532451	-80.03091259	20.665618	2	126.666445	14.674473	282.160803	1604.997855	4.66E-07	22.021887	791.527366	-9999	-9999	-9999	-9999	-9999
1614	11/3/2015	307	TUN	-68.956947	1.27E-07	0.000127147	after	69.44005	-45.866076	-131.352433	-979.149833	0	12.671058	8.34013	69632	3902	4173	4037	1439.195739	1565.34115	1502.926531	0	0	0	16:03:28.5100	20151103	16:04:15.1220	20151103	16:03:51.7450	26.94528333	-80.031545	26.94533833	-80.03029025	26.94532451	-80.03091259	20.665618	2	126.666445	14.674473	282.160803	1604.997855	4.66E-07	22.021887	791.527366	-9999	-9999	-9999	-9999	-9999
1614	11/3/2015	307	TUN	-68.956947	1.27E-07	0.000127147	after	69.44005	-45.866076	-131.352433	-979.149833	0	12.671058	8.34013	69632	3902	4173	4037	1439.195739	1565.34115	1502.926531	0	0	0	16:03:28.5100	20151103	16:04:15.1220	20151103	16:03:51.7450	26.94528333	-80.031545	26.94533833	-80.03029025	26.94532451	-80.03091259	20.665618	2	126.666445	14.674473	282.160803	1604.997855	4.66E-07	22.021887	791.527366	-9999	-9999	-9999	-9999	-9999
1616	11/3/2015	307	TUN	-69.002199	1.26E-07	0.000125829	after	105.500051	-42.668185	-125.779721	-975.641071	0	19.452739	11.73175	113581	4247	4535	4391	1598.750508	1725.868334	1660.851181	0	0	0	16:04:28.0440	20151103	16:05:18.4350	20151103	16:04:53.3360	26.94529277	-80.02996053	26.94523333	-80.028825	26.94511833	-80.029375	21.456349	2	127.117827	23.719385	301.674423	2473.326814	5.71E-07	36.220692	2082.478199	-9999	-9999	-9999	-9999	-9999
1616	11/3/2015	307	TUN	-69.002199	1.26E-07	0.000125829	after	105.500051	-42.668185	-125.779721	-975.641071	0	19.452739	11.73175	113581	4247	4535	4391	1598.750508	1725.868334	1660.851181	0	0	0	16:04:28.0440	20151103	16:05:18.4350	20151103	16:04:53.3360	26.94529277	-80.02996053	26.94523333	-80.028825	26.94511833	-80.029375	21.456349	2	127.117827	23.719385	301.674423	2473.326814	5.71E-07	36.220692	2082.478199	-9999	-9999	-9999	-9999	-9999
1616	11/3/2015	307	TUN	-69.002199	1.26E-07	0.000125829	after	105.500051	-42.668185	-125.779721	-975.641071	0	19.452739	11.73175	113581	4247	4535	4391	1598.750508	1725.868334	1660.851181	0	0	0	16:04:28.0440	20151103	16:05:18.4350	20151103	16:04:53.3360	26.94529277	-80.02996053	26.94523333	-80.028825	26.94511833	-80.029375	21.456349	2	127.117827	23.719385	301.674423	2473.326814	5.71E-07	36.220692	2082.478199	-9999	-9999	-9999	-9999	-9999
1641	11/4/2015	308	TUN	-69.002905	1.26E-07	0.000125808	after	68.709092	-44.462054	-131.106997	-979.149833	0	12.671058	8.34013	164352	2905	3546	3225	1190.735012	1494.487905	1346.410551	0	0	0	14:09:35.7170	20151104	14:11:23.3210	20151104	14:10:28.9630	26.94509645	-80.03195939	26.94525833	-80.03233384	26.94507909	-80.03346851	20.487373	2	304.678818	14.667229	637.766168	3860.602936	3.52E-07	27.196344	1805.732067	-9999	-9999	-9999	-9999	-9999
1641	11/4/2015	308	TUN	-69.002905	1.26E-07	0.000125808	after	68.709092	-44.462054	-131.106997	-979.149833	0	12.671058	8.34013	164352	2905	3546	3225	1190.735012	1494.487905	1346.410551	0	0	0	14:09:35.7170	20151104	14:11:23.3210	20151104	14:10:28.9630	26.94509645	-80.03195939	26.94525833	-80.03233384	26.94507909	-80.03346851	20.487373	2	304.678818	14.667229	637.766168	3860.602936	3.52E-07	27.196344	1805.732067	-9999	-9999	-9999	-9999	-9999
1641	11/4/2015	308	TUN	-69.002905	1.26E-07	0.000125808	after	68.709092	-44.462054	-131.106997	-979.149833	0	12.671058	8.34013	164352	2905	3546	3225	1190.735012	1494.487905	1346.410551	0	0	0	14:09:35.7170	20151104	14:11:23.3210	20151104	14:10:28.9630	26.94509645	-80.03195939	26.94525833	-80.03233384	26.94507909	-80.03346851	20.487373	2	304.678818	14.667229	637.766168	3860.602936	3.52E-07	27.196344	1805.732067	-9999	-9999	-9999	-9999	-9999
438	11/3/2015	307	HIW	-69.014689	1.25E-07	0.000125467	after	49.518514	-52.795165	-127.72041	-981.544195	0	9.156819	6.583011	4625	22785	22809	22797	7495.363341	7506.277628	7500.849302	0	0	0	14:57:12.6720	20151103	14:57:16.6540	20151103	14:57:14.7040	26.89611833	-79.98615817	26.89618495	-79.98607825	26.89614914	-79.98611537	35.765535	2	11.642188	11.116337	45.776089	106.605409	3.21E-07	7.314657	76.640607	-9999	-9999	-9999	-9999	-9999
438	11/3/2015	307	HIW	-69.014689	1.25E-07	0.000125467	after	49.518514	-52.795165	-127.72041	-981.544195	0	9.156819	6.583011	4625	22785	22809	22797	7495.363341	7506.277628	7500.849302	0	0	0	14:57:12.6720	20151103	14:57:16.6540	20151103	14:57:14.7040	26.89611833	-79.98615817	26.89618495	-79.98607825	26.89614914	-79.98611537	35.765535	2	11.642188	11.116337	45.776089	106.605409	3.21E-07	7.314657	76.640607	-9999	-9999	-9999	-9999	-9999
438	11/3/2015	307	HIW	-69.014689	1.25E-07	0.000125467	after	49.518514	-52.795165	-127.72041	-981.544195	0	9.156819	6.583011	4625	22785	22809	22797	7495.363341	7506.277628	7500.849302	0	0	0	14:57:12.6720	20151103	14:57:16.6540	20151103	14:57:14.7040	26.89611833	-79.98615817	26.89618495	-79.98607825	26.89614914	-79.98611537	35.765535	2	11.642188	11.116337	45.776089	106.605409	3.21E-07	7.314657	76.640607	-9999	-9999	-9999	-9999	-9999
1647	11/4/2015	308	TUN	-69.037056	1.25E-07	0.000124823	after	55.122574	-49.499379	-120.616528	-980.742202	0	10.245738	7.12747	7452	4898	4933	4915	2012.062548	2026.792172	2018.993542	0	0	0	14:15:16.1960	20151104	14:15:22.6930	20151104	14:15:19.5250	26.94558967	-80.03035204	26.945595	-80.0305	26.94559	-80.03042167	20.753766	2	14.729624	12.225896	54.683722	150.915869	3.99E-07	11.805833	228.169728	-9999	-9999	-9999	-9999	-9999
1647	11/4/2015	308	TUN	-69.037056	1.25E-07	0.000124823	after	55.122574	-49.499379	-120.616528	-980.742202	0	10.245738	7.12747	7452	4898	4933	4915	2012.062548	2026.792172	2018.993542	0	0	0	14:15:16.1960	20151104	14:15:22.6930	20151104	14:15:19.5250	26.94558967	-80.03035204	26.945595	-80.0305	26.94559	-80.03042167	20.753766	2	14.729624	12.225896	54.683722	150.915869	3.99E-07	11.805833	228.169728	-9999	-9999	-9999	-9999	-9999
1647	11/4/2015	308	TUN	-69.037056	1.25E-07	0.000124823	after	55.122574	-49.499379	-120.616528	-980.742202	0	10.245738	7.12747	7452	4898	4933	4915	2012.062548	2026.792172	2018.993542	0	0	0	14:15:16.1960	20151104	14:15:22.6930	20151104	14:15:19.5250	26.94558967	-80.03035204	26.945595	-80.0305	26.94559	-80.03042167	20.753766	2	14.729624	12.225896	54.683722	150.915869	3.99E-07	11.805833	228.169728	-9999	-9999	-9999	-9999	-9999
1625	11/3/2015	307	TUN	-69.043644	1.25E-07	0.000124634	after	74.9807	-32.740375	-134.305174	-978.392565	0	13.957962	8.983582	180762	8624	9264	8944	3682.635589	3989.294614	3833.810396	0	0	0	16:17:07.3930	20151103	16:18:59.8740	20151103	16:18:03.8730	26.94637	-80.02991833	26.94672167	-80.03052072	26.94678833	-80.02899	21.016134	2	307.336246	15.915236	645.907231	4289.787708	2.00E-06	200.723988	47124.90418	-9999	-9999	-9999	-9999	-9999
1625	11/3/2015	307	TUN	-69.043644	1.25E-07	0.000124634	after	74.9807	-32.740375	-134.305174	-978.392565	0	13.957962	8.983582	180762	8624	9264	8944	3682.635589	3989.294614	3833.810396	0	0	0	16:17:07.3930	20151103	16:18:59.8740	20151103	16:18:03.8730	26.94637	-80.02991833	26.94672167	-80.03052072	26.94678833	-80.02899	21.016134	2	307.336246	15.915236	645.907231	4289.787708	2.00E-06	200.723988	47124.90418	-9999	-9999	-9999	-9999	-9999
1625	11/3/2015	307	TUN	-69.043644	1.25E-07	0.000124634	after	74.9807	-32.740375	-134.305174	-978.392565	0	13.957962	8.983582	180762	8624	9264	8944	3682.635589	3989.294614	3833.810396	0	0	0	16:17:07.3930	20151103	16:18:59.8740	20151103	16:18:03.8730	26.94637	-80.02991833	26.94672167	-80.03052072	26.94678833	-80.02899	21.016134	2	307.336246	15.915236	645.907231	4289.787708	2.00E-06	200.723988	47124.90418	-9999	-9999	-9999	-9999	-9999
1404	11/3/2015	307	SUN	-69.124552	1.22E-07	0.000122333	after	18.79066	-38.551765	-126.273598	-987.098568	0	3.563735	3.786468	10512	2462	2607	2534	946.241821	996.104251	970.22478	0	0	0	17:34:55.6970	20151103	17:35:20.0820	20151103	17:35:07.8680	26.97571712	-80.0164412	26.97566851	-80.01594583	26.97569791	-80.01620321	20.981341	2	50.110726	5.545029	111.540866	178.581348	1.67E-06	60.89587	4737.68267	-9999	-9999	-9999	-9999	-9999
1404	11/3/2015	307	SUN	-69.124552	1.22E-07	0.000122333	after	18.79066	-38.551765	-126.273598	-987.098568	0	3.563735	3.786468	10512	2462	2607	2534	946.241821	996.104251	970.22478	0	0	0	17:34:55.6970	20151103	17:35:20.0820	20151103	17:35:07.8680	26.97571712	-80.0164412	26.97566851	-80.01594583	26.97569791	-80.01620321	20.981341	2	50.110726	5.545029	111.540866	178.581348	1.67E-06	60.89587	4737.68267	-9999	-9999	-9999	-9999	-9999
1404	11/3/2015	307	SUN	-69.124552	1.22E-07	0.000122333	after	18.79066	-38.551765	-126.273598	-987.098568	0	3.563735	3.786468	10512	2462	2607	2534	946.241821	996.104251	970.22478	0	0	0	17:34:55.6970	20151103	17:35:20.0820	20151103	17:35:07.8680	26.97571712	-80.0164412	26.97566851	-80.01594583	26.97569791	-80.01620321	20.981341	2	50.110726	5.545029	111.540866	178.581348	1.67E-06	60.89587	4737.68267	-9999	-9999	-9999	-9999	-9999
483	11/4/2015	308	HIW	-69.132663	1.22E-07	0.000122105	after	144.053422	-39.068971	-138.674425	-972.561433	0	27.371465	15.690333	340648	1794	2409	2101	467.918379	672.984204	582.843048	0	0	0	12:19:23.6870	20151104	12:21:02.5810	20151104	12:20:13.0420	26.89572667	-79.98540833	26.89550833	-79.98400833	26.895725	-79.98426833	47.58066	2	205.065825	29.364932	468.861515	5612.952036	6.88E-07	60.284658	6950.490159	-9999	-9999	-9999	-9999	-9999
483	11/4/2015	308	HIW	-69.132663	1.22E-07	0.000122105	after	144.053422	-39.068971	-138.674425	-972.561433	0	27.371465	15.690333	340648	1794	2409	2101	467.918379	672.984204	582.843048	0	0	0	12:19:23.6870	20151104	12:21:02.5810	20151104	12:20:13.0420	26.89572667	-79.98540833	26.89550833	-79.98400833	26.895725	-79.98426833	47.58066	2	205.065825	29.364932	468.861515	5612.952036	6.88E-07	60.284658	6950.490159	-9999	-9999	-9999	-9999	-9999
483	11/4/2015	308	HIW	-69.132663	1.22E-07	0.000122105	after	144.053422	-39.068971	-138.674425	-972.561433	0	27.371465	15.690333	340648	1794	2409	2101	467.918379	672.984204	582.843048	0	0	0	12:19:23.6870	20151104	12:21:02.5810	20151104	12:20:13.0420	26.89572667	-79.98540833	26.89550833	-79.98400833	26.895725	-79.98426833	47.58066	2	205.065825	29.364932	468.861515	5612.952036	6.88E-07	60.284658	6950.490159	-9999	-9999	-9999	-9999	-9999
1652	11/4/2015	308	TUN	-69.136768	1.22E-07	0.00012199	after	16.916142	-55.642341	-115.609024	-975.925158	0	3.217261	12.918539	7345	5672	5784	5728	2329.760807	2373.992343	2351.5522	0	0	0	14:17:29.0450	20151104	14:17:47.7570	20151104	14:17:38.4720	26.945654	-80.03349067	26.94587333	-80.03316833	26.94580333	-80.03338	20.820436	2	44.231536	3.237688	94.938448	142.304386	1.87E-07	3.743	22.674123	-9999	-9999	-9999	-9999	-9999
1652	11/4/2015	308	TUN	-69.136768	1.22E-07	0.00012199	after	16.916142	-55.642341	-115.609024	-975.925158	0	3.217261	12.918539	7345	5672	5784	5728	2329.760807	2373.992343	2351.5522	0	0	0	14:17:29.0450	20151104	14:17:47.7570	20151104	14:17:38.4720	26.945654	-80.03349067	26.94587333	-80.03316833	26.94580333	-80.03338	20.820436	2	44.231536	3.237688	94.938448	142.304386	1.87E-07	3.743	22.674123	-9999	-9999	-9999	-9999	-9999
1652	11/4/2015	308	TUN	-69.136768	1.22E-07	0.00012199	after	16.916142	-55.642341	-115.609024	-975.925158	0	3.217261	12.918539	7345	5672	5784	5728	2329.760807	2373.992343	2351.5522	0	0	0	14:17:29.0450	20151104	14:17:47.7570	20151104	14:17:38.4720	26.945654	-80.03349067	26.94587333	-80.03316833	26.94580333	-80.03338	20.820436	2	44.231536	3.237688	94.938448	142.304386	1.87E-07	3.743	22.674123	-9999	-9999	-9999	-9999	-9999
148	9/12/2015	255	HIW	-69.149542	1.22E-07	0.000121631	before	14.663315	-40.029223	-64.993124	-982.837986	0	2.797013	30.334379	11867	3287	3496	3391	912.22943	1001.391529	957.377258	0	0	0	12:26:52.5610	20150912	12:27:21.1410	20150912	12:27:06.7430	26.89231833	-79.98566	26.89241	-79.98654817	26.89238146	-79.98610862	34.667828	2	89.733515	4.411196	182.295149	250.931354	2.77E-06	29.418795	919.879198	-9999	-9999	-9999	-9999	-9999
148	9/12/2015	255	HIW	-69.149542	1.22E-07	0.000121631	before	14.663315	-40.029223	-64.993124	-982.837986	0	2.797013	30.334379	11867	3287	3496	3391	912.22943	1001.391529	957.377258	0	0	0	12:26:52.5610	20150912	12:27:21.1410	20150912	12:27:06.7430	26.89231833	-79.98566	26.89241	-79.98654817	26.89238146	-79.98610862	34.667828	2	89.733515	4.411196	182.295149	250.931354	2.77E-06	29.418795	919.879198	-9999	-9999	-9999	-9999	-9999
148	9/12/2015	255	HIW	-69.149542	1.22E-07	0.000121631	before	14.663315	-40.029223	-64.993124	-982.837986	0	2.797013	30.334379	11867	3287	3496	3391	912.22943	1001.391529	957.377258	0	0	0	12:26:52.5610	20150912	12:27:21.1410	20150912	12:27:06.7430	26.89231833	-79.98566	26.89241	-79.98654817	26.89238146	-79.98610862	34.667828	2	89.733515	4.411196	182.295149	250.931354	2.77E-06	29.418795	919.879198	-9999	-9999	-9999	-9999	-9999
1462	9/6/2015	249	TUN	-69.158562	1.21E-07	0.000121379	before	71.727938	-25.386384	-165.021837	-978.533248	0	13.710481	8.859841	262873	11426	12374	11900	2203.50964	2399.101392	2303.353506	0	0	0	15:52:31.4350	20150906	15:53:54.2200	20150906	15:53:12.0290	26.9458551	-80.03171932	26.945855	-80.0298	26.94595329	-80.03073567	21.325246	2	195.591752	15.689986	422.631881	2681.656916	9.57E-06	256.097159	70198.10304	-9999	-9999	-9999	-9999	-9999
1462	9/6/2015	249	TUN	-69.158562	1.21E-07	0.000121379	before	71.727938	-25.386384	-165.021837	-978.533248	0	13.710481	8.859841	262873	11426	12374	11900	2203.50964	2399.101392	2303.353506	0	0	0	15:52:31.4350	20150906	15:53:54.2200	20150906	15:53:12.0290	26.9458551	-80.03171932	26.945855	-80.0298	26.94595329	-80.03073567	21.325246	2	195.591752	15.689986	422.631881	2681.656916	9.57E-06	256.097159	70198.10304	-9999	-9999	-9999	-9999	-9999
1462	9/6/2015	249	TUN	-69.158562	1.21E-07	0.000121379	before	71.727938	-25.386384	-165.021837	-978.533248	0	13.710481	8.859841	262873	11426	12374	11900	2203.50964	2399.101392	2303.353506	0	0	0	15:52:31.4350	20150906	15:53:54.2200	20150906	15:53:12.0290	26.9458551	-80.03171932	26.945855	-80.0298	26.94595329	-80.03073567	21.325246	2	195.591752	15.689986	422.631881	2681.656916	9.57E-06	256.097159	70198.10304	-9999	-9999	-9999	-9999	-9999
1662	11/4/2015	308	TUN	-69.220814	1.20E-07	0.000119652	after	42.117952	-50.279175	-128.258604	-982.331523	0	8.166893	6.088047	19305	7491	7607	7549	3030.760815	3077.470169	3054.320497	0	0	0	14:22:35.9650	20151104	14:22:55.6810	20151104	14:22:45.8530	26.9461725	-80.03109076	26.946175	-80.03155955	26.94616333	-80.03132748	20.719389	2	47.340534	10.167999	114.943267	386.625063	3.34E-07	9.519298	150.969936	-9999	-9999	-9999	-9999	-9999
1662	11/4/2015	308	TUN	-69.220814	1.20E-07	0.000119652	after	42.117952	-50.279175	-128.258604	-982.331523	0	8.166893	6.088047	19305	7491	7607	7549	3030.760815	3077.470169	3054.320497	0	0	0	14:22:35.9650	20151104	14:22:55.6810	20151104	14:22:45.8530	26.9461725	-80.03109076	26.946175	-80.03155955	26.94616333	-80.03132748	20.719389	2	47.340534	10.167999	114.943267	386.625063	3.34E-07	9.519298	150.969936	-9999	-9999	-9999	-9999	-9999
1662	11/4/2015	308	TUN	-69.220814	1.20E-07	0.000119652	after	42.117952	-50.279175	-128.258604	-982.331523	0	8.166893	6.088047	19305	7491	7607	7549	3030.760815	3077.470169	3054.320497	0	0	0	14:22:35.9650	20151104	14:22:55.6810	20151104	14:22:45.8530	26.9461725	-80.03109076	26.946175	-80.03155955	26.94616333	-80.03132748	20.719389	2	47.340534	10.167999	114.943267	386.625063	3.34E-07	9.519298	150.969936	-9999	-9999	-9999	-9999	-9999
1650	11/4/2015	308	TUN	-69.223217	1.20E-07	0.000119585	after	17.348102	-55.571333	-136.906711	-973.083701	0	3.36575	17.249467	1360	5630	5649	5639	2313.079482	2321.232434	2316.540539	0	0	0	14:17:21.9790	20151104	14:17:25.1890	20151104	14:17:23.4740	26.94557914	-80.03336215	26.94559497	-80.03344192	26.94558333	-80.03339667	20.762418	2	8.660726	3.382659	24.085254	29.149835	2.07E-07	4.181325	28.890486	-9999	-9999	-9999	-9999	-9999
1650	11/4/2015	308	TUN	-69.223217	1.20E-07	0.000119585	after	17.348102	-55.571333	-136.906711	-973.083701	0	3.36575	17.249467	1360	5630	5649	5639	2313.079482	2321.232434	2316.540539	0	0	0	14:17:21.9790	20151104	14:17:25.1890	20151104	14:17:23.4740	26.94557914	-80.03336215	26.94559497	-80.03344192	26.94558333	-80.03339667	20.762418	2	8.660726	3.382659	24.085254	29.149835	2.07E-07	4.181325	28.890486	-9999	-9999	-9999	-9999	-9999
1650	11/4/2015	308	TUN	-69.223217	1.20E-07	0.000119585	after	17.348102	-55.571333	-136.906711	-973.083701	0	3.36575	17.249467	1360	5630	5649	5639	2313.079482	2321.232434	2316.540539	0	0	0	14:17:21.9790	20151104	14:17:25.1890	20151104	14:17:23.4740	26.94557914	-80.03336215	26.94559497	-80.03344192	26.94558333	-80.03339667	20.762418	2	8.660726	3.382659	24.085254	29.149835	2.07E-07	4.181325	28.890486	-9999	-9999	-9999	-9999	-9999
455	11/4/2015	308	HIW	-69.24323	1.19E-07	0.000119036	after	184.362108	-38.986848	-125.347822	-969.609687	0	35.933774	20.267387	194565	10148	10415	10281	4767.867985	4927.324141	4852.304456	0	0	0	12:49:52.6670	20151104	12:50:52.9090	20151104	12:50:23.2920	26.89286833	-79.986645	26.89295333	-79.985055	26.89293711	-79.98580191	37.938986	2	159.670815	49.217136	417.811621	5684.278324	6.87E-07	82.857108	11367.35554	-9999	-9999	-9999	-9999	-9999
455	11/4/2015	308	HIW	-69.24323	1.19E-07	0.000119036	after	184.362108	-38.986848	-125.347822	-969.609687	0	35.933774	20.267387	194565	10148	10415	10281	4767.867985	4927.324141	4852.304456	0	0	0	12:49:52.6670	20151104	12:50:52.9090	20151104	12:50:23.2920	26.89286833	-79.986645	26.89295333	-79.985055	26.89293711	-79.98580191	37.938986	2	159.670815	49.217136	417.811621	5684.278324	6.87E-07	82.857108	11367.35554	-9999	-9999	-9999	-9999	-9999
455	11/4/2015	308	HIW	-69.24323	1.19E-07	0.000119036	after	184.362108	-38.986848	-125.347822	-969.609687	0	35.933774	20.267387	194565	10148	10415	10281	4767.867985	4927.324141	4852.304456	0	0	0	12:49:52.6670	20151104	12:50:52.9090	20151104	12:50:23.2920	26.89286833	-79.986645	26.89295333	-79.985055	26.89293711	-79.98580191	37.938986	2	159.670815	49.217136	417.811621	5684.278324	6.87E-07	82.857108	11367.35554	-9999	-9999	-9999	-9999	-9999
1621	11/3/2015	307	TUN	-69.249457	1.19E-07	0.000118865	after	61.874091	-37.157244	-134.316269	-979.518229	0	12.077102	8.043152	150304	7009	7624	7316	2906.798679	3201.570856	3054.226731	0	0	0	16:12:27.0030	20151103	16:14:14.4700	20151103	16:13:21.0440	26.94619838	-80.02995534	26.94603267	-80.03284899	26.94615024	-80.03141692	20.893066	2	295.462171	14.045185	618.324718	3568.326785	1.14E-06	126.186044	18954.18833	-9999	-9999	-9999	-9999	-9999
1621	11/3/2015	307	TUN	-69.249457	1.19E-07	0.000118865	after	61.874091	-37.157244	-134.316269	-979.518229	0	12.077102	8.043152	150304	7009	7624	7316	2906.798679	3201.570856	3054.226731	0	0	0	16:12:27.0030	20151103	16:14:14.4700	20151103	16:13:21.0440	26.94619838	-80.02995534	26.94603267	-80.03284899	26.94615024	-80.03141692	20.893066	2	295.462171	14.045185	618.324718	3568.326785	1.14E-06	126.186044	18954.18833	-9999	-9999	-9999	-9999	-9999
1621	11/3/2015	307	TUN	-69.249457	1.19E-07	0.000118865	after	61.874091	-37.157244	-134.316269	-979.518229	0	12.077102	8.043152	150304	7009	7624	7316	2906.798679	3201.570856	3054.226731	0	0	0	16:12:27.0030	20151103	16:14:14.4700	20151103	16:13:21.0440	26.94619838	-80.02995534	26.94603267	-80.03284899	26.94615024	-80.03141692	20.893066	2	295.462171	14.045185	618.324718	3568.326785	1.14E-06	126.186044	18954.18833	-9999	-9999	-9999	-9999	-9999
1655	11/4/2015	308	TUN	-69.250106	1.19E-07	0.000118847	after	69.217642	-48.653508	-128.00117	-978.648721	0	13.512495	8.760849	33306	6095	6216	6155	2486.310032	2531.830392	2508.543933	0	0	0	14:18:39.2580	20151104	14:18:59.8170	20151104	14:18:49.4580	26.94583702	-80.03205065	26.94587714	-80.03159714	26.945865	-80.03183	20.923531	2	46.045394	15.511907	122.327349	622.188174	3.27E-07	11.517428	240.098501	-9999	-9999	-9999	-9999	-9999
1655	11/4/2015	308	TUN	-69.250106	1.19E-07	0.000118847	after	69.217642	-48.653508	-128.00117	-978.648721	0	13.512495	8.760849	33306	6095	6216	6155	2486.310032	2531.830392	2508.543933	0	0	0	14:18:39.2580	20151104	14:18:59.8170	20151104	14:18:49.4580	26.94583702	-80.03205065	26.94587714	-80.03159714	26.945865	-80.03183	20.923531	2	46.045394	15.511907	122.327349	622.188174	3.27E-07	11.517428	240.098501	-9999	-9999	-9999	-9999	-9999
1655	11/4/2015	308	TUN	-69.250106	1.19E-07	0.000118847	after	69.217642	-48.653508	-128.00117	-978.648721	0	13.512495	8.760849	33306	6095	6216	6155	2486.310032	2531.830392	2508.543933	0	0	0	14:18:39.2580	20151104	14:18:59.8170	20151104	14:18:49.4580	26.94583702	-80.03205065	26.94587714	-80.03159714	26.945865	-80.03183	20.923531	2	46.045394	15.511907	122.327349	622.188174	3.27E-07	11.517428	240.098501	-9999	-9999	-9999	-9999	-9999
402	11/3/2015	307	HIW	-69.267259	1.18E-07	0.000118379	after	104.048559	-35.092104	-133.225535	-975.232089	0	20.392484	12.200843	355144	3149	4010	3579	933.409726	1129.719646	1015.678598	0	0	0	14:02:18.4090	20151103	14:04:41.0690	20151103	14:03:29.6870	26.89336009	-79.98744144	26.89238791	-79.98733874	26.89285126	-79.98787349	31.246109	2	196.824531	22.351268	438.02954	4013.741066	1.37E-06	136.681964	23339.41031	-9999	-9999	-9999	-9999	-9999
402	11/3/2015	307	HIW	-69.267259	1.18E-07	0.000118379	after	104.048559	-35.092104	-133.225535	-975.232089	0	20.392484	12.200843	355144	3149	4010	3579	933.409726	1129.719646	1015.678598	0	0	0	14:02:18.4090	20151103	14:04:41.0690	20151103	14:03:29.6870	26.89336009	-79.98744144	26.89238791	-79.98733874	26.89285126	-79.98787349	31.246109	2	196.824531	22.351268	438.02954	4013.741066	1.37E-06	136.681964	23339.41031	-9999	-9999	-9999	-9999	-9999
402	11/3/2015	307	HIW	-69.267259	1.18E-07	0.000118379	after	104.048559	-35.092104	-133.225535	-975.232089	0	20.392484	12.200843	355144	3149	4010	3579	933.409726	1129.719646	1015.678598	0	0	0	14:02:18.4090	20151103	14:04:41.0690	20151103	14:03:29.6870	26.89336009	-79.98744144	26.89238791	-79.98733874	26.89285126	-79.98787349	31.246109	2	196.824531	22.351268	438.02954	4013.741066	1.37E-06	136.681964	23339.41031	-9999	-9999	-9999	-9999	-9999
405	11/3/2015	307	HIW	-69.343796	1.16E-07	0.000116311	after	146.993324	-37.634564	-139.125167	-971.558793	0	29.321444	17.316452	666446	5097	6221	5659	1472.382044	1858.205955	1701.334398	0	0	0	14:07:43.7090	20151103	14:10:50.9690	20151103	14:09:17.8280	26.89223333	-79.98394	26.89266926	-79.98479624	26.89298305	-79.98349028	50.967402	2.772642	386.293834	32.078208	836.274161	11279.01148	5.46E-07	128.750642	32941.2514	-9999	-9999	-9999	-9999	-9999
405	11/3/2015	307	HIW	-69.343796	1.16E-07	0.000116311	after	146.993324	-37.634564	-139.125167	-971.558793	0	29.321444	17.316452	666446	5097	6221	5659	1472.382044	1858.205955	1701.334398	0	0	0	14:07:43.7090	20151103	14:10:50.9690	20151103	14:09:17.8280	26.89223333	-79.98394	26.89266926	-79.98479624	26.89298305	-79.98349028	50.967402	2.772642	386.293834	32.078208	836.274161	11279.01148	5.46E-07	128.750642	32941.2514	-9999	-9999	-9999	-9999	-9999
405	11/3/2015	307	HIW	-69.343796	1.16E-07	0.000116311	after	146.993324	-37.634564	-139.125167	-971.558793	0	29.321444	17.316452	666446	5097	6221	5659	1472.382044	1858.205955	1701.334398	0	0	0	14:07:43.7090	20151103	14:10:50.9690	20151103	14:09:17.8280	26.89223333	-79.98394	26.89266926	-79.98479624	26.89298305	-79.98349028	50.967402	2.772642	386.293834	32.078208	836.274161	11279.01148	5.46E-07	128.750642	32941.2514	-9999	-9999	-9999	-9999	-9999
462	11/4/2015	308	HIW	-69.348394	1.16E-07	0.000116188	after	150.95332	-41.74959	-138.060701	-971.642158	0	30.143259	17.07623	313026	7433	7946	7689	3315.972349	3582.756662	3444.35489	0	0	0	12:39:39.2890	20151104	12:41:34.0210	20151104	12:40:35.9840	26.8939106	-79.98355741	26.89372684	-79.9861809	26.89378535	-79.98481293	44.642161	2	267.754693	32.136352	600.330865	8070.998997	3.25E-07	75.545293	12885.33365	-9999	-9999	-9999	-9999	-9999
462	11/4/2015	308	HIW	-69.348394	1.16E-07	0.000116188	after	150.95332	-41.74959	-138.060701	-971.642158	0	30.143259	17.07623	313026	7433	7946	7689	3315.972349	3582.756662	3444.35489	0	0	0	12:39:39.2890	20151104	12:41:34.0210	20151104	12:40:35.9840	26.8939106	-79.98355741	26.89372684	-79.9861809	26.89378535	-79.98481293	44.642161	2	267.754693	32.136352	600.330865	8070.998997	3.25E-07	75.545293	12885.33365	-9999	-9999	-9999	-9999	-9999
462	11/4/2015	308	HIW	-69.348394	1.16E-07	0.000116188	after	150.95332	-41.74959	-138.060701	-971.642158	0	30.143259	17.07623	313026	7433	7946	7689	3315.972349	3582.756662	3444.35489	0	0	0	12:39:39.2890	20151104	12:41:34.0210	20151104	12:40:35.9840	26.8939106	-79.98355741	26.89372684	-79.9861809	26.89378535	-79.98481293	44.642161	2	267.754693	32.136352	600.330865	8070.998997	3.25E-07	75.545293	12885.33365	-9999	-9999	-9999	-9999	-9999
1637	11/4/2015	308	TUN	-69.36028	1.16E-07	0.00011587	after	92.832964	-27.354632	-141.655538	-976.028554	0	18.588243	11.301586	457793	809	2027	1418	242.607704	767.987521	490.471123	0	0	0	14:03:47.5220	20151104	14:07:10.0880	20151104	14:05:28.3740	26.945515	-80.03437833	26.94472273	-80.02973757	26.94476833	-80.03251546	20.593028	2	526.036314	99.959837	1251.468924	9772.014104	5.16E-06	260.329062	77893.10475	-9999	-9999	-9999	-9999	-9999
1637	11/4/2015	308	TUN	-69.36028	1.16E-07	0.00011587	after	92.832964	-27.354632	-141.655538	-976.028554	0	18.588243	11.301586	457793	809	2027	1418	242.607704	767.987521	490.471123	0	0	0	14:03:47.5220	20151104	14:07:10.0880	20151104	14:05:28.3740	26.945515	-80.03437833	26.94472273	-80.02973757	26.94476833	-80.03251546	20.593028	2	526.036314	99.959837	1251.468924	9772.014104	5.16E-06	260.329062	77893.10475	-9999	-9999	-9999	-9999	-9999
1637	11/4/2015	308	TUN	-69.36028	1.16E-07	0.00011587	after	92.832964	-27.354632	-141.655538	-976.028554	0	18.588243	11.301586	457793	809	2027	1418	242.607704	767.987521	490.471123	0	0	0	14:03:47.5220	20151104	14:07:10.0880	20151104	14:05:28.3740	26.945515	-80.03437833	26.94472273	-80.02973757	26.94476833	-80.03251546	20.593028	2	526.036314	99.959837	1251.468924	9772.014104	5.16E-06	260.329062	77893.10475	-9999	-9999	-9999	-9999	-9999
1664	11/4/2015	308	TUN	-69.37197	1.16E-07	0.000115559	after	23.66677	-47.100643	-128.366886	-985.637958	0	4.751647	4.380424	22848	7612	7849	7730	3079.831654	3181.79351	3129.77384	0	0	0	14:22:56.5140	20151104	14:23:36.8740	20151104	14:23:16.5940	26.946175	-80.03158333	26.94625607	-80.03260331	26.946215	-80.03208333	21.027522	2	102.451682	6.754558	218.41248	486.814199	4.50E-07	17.913779	562.950132	-9999	-9999	-9999	-9999	-9999
1664	11/4/2015	308	TUN	-69.37197	1.16E-07	0.000115559	after	23.66677	-47.100643	-128.366886	-985.637958	0	4.751647	4.380424	22848	7612	7849	7730	3079.831654	3181.79351	3129.77384	0	0	0	14:22:56.5140	20151104	14:23:36.8740	20151104	14:23:16.5940	26.946175	-80.03158333	26.94625607	-80.03260331	26.946215	-80.03208333	21.027522	2	102.451682	6.754558	218.41248	486.814199	4.50E-07	17.913779	562.950132	-9999	-9999	-9999	-9999	-9999
1664	11/4/2015	308	TUN	-69.37197	1.16E-07	0.000115559	after	23.66677	-47.100643	-128.366886	-985.637958	0	4.751647	4.380424	22848	7612	7849	7730	3079.831654	3181.79351	3129.77384	0	0	0	14:22:56.5140	20151104	14:23:36.8740	20151104	14:23:16.5940	26.946175	-80.03158333	26.94625607	-80.03260331	26.946215	-80.03208333	21.027522	2	102.451682	6.754558	218.41248	486.814199	4.50E-07	17.913779	562.950132	-9999	-9999	-9999	-9999	-9999
436	11/3/2015	307	HIW	-69.452554	1.13E-07	0.000113434	after	97.040646	-48.36381	-124.649472	-975.46792	0	19.848024	11.928613	46115	22621	22735	22678	7444.658969	7475.8493	7457.74119	0	0	0	14:56:45.1790	20151103	14:57:04.3960	20151103	14:56:54.7560	26.89610098	-79.98663127	26.89605667	-79.98634167	26.89604557	-79.98651542	34.877929	2	31.190331	21.839175	106.059012	619.066442	2.93E-07	16.468297	476.019073	-9999	-9999	-9999	-9999	-9999
436	11/3/2015	307	HIW	-69.452554	1.13E-07	0.000113434	after	97.040646	-48.36381	-124.649472	-975.46792	0	19.848024	11.928613	46115	22621	22735	22678	7444.658969	7475.8493	7457.74119	0	0	0	14:56:45.1790	20151103	14:57:04.3960	20151103	14:56:54.7560	26.89610098	-79.98663127	26.89605667	-79.98634167	26.89604557	-79.98651542	34.877929	2	31.190331	21.839175	106.059012	619.066442	2.93E-07	16.468297	476.019073	-9999	-9999	-9999	-9999	-9999
436	11/3/2015	307	HIW	-69.452554	1.13E-07	0.000113434	after	97.040646	-48.36381	-124.649472	-975.46792	0	19.848024	11.928613	46115	22621	22735	22678	7444.658969	7475.8493	7457.74119	0	0	0	14:56:45.1790	20151103	14:57:04.3960	20151103	14:56:54.7560	26.89610098	-79.98663127	26.89605667	-79.98634167	26.89604557	-79.98651542	34.877929	2	31.190331	21.839175	106.059012	619.066442	2.93E-07	16.468297	476.019073	-9999	-9999	-9999	-9999	-9999
474	11/4/2015	308	HIW	-69.483046	1.13E-07	0.000112641	after	55.750417	-51.882164	-117.27194	-967.637464	0	11.483146	28.831606	45008	3799	3992	3895	1417.66515	1496.434578	1464.793244	0	0	0	12:26:07.6300	20151104	12:26:50.8100	20151104	12:26:29.1040	26.89523667	-79.98387	26.89498675	-79.98364613	26.89516624	-79.98342401	52.605997	2	79.227659	11.465422	181.151819	909.78279	1.50E-07	7.39593	178.524002	-9999	-9999	-9999	-9999	-9999
474	11/4/2015	308	HIW	-69.483046	1.13E-07	0.000112641	after	55.750417	-51.882164	-117.27194	-967.637464	0	11.483146	28.831606	45008	3799	3992	3895	1417.66515	1496.434578	1464.793244	0	0	0	12:26:07.6300	20151104	12:26:50.8100	20151104	12:26:29.1040	26.89523667	-79.98387	26.89498675	-79.98364613	26.89516624	-79.98342401	52.605997	2	79.227659	11.465422	181.151819	909.78279	1.50E-07	7.39593	178.524002	-9999	-9999	-9999	-9999	-9999
474	11/4/2015	308	HIW	-69.483046	1.13E-07	0.000112641	after	55.750417	-51.882164	-117.27194	-967.637464	0	11.483146	28.831606	45008	3799	3992	3895	1417.66515	1496.434578	1464.793244	0	0	0	12:26:07.6300	20151104	12:26:50.8100	20151104	12:26:29.1040	26.89523667	-79.98387	26.89498675	-79.98364613	26.89516624	-79.98342401	52.605997	2	79.227659	11.465422	181.151819	909.78279	1.50E-07	7.39593	178.524002	-9999	-9999	-9999	-9999	-9999
1852	11/3/2015	307	WRT	-69.489558	1.12E-07	0.000112472	after	64.304858	-23.770533	-143.994984	-978.738715	0	13.265014	8.637108	317770	4314	5515	4914	1317.504749	1674.918529	1503.340784	0	0	0	17:03:51.8060	20151103	17:07:12.7310	20151103	17:05:32.5520	26.96362421	-80.00736369	26.96391274	-80.0084082	26.96375431	-80.00680602	25.509219	2	357.799209	15.233963	746.066343	4746.211416	1.09E-05	287.660086	95833.84252	-9999	-9999	-9999	-9999	-9999
1852	11/3/2015	307	WRT	-69.489558	1.12E-07	0.000112472	after	64.304858	-23.770533	-143.994984	-978.738715	0	13.265014	8.637108	317770	4314	5515	4914	1317.504749	1674.918529	1503.340784	0	0	0	17:03:51.8060	20151103	17:07:12.7310	20151103	17:05:32.5520	26.96362421	-80.00736369	26.96391274	-80.0084082	26.96375431	-80.00680602	25.509219	2	357.799209	15.233963	746.066343	4746.211416	1.09E-05	287.660086	95833.84252	-9999	-9999	-9999	-9999	-9999
1852	11/3/2015	307	WRT	-69.489558	1.12E-07	0.000112472	after	64.304858	-23.770533	-143.994984	-978.738715	0	13.265014	8.637108	317770	4314	5515	4914	1317.504749	1674.918529	1503.340784	0	0	0	17:03:51.8060	20151103	17:07:12.7310	20151103	17:05:32.5520	26.96362421	-80.00736369	26.96391274	-80.0084082	26.96375431	-80.00680602	25.509219	2	357.799209	15.233963	746.066343	4746.211416	1.09E-05	287.660086	95833.84252	-9999	-9999	-9999	-9999	-9999
1626	11/3/2015	307	TUN	-69.496851	1.12E-07	0.000112283	after	54.615322	-43.972924	-147.885568	-980.030172	0	11.285161	7.647181	121296	9257	9788	9522	3984.748355	4238.321278	4112.910702	0	0	0	16:18:58.6610	20151103	16:20:30.7970	20151103	16:19:45.1260	26.94672333	-80.030475	26.94664102	-80.03299737	26.94667947	-80.03175383	20.67004	2	254.081681	13.249232	534.153069	2867.352663	4.65E-07	37.913108	2423.25853	-9999	-9999	-9999	-9999	-9999
1626	11/3/2015	307	TUN	-69.496851	1.12E-07	0.000112283	after	54.615322	-43.972924	-147.885568	-980.030172	0	11.285161	7.647181	121296	9257	9788	9522	3984.748355	4238.321278	4112.910702	0	0	0	16:18:58.6610	20151103	16:20:30.7970	20151103	16:19:45.1260	26.94672333	-80.030475	26.94664102	-80.03299737	26.94667947	-80.03175383	20.67004	2	254.081681	13.249232	534.153069	2867.352663	4.65E-07	37.913108	2423.25853	-9999	-9999	-9999	-9999	-9999
1626	11/3/2015	307	TUN	-69.496851	1.12E-07	0.000112283	after	54.615322	-43.972924	-147.885568	-980.030172	0	11.285161	7.647181	121296	9257	9788	9522	3984.748355	4238.321278	4112.910702	0	0	0	16:18:58.6610	20151103	16:20:30.7970	20151103	16:19:45.1260	26.94672333	-80.030475	26.94664102	-80.03299737	26.94667947	-80.03175383	20.67004	2	254.081681	13.249232	534.153069	2867.352663	4.65E-07	37.913108	2423.25853	-9999	-9999	-9999	-9999	-9999
489	11/4/2015	308	HIW	-69.531279	1.11E-07	0.000111397	after	181.503194	-32.554683	-140.963726	-969.299386	0	37.802486	21.003308	345212	0	451	225	0	83.451541	32.81708	0	0	0	12:14:35.1470	20151104	12:15:48.0890	20151104	12:15:11.4610	999	999	26.89670833	-79.98640667	26.896795	-79.985915	39.805934	2	83.828786	99.959837	367.2	3135.277035	1.88E-06	170.199981	42417.00837	-9999	-9999	-9999	-9999	-9999
489	11/4/2015	308	HIW	-69.531279	1.11E-07	0.000111397	after	181.503194	-32.554683	-140.963726	-969.299386	0	37.802486	21.003308	345212	0	451	225	0	83.451541	32.81708	0	0	0	12:14:35.1470	20151104	12:15:48.0890	20151104	12:15:11.4610	999	999	26.89670833	-79.98640667	26.896795	-79.985915	39.805934	2	83.828786	99.959837	367.2	3135.277035	1.88E-06	170.199981	42417.00837	-9999	-9999	-9999	-9999	-9999
489	11/4/2015	308	HIW	-69.531279	1.11E-07	0.000111397	after	181.503194	-32.554683	-140.963726	-969.299386	0	37.802486	21.003308	345212	0	451	225	0	83.451541	32.81708	0	0	0	12:14:35.1470	20151104	12:15:48.0890	20151104	12:15:11.4610	999	999	26.89670833	-79.98640667	26.896795	-79.985915	39.805934	2	83.828786	99.959837	367.2	3135.277035	1.88E-06	170.199981	42417.00837	-9999	-9999	-9999	-9999	-9999
1633	11/3/2015	307	TUN	-69.533329	1.11E-07	0.000111344	after	66.272909	-36.787918	-130.402268	-978.477279	0	13.809473	8.909338	173817	13162	13784	13473	5851.932464	6154.036106	6000.016938	0	0	0	16:30:18.8860	20151103	16:32:08.2140	20151103	16:31:13.8630	26.94748167	-80.02946667	26.94776369	-80.03076988	26.94778167	-80.02923833	20.854874	2	302.2858	15.767038	635.923518	4174.407663	8.50E-07	143.826062	28745.17566	-9999	-9999	-9999	-9999	-9999
1633	11/3/2015	307	TUN	-69.533329	1.11E-07	0.000111344	after	66.272909	-36.787918	-130.402268	-978.477279	0	13.809473	8.909338	173817	13162	13784	13473	5851.932464	6154.036106	6000.016938	0	0	0	16:30:18.8860	20151103	16:32:08.2140	20151103	16:31:13.8630	26.94748167	-80.02946667	26.94776369	-80.03076988	26.94778167	-80.02923833	20.854874	2	302.2858	15.767038	635.923518	4174.407663	8.50E-07	143.826062	28745.17566	-9999	-9999	-9999	-9999	-9999
1633	11/3/2015	307	TUN	-69.533329	1.11E-07	0.000111344	after	66.272909	-36.787918	-130.402268	-978.477279	0	13.809473	8.909338	173817	13162	13784	13473	5851.932464	6154.036106	6000.016938	0	0	0	16:30:18.8860	20151103	16:32:08.2140	20151103	16:31:13.8630	26.94748167	-80.02946667	26.94776369	-80.03076988	26.94778167	-80.02923833	20.854874	2	302.2858	15.767038	635.923518	4174.407663	8.50E-07	143.826062	28745.17566	-9999	-9999	-9999	-9999	-9999
470	11/4/2015	308	HIW	-69.557623	1.11E-07	0.000110723	after	224.201344	-36.566476	-143.52659	-966.930894	0	46.979533	25.68309	724203	5110	5872	5491	2097.582822	2486.483055	2313.017742	0	0	0	12:31:01.0110	20151104	12:33:49.4300	20151104	12:32:25.1570	26.89460363	-79.9858447	26.89441504	-79.98421643	26.89465769	-79.98370025	48.984217	2	388.923972	57.129012	892.830764	18079.03284	8.46E-07	142.597889	28408.33702	-9999	-9999	-9999	-9999	-9999
470	11/4/2015	308	HIW	-69.557623	1.11E-07	0.000110723	after	224.201344	-36.566476	-143.52659	-966.930894	0	46.979533	25.68309	724203	5110	5872	5491	2097.582822	2486.483055	2313.017742	0	0	0	12:31:01.0110	20151104	12:33:49.4300	20151104	12:32:25.1570	26.89460363	-79.9858447	26.89441504	-79.98421643	26.89465769	-79.98370025	48.984217	2	388.923972	57.129012	892.830764	18079.03284	8.46E-07	142.597889	28408.33702	-9999	-9999	-9999	-9999	-9999
470	11/4/2015	308	HIW	-69.557623	1.11E-07	0.000110723	after	224.201344	-36.566476	-143.52659	-966.930894	0	46.979533	25.68309	724203	5110	5872	5491	2097.582822	2486.483055	2313.017742	0	0	0	12:31:01.0110	20151104	12:33:49.4300	20151104	12:32:25.1570	26.89460363	-79.9858447	26.89441504	-79.98421643	26.89465769	-79.98370025	48.984217	2	388.923972	57.129012	892.830764	18079.03284	8.46E-07	142.597889	28408.33702	-9999	-9999	-9999	-9999	-9999
1651	11/4/2015	308	TUN	-69.559512	1.11E-07	0.000110675	after	47.694132	-48.504664	-132.498761	-980.919118	0	9.998257	7.003729	26058	5656	5784	5720	2324.109905	2373.992343	2348.655303	0	0	0	14:17:26.4170	20151104	14:17:47.7570	20151104	14:17:37.1690	26.94560833	-80.03346667	26.94587333	-80.03316833	26.9457906	-80.03340548	20.803118	2	49.882437	10.196301	120.157476	498.737409	3.24E-07	14.828206	389.663664	-9999	-9999	-9999	-9999	-9999
1651	11/4/2015	308	TUN	-69.559512	1.11E-07	0.000110675	after	47.694132	-48.504664	-132.498761	-980.919118	0	9.998257	7.003729	26058	5656	5784	5720	2324.109905	2373.992343	2348.655303	0	0	0	14:17:26.4170	20151104	14:17:47.7570	20151104	14:17:37.1690	26.94560833	-80.03346667	26.94587333	-80.03316833	26.9457906	-80.03340548	20.803118	2	49.882437	10.196301	120.157476	498.737409	3.24E-07	14.828206	389.663664	-9999	-9999	-9999	-9999	-9999
1651	11/4/2015	308	TUN	-69.559512	1.11E-07	0.000110675	after	47.694132	-48.504664	-132.498761	-980.919118	0	9.998257	7.003729	26058	5656	5784	5720	2324.109905	2373.992343	2348.655303	0	0	0	14:17:26.4170	20151104	14:17:47.7570	20151104	14:17:37.1690	26.94560833	-80.03346667	26.94587333	-80.03316833	26.9457906	-80.03340548	20.803118	2	49.882437	10.196301	120.157476	498.737409	3.24E-07	14.828206	389.663664	-9999	-9999	-9999	-9999	-9999
487	11/4/2015	308	HIW	-69.571372	1.10E-07	0.000110373	after	93.244404	-37.808497	-131.869831	-975.576722	0	19.600543	11.804872	171864	924	1357	1140	186.273266	291.102882	228.342262	0	0	0	12:17:04.2600	20151104	12:18:13.7600	20151104	12:17:38.9940	26.89637467	-79.98727911	26.89573687	-79.98717348	26.89604706	-79.98745041	31.843379	2	105.351464	21.578859	254.000505	2064.945873	1.06E-06	75.123524	8181.698265	-9999	-9999	-9999	-9999	-9999
487	11/4/2015	308	HIW	-69.571372	1.10E-07	0.000110373	after	93.244404	-37.808497	-131.869831	-975.576722	0	19.600543	11.804872	171864	924	1357	1140	186.273266	291.102882	228.342262	0	0	0	12:17:04.2600	20151104	12:18:13.7600	20151104	12:17:38.9940	26.89637467	-79.98727911	26.89573687	-79.98717348	26.89604706	-79.98745041	31.843379	2	105.351464	21.578859	254.000505	2064.945873	1.06E-06	75.123524	8181.698265	-9999	-9999	-9999	-9999	-9999
487	11/4/2015	308	HIW	-69.571372	1.10E-07	0.000110373	after	93.244404	-37.808497	-131.869831	-975.576722	0	19.600543	11.804872	171864	924	1357	1140	186.273266	291.102882	228.342262	0	0	0	12:17:04.2600	20151104	12:18:13.7600	20151104	12:17:38.9940	26.89637467	-79.98727911	26.89573687	-79.98717348	26.89604706	-79.98745041	31.843379	2	105.351464	21.578859	254.000505	2064.945873	1.06E-06	75.123524	8181.698265	-9999	-9999	-9999	-9999	-9999
1663	11/4/2015	308	TUN	-69.588894	1.10E-07	0.000109929	after	26.969519	-56.178838	-113.400786	-976.810334	0	5.692077	11.681131	7820	7537	7604	7570	3049.645368	3076.6821	3062.53022	0	0	0	14:22:43.8240	20151104	14:22:55.1730	20151104	14:22:49.3350	26.94616167	-80.03128047	26.946175	-80.03155162	26.94616333	-80.03141	20.885054	2	27.53823	5.692509	65.709514	156.749719	1.92E-07	4.550005	30.374985	-9999	-9999	-9999	-9999	-9999
1663	11/4/2015	308	TUN	-69.588894	1.10E-07	0.000109929	after	26.969519	-56.178838	-113.400786	-976.810334	0	5.692077	11.681131	7820	7537	7604	7570	3049.645368	3076.6821	3062.53022	0	0	0	14:22:43.8240	20151104	14:22:55.1730	20151104	14:22:49.3350	26.94616167	-80.03128047	26.946175	-80.03155162	26.94616333	-80.03141	20.885054	2	27.53823	5.692509	65.709514	156.749719	1.92E-07	4.550005	30.374985	-9999	-9999	-9999	-9999	-9999
1663	11/4/2015	308	TUN	-69.588894	1.10E-07	0.000109929	after	26.969519	-56.178838	-113.400786	-976.810334	0	5.692077	11.681131	7820	7537	7604	7570	3049.645368	3076.6821	3062.53022	0	0	0	14:22:43.8240	20151104	14:22:55.1730	20151104	14:22:49.3350	26.94616167	-80.03128047	26.946175	-80.03155162	26.94616333	-80.03141	20.885054	2	27.53823	5.692509	65.709514	156.749719	1.92E-07	4.550005	30.374985	-9999	-9999	-9999	-9999	-9999
452	11/4/2015	308	HIW	-69.605402	1.10E-07	0.000109512	after	182.463316	-46.336213	-133.460715	-969.161118	0	38.656626	21.332914	195250	10919	11168	11043	5171.669742	5316.926867	5246.300421	0	0	0	12:52:46.7940	20151104	12:53:42.1160	20151104	12:53:14.2470	26.89260644	-79.98412514	26.89263073	-79.9855717	26.89262039	-79.98486881	45.270334	2	146.04005	40.616083	372.483869	5645.415564	2.20E-07	16.66721	964.550371	-9999	-9999	-9999	-9999	-9999
452	11/4/2015	308	HIW	-69.605402	1.10E-07	0.000109512	after	182.463316	-46.336213	-133.460715	-969.161118	0	38.656626	21.332914	195250	10919	11168	11043	5171.669742	5316.926867	5246.300421	0	0	0	12:52:46.7940	20151104	12:53:42.1160	20151104	12:53:14.2470	26.89260644	-79.98412514	26.89263073	-79.9855717	26.89262039	-79.98486881	45.270334	2	146.04005	40.616083	372.483869	5645.415564	2.20E-07	16.66721	964.550371	-9999	-9999	-9999	-9999	-9999
452	11/4/2015	308	HIW	-69.605402	1.10E-07	0.000109512	after	182.463316	-46.336213	-133.460715	-969.161118	0	38.656626	21.332914	195250	10919	11168	11043	5171.669742	5316.926867	5246.300421	0	0	0	12:52:46.7940	20151104	12:53:42.1160	20151104	12:53:14.2470	26.89260644	-79.98412514	26.89263073	-79.9855717	26.89262039	-79.98486881	45.270334	2	146.04005	40.616083	372.483869	5645.415564	2.20E-07	16.66721	964.550371	-9999	-9999	-9999	-9999	-9999
1249	11/3/2015	307	MG111	-69.615066	1.09E-07	0.000109268	after	31.46965	-46.398802	-137.043784	-983.639141	0	6.682003	5.345603	26730	3485	3682	3583	1161.653373	1235.761333	1197.341957	0	0	0	18:04:32.4990	20151103	18:05:05.7710	20151103	18:04:48.9950	26.97793757	-80.02619065	26.977955	-80.02547335	26.97787591	-80.02584803	17.394311	2	74.646013	8.650255	165.975688	498.784897	5.22E-07	19.087606	580.068412	-9999	-9999	-9999	-9999	-9999
1249	11/3/2015	307	MG111	-69.615066	1.09E-07	0.000109268	after	31.46965	-46.398802	-137.043784	-983.639141	0	6.682003	5.345603	26730	3485	3682	3583	1161.653373	1235.761333	1197.341957	0	0	0	18:04:32.4990	20151103	18:05:05.7710	20151103	18:04:48.9950	26.97793757	-80.02619065	26.977955	-80.02547335	26.97787591	-80.02584803	17.394311	2	74.646013	8.650255	165.975688	498.784897	5.22E-07	19.087606	580.068412	-9999	-9999	-9999	-9999	-9999
1249	11/3/2015	307	MG111	-69.615066	1.09E-07	0.000109268	after	31.46965	-46.398802	-137.043784	-983.639141	0	6.682003	5.345603	26730	3485	3682	3583	1161.653373	1235.761333	1197.341957	0	0	0	18:04:32.4990	20151103	18:05:05.7710	20151103	18:04:48.9950	26.97793757	-80.02619065	26.977955	-80.02547335	26.97787591	-80.02584803	17.394311	2	74.646013	8.650255	165.975688	498.784897	5.22E-07	19.087606	580.068412	-9999	-9999	-9999	-9999	-9999
1623	11/3/2015	307	TUN	-69.634767	1.09E-07	0.000108774	after	52.44408	-47.919397	-127.078193	-980.095944	0	11.186168	7.597685	42714	8250	8438	8344	3505.724932	3595.415846	3553.85423	0	0	0	16:16:02.3200	20151103	16:16:34.9830	20151103	16:16:18.5150	26.94646	-80.03165	26.94646625	-80.03076771	26.94654	-80.031175	20.561312	2	90.235346	13.172481	207.675314	1009.38777	3.22E-07	12.850906	327.454533	-9999	-9999	-9999	-9999	-9999
1623	11/3/2015	307	TUN	-69.634767	1.09E-07	0.000108774	after	52.44408	-47.919397	-127.078193	-980.095944	0	11.186168	7.597685	42714	8250	8438	8344	3505.724932	3595.415846	3553.85423	0	0	0	16:16:02.3200	20151103	16:16:34.9830	20151103	16:16:18.5150	26.94646	-80.03165	26.94646625	-80.03076771	26.94654	-80.031175	20.561312	2	90.235346	13.172481	207.675314	1009.38777	3.22E-07	12.850906	327.454533	-9999	-9999	-9999	-9999	-9999
1623	11/3/2015	307	TUN	-69.634767	1.09E-07	0.000108774	after	52.44408	-47.919397	-127.078193	-980.095944	0	11.186168	7.597685	42714	8250	8438	8344	3505.724932	3595.415846	3553.85423	0	0	0	16:16:02.3200	20151103	16:16:34.9830	20151103	16:16:18.5150	26.94646	-80.03165	26.94646625	-80.03076771	26.94654	-80.031175	20.561312	2	90.235346	13.172481	207.675314	1009.38777	3.22E-07	12.850906	327.454533	-9999	-9999	-9999	-9999	-9999
1639	11/4/2015	308	TUN	-69.681914	1.08E-07	0.000107599	after	45.680037	-49.13037	-125.890536	-981.026728	0	9.849768	6.929485	30447	2754	2906	2830	1116.661365	1191.594521	1151.973728	0	0	0	14:09:10.5210	20151104	14:09:35.9060	20151104	14:09:23.0040	26.94504	-80.03122	26.94509602	-80.03196803	26.945095	-80.03157	20.470284	2	75.715355	11.831564	174.31164	745.778652	3.13E-07	13.234118	322.115928	-9999	-9999	-9999	-9999	-9999
1639	11/4/2015	308	TUN	-69.681914	1.08E-07	0.000107599	after	45.680037	-49.13037	-125.890536	-981.026728	0	9.849768	6.929485	30447	2754	2906	2830	1116.661365	1191.594521	1151.973728	0	0	0	14:09:10.5210	20151104	14:09:35.9060	20151104	14:09:23.0040	26.94504	-80.03122	26.94509602	-80.03196803	26.945095	-80.03157	20.470284	2	75.715355	11.831564	174.31164	745.778652	3.13E-07	13.234118	322.115928	-9999	-9999	-9999	-9999	-9999
1639	11/4/2015	308	TUN	-69.681914	1.08E-07	0.000107599	after	45.680037	-49.13037	-125.890536	-981.026728	0	9.849768	6.929485	30447	2754	2906	2830	1116.661365	1191.594521	1151.973728	0	0	0	14:09:10.5210	20151104	14:09:35.9060	20151104	14:09:23.0040	26.94504	-80.03122	26.94509602	-80.03196803	26.945095	-80.03157	20.470284	2	75.715355	11.831564	174.31164	745.778652	3.13E-07	13.234118	322.115928	-9999	-9999	-9999	-9999	-9999
1448	9/6/2015	249	TUN	-69.70476	1.07E-07	0.000107035	before	88.642497	-29.47704	-140.556907	-975.741638	0	19.214369	11.615721	300077	3011	3783	3397	424.066881	545.183165	471.472268	0	0	0	15:40:03.8280	20150906	15:41:11.6630	20150906	15:40:36.4520	26.94474667	-80.02958	26.94524813	-80.02930291	26.94476873	-80.02912799	21.218834	2	121.349909	49.955681	342.377556	2342.242943	5.94E-06	125.621595	17923.59846	-9999	-9999	-9999	-9999	-9999
1448	9/6/2015	249	TUN	-69.70476	1.07E-07	0.000107035	before	88.642497	-29.47704	-140.556907	-975.741638	0	19.214369	11.615721	300077	3011	3783	3397	424.066881	545.183165	471.472268	0	0	0	15:40:03.8280	20150906	15:41:11.6630	20150906	15:40:36.4520	26.94474667	-80.02958	26.94524813	-80.02930291	26.94476873	-80.02912799	21.218834	2	121.349909	49.955681	342.377556	2342.242943	5.94E-06	125.621595	17923.59846	-9999	-9999	-9999	-9999	-9999
1448	9/6/2015	249	TUN	-69.70476	1.07E-07	0.000107035	before	88.642497	-29.47704	-140.556907	-975.741638	0	19.214369	11.615721	300077	3011	3783	3397	424.066881	545.183165	471.472268	0	0	0	15:40:03.8280	20150906	15:41:11.6630	20150906	15:40:36.4520	26.94474667	-80.02958	26.94524813	-80.02930291	26.94476873	-80.02912799	21.218834	2	121.349909	49.955681	342.377556	2342.242943	5.94E-06	125.621595	17923.59846	-9999	-9999	-9999	-9999	-9999
432	11/3/2015	307	HIW	-69.718325	1.07E-07	0.000106701	after	78.532845	-45.382068	-125.997494	-976.749885	0	17.07623	10.542716	38985	21708	21820	21764	7162.462414	7194.518796	7178.463172	0	0	0	14:54:12.4240	20151103	14:54:31.4940	20151103	14:54:21.9700	26.89598	-79.98575333	26.89596333	-79.98607333	26.89597162	-79.98591355	41.139004	2	32.22997	19.039969	102.517692	550.366384	4.95E-07	32.289045	1457.772325	-9999	-9999	-9999	-9999	-9999
432	11/3/2015	307	HIW	-69.718325	1.07E-07	0.000106701	after	78.532845	-45.382068	-125.997494	-976.749885	0	17.07623	10.542716	38985	21708	21820	21764	7162.462414	7194.518796	7178.463172	0	0	0	14:54:12.4240	20151103	14:54:31.4940	20151103	14:54:21.9700	26.89598	-79.98575333	26.89596333	-79.98607333	26.89597162	-79.98591355	41.139004	2	32.22997	19.039969	102.517692	550.366384	4.95E-07	32.289045	1457.772325	-9999	-9999	-9999	-9999	-9999
432	11/3/2015	307	HIW	-69.718325	1.07E-07	0.000106701	after	78.532845	-45.382068	-125.997494	-976.749885	0	17.07623	10.542716	38985	21708	21820	21764	7162.462414	7194.518796	7178.463172	0	0	0	14:54:12.4240	20151103	14:54:31.4940	20151103	14:54:21.9700	26.89598	-79.98575333	26.89596333	-79.98607333	26.89597162	-79.98591355	41.139004	2	32.22997	19.039969	102.517692	550.366384	4.95E-07	32.289045	1457.772325	-9999	-9999	-9999	-9999	-9999
475	11/4/2015	308	HIW	-69.733006	1.06E-07	0.000106341	after	112.751029	-48.642952	-125.603748	-973.553022	0	24.599671	14.304436	77035	3799	3953	3876	1417.66515	1484.262058	1458.110765	0	0	0	12:26:07.6300	20151104	12:26:42.0210	20151104	12:26:24.9170	26.89523667	-79.98387	26.89505234	-79.98355099	26.89520977	-79.98346739	52.640913	2	67.076109	26.593411	187.562925	1650.050204	2.20E-07	17.524925	723.526094	-9999	-9999	-9999	-9999	-9999
475	11/4/2015	308	HIW	-69.733006	1.06E-07	0.000106341	after	112.751029	-48.642952	-125.603748	-973.553022	0	24.599671	14.304436	77035	3799	3953	3876	1417.66515	1484.262058	1458.110765	0	0	0	12:26:07.6300	20151104	12:26:42.0210	20151104	12:26:24.9170	26.89523667	-79.98387	26.89505234	-79.98355099	26.89520977	-79.98346739	52.640913	2	67.076109	26.593411	187.562925	1650.050204	2.20E-07	17.524925	723.526094	-9999	-9999	-9999	-9999	-9999
475	11/4/2015	308	HIW	-69.733006	1.06E-07	0.000106341	after	112.751029	-48.642952	-125.603748	-973.553022	0	24.599671	14.304436	77035	3799	3953	3876	1417.66515	1484.262058	1458.110765	0	0	0	12:26:07.6300	20151104	12:26:42.0210	20151104	12:26:24.9170	26.89523667	-79.98387	26.89505234	-79.98355099	26.89520977	-79.98346739	52.640913	2	67.076109	26.593411	187.562925	1650.050204	2.20E-07	17.524925	723.526094	-9999	-9999	-9999	-9999	-9999
469	11/4/2015	308	HIW	-69.737117	1.06E-07	0.00010624	after	136.215807	-40.277211	-132.505119	-971.769529	0	29.747288	16.878245	280667	5836	6302	6069	2468.938462	2712.374151	2589.271826	0	0	0	12:33:41.4560	20151104	12:35:24.8940	20151104	12:34:33.2730	26.894435	-79.98404167	26.89423131	-79.98646363	26.89433535	-79.98523825	42.481567	2	244.248761	31.723232	552.560053	7265.738293	6.36E-07	53.801849	4587.721127	-9999	-9999	-9999	-9999	-9999
469	11/4/2015	308	HIW	-69.737117	1.06E-07	0.00010624	after	136.215807	-40.277211	-132.505119	-971.769529	0	29.747288	16.878245	280667	5836	6302	6069	2468.938462	2712.374151	2589.271826	0	0	0	12:33:41.4560	20151104	12:35:24.8940	20151104	12:34:33.2730	26.894435	-79.98404167	26.89423131	-79.98646363	26.89433535	-79.98523825	42.481567	2	244.248761	31.723232	552.560053	7265.738293	6.36E-07	53.801849	4587.721127	-9999	-9999	-9999	-9999	-9999
469	11/4/2015	308	HIW	-69.737117	1.06E-07	0.00010624	after	136.215807	-40.277211	-132.505119	-971.769529	0	29.747288	16.878245	280667	5836	6302	6069	2468.938462	2712.374151	2589.271826	0	0	0	12:33:41.4560	20151104	12:35:24.8940	20151104	12:34:33.2730	26.894435	-79.98404167	26.89423131	-79.98646363	26.89433535	-79.98523825	42.481567	2	244.248761	31.723232	552.560053	7265.738293	6.36E-07	53.801849	4587.721127	-9999	-9999	-9999	-9999	-9999
1636	11/4/2015	308	TUN	-69.761514	1.06E-07	0.000105645	after	87.708874	-47.933759	-132.683209	-975.718185	0	19.262075	11.641991	317556	0	815	407	0	244.104755	94.656377	0	0	0	14:01:37.1490	20151104	14:03:48.4850	20151104	14:02:42.9680	999	999	26.94550188	-80.03437475	26.94667167	-80.03508333	21.264882	2	244.727755	99.959837	688.752183	4698.103922	3.03E-07	12.11973	282.916885	-9999	-9999	-9999	-9999	-9999
1636	11/4/2015	308	TUN	-69.761514	1.06E-07	0.000105645	after	87.708874	-47.933759	-132.683209	-975.718185	0	19.262075	11.641991	317556	0	815	407	0	244.104755	94.656377	0	0	0	14:01:37.1490	20151104	14:03:48.4850	20151104	14:02:42.9680	999	999	26.94550188	-80.03437475	26.94667167	-80.03508333	21.264882	2	244.727755	99.959837	688.752183	4698.103922	3.03E-07	12.11973	282.916885	-9999	-9999	-9999	-9999	-9999
1636	11/4/2015	308	TUN	-69.761514	1.06E-07	0.000105645	after	87.708874	-47.933759	-132.683209	-975.718185	0	19.262075	11.641991	317556	0	815	407	0	244.104755	94.656377	0	0	0	14:01:37.1490	20151104	14:03:48.4850	20151104	14:02:42.9680	999	999	26.94550188	-80.03437475	26.94667167	-80.03508333	21.264882	2	244.727755	99.959837	688.752183	4698.103922	3.03E-07	12.11973	282.916885	-9999	-9999	-9999	-9999	-9999
1649	11/4/2015	308	TUN	-69.762243	1.06E-07	0.000105627	after	66.024941	-48.410592	-126.688346	-978.08748	0	14.502422	9.255812	86435	5362	5656	5509	2200.35759	2324.109905	2260.753745	0	0	0	14:16:35.8080	20151104	14:17:26.4170	20151104	14:17:01.0990	26.94559045	-80.03223772	26.94560833	-80.03346667	26.94555388	-80.03283845	20.733166	2	123.752315	16.478381	281.521264	1794.708265	2.46E-07	11.365897	337.948966	-9999	-9999	-9999	-9999	-9999
1649	11/4/2015	308	TUN	-69.762243	1.06E-07	0.000105627	after	66.024941	-48.410592	-126.688346	-978.08748	0	14.502422	9.255812	86435	5362	5656	5509	2200.35759	2324.109905	2260.753745	0	0	0	14:16:35.8080	20151104	14:17:26.4170	20151104	14:17:01.0990	26.94559045	-80.03223772	26.94560833	-80.03346667	26.94555388	-80.03283845	20.733166	2	123.752315	16.478381	281.521264	1794.708265	2.46E-07	11.365897	337.948966	-9999	-9999	-9999	-9999	-9999
1649	11/4/2015	308	TUN	-69.762243	1.06E-07	0.000105627	after	66.024941	-48.410592	-126.688346	-978.08748	0	14.502422	9.255812	86435	5362	5656	5509	2200.35759	2324.109905	2260.753745	0	0	0	14:16:35.8080	20151104	14:17:26.4170	20151104	14:17:01.0990	26.94559045	-80.03223772	26.94560833	-80.03346667	26.94555388	-80.03283845	20.733166	2	123.752315	16.478381	281.521264	1794.708265	2.46E-07	11.365897	337.948966	-9999	-9999	-9999	-9999	-9999
398	11/3/2015	307	HIW	-69.778997	1.05E-07	0.00010522	after	96.277022	-39.491792	-133.884845	-973.919613	0	21.229048	14.118805	418179	0	974	487	0	298.62774	151.041545	0	0	0	13:53:36.2590	20151103	13:56:16.9570	20151103	13:54:57.4230	999	999	26.89211731	-79.98512724	26.89210333	-79.98660333	34.815121	3.639713	299.071813	24.834742	647.369037	6343.042154	6.01E-07	82.195948	10348.10956	-9999	-9999	-9999	-9999	-9999
398	11/3/2015	307	HIW	-69.778997	1.05E-07	0.00010522	after	96.277022	-39.491792	-133.884845	-973.919613	0	21.229048	14.118805	418179	0	974	487	0	298.62774	151.041545	0	0	0	13:53:36.2590	20151103	13:56:16.9570	20151103	13:54:57.4230	999	999	26.89211731	-79.98512724	26.89210333	-79.98660333	34.815121	3.639713	299.071813	24.834742	647.369037	6343.042154	6.01E-07	82.195948	10348.10956	-9999	-9999	-9999	-9999	-9999
398	11/3/2015	307	HIW	-69.778997	1.05E-07	0.00010522	after	96.277022	-39.491792	-133.884845	-973.919613	0	21.229048	14.118805	418179	0	974	487	0	298.62774	151.041545	0	0	0	13:53:36.2590	20151103	13:56:16.9570	20151103	13:54:57.4230	999	999	26.89211731	-79.98512724	26.89210333	-79.98660333	34.815121	3.639713	299.071813	24.834742	647.369037	6343.042154	6.01E-07	82.195948	10348.10956	-9999	-9999	-9999	-9999	-9999
463	11/4/2015	308	HIW	-69.826852	1.04E-07	0.000104067	after	218.600296	-41.774016	-131.707342	-966.670258	0	48.735351	26.394624	328865	7243	7576	7409	3229.992027	3389.037646	3308.800664	0	0	0	12:38:55.8490	20151104	12:40:10.9600	20151104	12:39:34.0010	26.89410535	-79.98409671	26.89383654	-79.98426385	26.89396512	-79.98352043	50.739878	2	159.660233	64.46428	448.249027	7741.031412	2.87E-07	91.936213	16270.63387	-9999	-9999	-9999	-9999	-9999
463	11/4/2015	308	HIW	-69.826852	1.04E-07	0.000104067	after	218.600296	-41.774016	-131.707342	-966.670258	0	48.735351	26.394624	328865	7243	7576	7409	3229.992027	3389.037646	3308.800664	0	0	0	12:38:55.8490	20151104	12:40:10.9600	20151104	12:39:34.0010	26.89410535	-79.98409671	26.89383654	-79.98426385	26.89396512	-79.98352043	50.739878	2	159.660233	64.46428	448.249027	7741.031412	2.87E-07	91.936213	16270.63387	-9999	-9999	-9999	-9999	-9999
463	11/4/2015	308	HIW	-69.826852	1.04E-07	0.000104067	after	218.600296	-41.774016	-131.707342	-966.670258	0	48.735351	26.394624	328865	7243	7576	7409	3229.992027	3389.037646	3308.800664	0	0	0	12:38:55.8490	20151104	12:40:10.9600	20151104	12:39:34.0010	26.89410535	-79.98409671	26.89383654	-79.98426385	26.89396512	-79.98352043	50.739878	2	159.660233	64.46428	448.249027	7741.031412	2.87E-07	91.936213	16270.63387	-9999	-9999	-9999	-9999	-9999
1475	9/6/2015	249	TUN	-69.855861	1.03E-07	0.000103375	before	15.437489	-53.749172	-120.510451	-987.230082	0	3.464742	3.736972	5180	18624	18697	18660	3809.107505	3825.87447	3817.296657	0	0	0	16:03:12.5260	20150906	16:03:18.5940	20150906	16:03:15.4540	26.94670624	-80.03012016	26.94671667	-80.03028833	26.94670894	-80.03020242	20.992359	2	16.766964	5.46291	44.717612	58.093212	2.92E-07	6.779216	62.860563	-9999	-9999	-9999	-9999	-9999
1475	9/6/2015	249	TUN	-69.855861	1.03E-07	0.000103375	before	15.437489	-53.749172	-120.510451	-987.230082	0	3.464742	3.736972	5180	18624	18697	18660	3809.107505	3825.87447	3817.296657	0	0	0	16:03:12.5260	20150906	16:03:18.5940	20150906	16:03:15.4540	26.94670624	-80.03012016	26.94671667	-80.03028833	26.94670894	-80.03020242	20.992359	2	16.766964	5.46291	44.717612	58.093212	2.92E-07	6.779216	62.860563	-9999	-9999	-9999	-9999	-9999
1475	9/6/2015	249	TUN	-69.855861	1.03E-07	0.000103375	before	15.437489	-53.749172	-120.510451	-987.230082	0	3.464742	3.736972	5180	18624	18697	18660	3809.107505	3825.87447	3817.296657	0	0	0	16:03:12.5260	20150906	16:03:18.5940	20150906	16:03:15.4540	26.94670624	-80.03012016	26.94671667	-80.03028833	26.94670894	-80.03020242	20.992359	2	16.766964	5.46291	44.717612	58.093212	2.92E-07	6.779216	62.860563	-9999	-9999	-9999	-9999	-9999
1632	11/3/2015	307	TUN	-69.870382	1.03E-07	0.00010303	after	52.312266	-46.694034	-132.021671	-979.707321	0	11.780124	7.894663	136374	12596	13168	12882	5583.354375	5855.758866	5720.303992	0	0	0	16:28:40.2630	20151103	16:30:19.9080	20151103	16:29:30.2160	26.94742667	-80.03216	26.94748776	-80.02942877	26.94747	-80.03078899	19.99263	2	273.104013	13.745623	572.99975	3217.199179	3.48E-07	16.205024	457.074097	-9999	-9999	-9999	-9999	-9999
1632	11/3/2015	307	TUN	-69.870382	1.03E-07	0.00010303	after	52.312266	-46.694034	-132.021671	-979.707321	0	11.780124	7.894663	136374	12596	13168	12882	5583.354375	5855.758866	5720.303992	0	0	0	16:28:40.2630	20151103	16:30:19.9080	20151103	16:29:30.2160	26.94742667	-80.03216	26.94748776	-80.02942877	26.94747	-80.03078899	19.99263	2	273.104013	13.745623	572.99975	3217.199179	3.48E-07	16.205024	457.074097	-9999	-9999	-9999	-9999	-9999
1632	11/3/2015	307	TUN	-69.870382	1.03E-07	0.00010303	after	52.312266	-46.694034	-132.021671	-979.707321	0	11.780124	7.894663	136374	12596	13168	12882	5583.354375	5855.758866	5720.303992	0	0	0	16:28:40.2630	20151103	16:30:19.9080	20151103	16:29:30.2160	26.94742667	-80.03216	26.94748776	-80.02942877	26.94747	-80.03078899	19.99263	2	273.104013	13.745623	572.99975	3217.199179	3.48E-07	16.205024	457.074097	-9999	-9999	-9999	-9999	-9999
211	9/12/2015	255	HIW	-69.902645	1.02E-07	0.000102267	before	18.326499	-31.306462	-64.992909	-989.598497	0	4.157691	21.65464	34272	11860	12267	12063	3781.818906	3909.77248	3843.314483	0	0	0	12:46:06.3980	20150912	12:47:00.0040	20150912	12:46:33.3400	26.893755	-79.98549333	26.893745	-79.98421833	26.893705	-79.98488167	44.823568	2	128.372644	4.168822	264.663863	533.733769	6.91E-06	87.512859	8192.416655	-9999	-9999	-9999	-9999	-9999
211	9/12/2015	255	HIW	-69.902645	1.02E-07	0.000102267	before	18.326499	-31.306462	-64.992909	-989.598497	0	4.157691	21.65464	34272	11860	12267	12063	3781.818906	3909.77248	3843.314483	0	0	0	12:46:06.3980	20150912	12:47:00.0040	20150912	12:46:33.3400	26.893755	-79.98549333	26.893745	-79.98421833	26.893705	-79.98488167	44.823568	2	128.372644	4.168822	264.663863	533.733769	6.91E-06	87.512859	8192.416655	-9999	-9999	-9999	-9999	-9999
211	9/12/2015	255	HIW	-69.902645	1.02E-07	0.000102267	before	18.326499	-31.306462	-64.992909	-989.598497	0	4.157691	21.65464	34272	11860	12267	12063	3781.818906	3909.77248	3843.314483	0	0	0	12:46:06.3980	20150912	12:47:00.0040	20150912	12:46:33.3400	26.893755	-79.98549333	26.893745	-79.98421833	26.893705	-79.98488167	44.823568	2	128.372644	4.168822	264.663863	533.733769	6.91E-06	87.512859	8192.416655	-9999	-9999	-9999	-9999	-9999
1630	11/3/2015	307	TUN	-69.94417	1.01E-07	0.000101294	after	50.998772	-45.665951	-135.322279	-979.771108	0	11.681131	7.845167	132396	11408	11968	11688	5007.270446	5278.771761	5144.144308	0	0	0	16:25:10.5690	20151103	16:26:49.2450	20151103	16:25:59.8300	26.94725485	-80.02993556	26.94723027	-80.032608	26.94725886	-80.03129951	20.032001	2	272.529031	13.660901	571.573804	3183.447442	3.21E-07	24.569775	1337.745416	-9999	-9999	-9999	-9999	-9999
1630	11/3/2015	307	TUN	-69.94417	1.01E-07	0.000101294	after	50.998772	-45.665951	-135.322279	-979.771108	0	11.681131	7.845167	132396	11408	11968	11688	5007.270446	5278.771761	5144.144308	0	0	0	16:25:10.5690	20151103	16:26:49.2450	20151103	16:25:59.8300	26.94725485	-80.02993556	26.94723027	-80.032608	26.94725886	-80.03129951	20.032001	2	272.529031	13.660901	571.573804	3183.447442	3.21E-07	24.569775	1337.745416	-9999	-9999	-9999	-9999	-9999
1630	11/3/2015	307	TUN	-69.94417	1.01E-07	0.000101294	after	50.998772	-45.665951	-135.322279	-979.771108	0	11.681131	7.845167	132396	11408	11968	11688	5007.270446	5278.771761	5144.144308	0	0	0	16:25:10.5690	20151103	16:26:49.2450	20151103	16:25:59.8300	26.94725485	-80.02993556	26.94723027	-80.032608	26.94725886	-80.03129951	20.032001	2	272.529031	13.660901	571.573804	3183.447442	3.21E-07	24.569775	1337.745416	-9999	-9999	-9999	-9999	-9999
456	11/4/2015	308	HIW	-69.953415	1.01E-07	0.000101078	after	127.085068	-41.71248	-137.410139	-971.950123	0	29.170519	16.596112	169732	9863	10150	10006	4621.486418	4768.112165	4675.486946	0	0	0	12:48:48.2260	20151104	12:49:53.1070	20151104	12:49:20.4180	26.89315702	-79.98760395	26.89286879	-79.9866426	26.89276834	-79.98755503	31.175224	2	147.880716	49.217136	393.888922	4325.364332	5.31E-07	49.780894	4515.002106	-9999	-9999	-9999	-9999	-9999
456	11/4/2015	308	HIW	-69.953415	1.01E-07	0.000101078	after	127.085068	-41.71248	-137.410139	-971.950123	0	29.170519	16.596112	169732	9863	10150	10006	4621.486418	4768.112165	4675.486946	0	0	0	12:48:48.2260	20151104	12:49:53.1070	20151104	12:49:20.4180	26.89315702	-79.98760395	26.89286879	-79.9866426	26.89276834	-79.98755503	31.175224	2	147.880716	49.217136	393.888922	4325.364332	5.31E-07	49.780894	4515.002106	-9999	-9999	-9999	-9999	-9999
456	11/4/2015	308	HIW	-69.953415	1.01E-07	0.000101078	after	127.085068	-41.71248	-137.410139	-971.950123	0	29.170519	16.596112	169732	9863	10150	10006	4621.486418	4768.112165	4675.486946	0	0	0	12:48:48.2260	20151104	12:49:53.1070	20151104	12:49:20.4180	26.89315702	-79.98760395	26.89286879	-79.9866426	26.89276834	-79.98755503	31.175224	2	147.880716	49.217136	393.888922	4325.364332	5.31E-07	49.780894	4515.002106	-9999	-9999	-9999	-9999	-9999
1612	11/3/2015	307	TUN	-69.956375	1.01E-07	0.00010101	after	59.044273	-43.772754	-131.621711	-978.619958	0	13.561992	8.785597	144946	2771	3299	3035	944.135064	1162.932411	1052.606663	0	0	0	16:00:14.6800	20151103	16:01:45.4520	20151103	16:00:59.6930	26.94498534	-80.03143671	26.94491	-80.03360833	26.94494407	-80.03251923	20.53497	2	219.1081	15.537678	469.722126	2971.542223	3.57E-07	32.468224	2390.06447	-9999	-9999	-9999	-9999	-9999
1612	11/3/2015	307	TUN	-69.956375	1.01E-07	0.00010101	after	59.044273	-43.772754	-131.621711	-978.619958	0	13.561992	8.785597	144946	2771	3299	3035	944.135064	1162.932411	1052.606663	0	0	0	16:00:14.6800	20151103	16:01:45.4520	20151103	16:00:59.6930	26.94498534	-80.03143671	26.94491	-80.03360833	26.94494407	-80.03251923	20.53497	2	219.1081	15.537678	469.722126	2971.542223	3.57E-07	32.468224	2390.06447	-9999	-9999	-9999	-9999	-9999
1612	11/3/2015	307	TUN	-69.956375	1.01E-07	0.00010101	after	59.044273	-43.772754	-131.621711	-978.619958	0	13.561992	8.785597	144946	2771	3299	3035	944.135064	1162.932411	1052.606663	0	0	0	16:00:14.6800	20151103	16:01:45.4520	20151103	16:00:59.6930	26.94498534	-80.03143671	26.94491	-80.03360833	26.94494407	-80.03251923	20.53497	2	219.1081	15.537678	469.722126	2971.542223	3.57E-07	32.468224	2390.06447	-9999	-9999	-9999	-9999	-9999
454	11/4/2015	308	HIW	-69.999407	1.00E-07	0.000100014	after	188.549393	-40.789675	-135.244963	-967.859753	0	43.739517	23.879334	206784	10414	10647	10530	4927.324141	5057.896075	4991.245922	0	0	0	12:50:52.6880	20151104	12:51:45.9350	20151104	12:51:18.4060	26.89295333	-79.985055	26.89294889	-79.98375159	26.8929401	-79.98441818	46.82429	2	131.187202	46.190839	354.756082	5740.018225	4.61E-07	80.496629	9807.315586	-9999	-9999	-9999	-9999	-9999
454	11/4/2015	308	HIW	-69.999407	1.00E-07	0.000100014	after	188.549393	-40.789675	-135.244963	-967.859753	0	43.739517	23.879334	206784	10414	10647	10530	4927.324141	5057.896075	4991.245922	0	0	0	12:50:52.6880	20151104	12:51:45.9350	20151104	12:51:18.4060	26.89295333	-79.985055	26.89294889	-79.98375159	26.8929401	-79.98441818	46.82429	2	131.187202	46.190839	354.756082	5740.018225	4.61E-07	80.496629	9807.315586	-9999	-9999	-9999	-9999	-9999
454	11/4/2015	308	HIW	-69.999407	1.00E-07	0.000100014	after	188.549393	-40.789675	-135.244963	-967.859753	0	43.739517	23.879334	206784	10414	10647	10530	4927.324141	5057.896075	4991.245922	0	0	0	12:50:52.6880	20151104	12:51:45.9350	20151104	12:51:18.4060	26.89295333	-79.985055	26.89294889	-79.98375159	26.8929401	-79.98441818	46.82429	2	131.187202	46.190839	354.756082	5740.018225	4.61E-07	80.496629	9807.315586	-9999	-9999	-9999	-9999	-9999
40	9/6/2015	249	HIW	-70.019292	9.96E-08	9.96E-05	before	32.500841	-41.514785	-114.153315	-962.316488	0	7.574115	46.185057	12854	2800	2883	2841	949.891789	1019.173212	998.649503	0	0	0	13:28:43.3820	20150906	13:29:04.8850	20150906	13:28:58.7180	26.8954624	-79.98382042	26.89545458	-79.98451251	26.895445	-79.98430667	49.822375	2	69.754975	12.358514	164.226977	556.555131	1.53E-06	28.456195	946.652604	-9999	-9999	-9999	-9999	-9999
1879	11/4/2015	308	WRT	-70.033236	9.92E-08	9.92E-05	after	72.193079	-30.377604	-152.849574	-976.84725	0	16.878245	10.443723	222332	1111	1762	1436	303.451166	533.14976	419.242999	0	0	0	15:04:31.5940	20151104	15:06:20.5370	20151104	15:05:26.0280	26.96494659	-80.00831404	26.96480167	-80.00674667	26.96498441	-80.00715711	25.867375	2	230.278496	18.864756	497.801816	3886.6969	4.54E-06	110.607476	15197.09201	-9999	-9999	-9999	-9999	-9999
1638	11/4/2015	308	TUN	-70.036646	9.92E-08	9.92E-05	after	80.733335	-32.370615	-140.69296	-975.888543	0	18.889728	11.453906	285466	2020	2767	2393	764.683934	1122.336817	934.974184	0	0	0	14:07:08.9640	20151104	14:09:12.6040	20151104	14:08:10.3110	26.94472079	-80.02977077	26.94504667	-80.03127667	26.94506696	-80.02940667	20.894124	2	357.652883	99.959837	915.805662	6756.546092	3.49E-06	130.817914	18845.92407	-9999	-9999	-9999	-9999	-9999
459	11/4/2015	308	HIW	-70.06709	9.85E-08	9.85E-05	after	192.427769	-39.439207	-145.299634	-967.388292	0	45.340358	24.774476	708095	8663	9435	9049	3970.278606	4376.342469	4182.921946	0	0	0	12:44:15.5680	20151104	12:47:11.5120	20151104	12:45:44.7040	26.89346667	-79.98566167	26.89314667	-79.98516667	26.89342984	-79.98353968	47.34591	2	406.198173	149.963657	1112.421248	18311.67603	2.73E-07	138.924022	48165.60681	-9999	-9999	-9999	-9999	-9999
443	11/4/2015	308	HIW	-70.067785	9.85E-08	9.85E-05	after	173.363766	-45.318233	-140.78512	-968.438975	0	40.854979	22.599919	250926	12494	12797	12645	6031.188401	6203.454251	6119.556573	0	0	0	12:58:42.5280	20151104	12:59:51.1440	20151104	12:59:17.1860	26.892195	-79.98427833	26.89211123	-79.98599742	26.89216	-79.98515845	42.857544	2	173.057002	149.963657	646.210528	7075.387109	2.94E-07	33.609992	2127.34923	-9999	-9999	-9999	-9999	-9999
481	11/4/2015	308	HIW	-70.095471	9.78E-08	9.78E-05	after	188.609617	-38.465474	-140.496789	-967.563972	0	44.732084	24.436825	259375	2400	2686	2543	670.514487	809.418417	730.272271	0	0	0	12:21:01.1040	20151104	12:22:00.4520	20151104	12:21:28.6730	26.8955149	-79.9839846	26.89539	-79.985345	26.89542554	-79.98455161	46.737427	2	138.90393	149.963657	578.074025	6153.554702	8.69E-07	68.588326	6947.605652	-9999	-9999	-9999	-9999	-9999
1877	11/4/2015	308	WRT	-70.130388	9.70E-08	9.70E-05	after	66.455502	-39.011141	-142.54089	-977.347229	0	15.888319	9.94876	194205	2403	3007	2705	782.828356	990.163642	883.963481	0	0	0	15:08:10.0400	20151104	15:09:57.6950	20151104	15:09:06.9010	26.96476722	-80.00921441	26.96441833	-80.00767	26.96433667	-80.00872604	23.998195	2	207.335286	17.855945	450.948786	3294.209099	9.28E-07	58.295916	5623.671271	-9999	-9999	-9999	-9999	-9999
472	11/4/2015	308	HIW	-70.141305	9.68E-08	9.68E-05	after	102.633858	-40.487517	-140.759189	-973.553022	0	24.599671	14.304436	311619	3948	4574	4261	1482.658536	1813.118665	1640.921505	0	0	0	12:26:40.9110	20151104	12:29:00.1060	20151104	12:27:50.7890	26.89505866	-79.98353647	26.89485846	-79.9867378	26.89494612	-79.98502717	43.735857	2	331.348916	26.574745	715.303665	8151.074323	4.22E-07	80.165255	11928.84961	-9999	-9999	-9999	-9999	-9999
1619	11/3/2015	307	TUN	-70.168863	9.62E-08	9.62E-05	after	58.071749	-45.576677	-139.627369	-978.364474	0	14.007459	9.00833	177724	5765	6392	6078	2325.494183	2615.160746	2472.669106	0	0	0	16:08:53.0030	20151103	16:10:41.0000	20151103	16:09:46.9090	26.9458054	-80.03317203	26.94573392	-80.03027865	26.94581905	-80.0317028	21.052326	2	290.161119	15.977931	611.783543	4064.419837	3.10E-07	22.952588	1177.146901	-9999	-9999	-9999	-9999	-9999
1648	11/4/2015	308	TUN	-70.176679	9.60E-08	9.60E-05	after	48.954738	-46.545241	-143.842655	-979.675571	0	11.82962	7.919411	76241	5046	5364	5205	2073.893199	2201.651529	2135.233513	0	0	0	14:15:42.8520	20151104	14:16:36.1430	20151104	14:16:08.8870	26.94559167	-80.03097167	26.94559122	-80.03225073	26.945565	-80.03158447	20.98966	2	128.45358	13.820578	284.548317	1519.557103	3.52E-07	21.342316	812.046246	-9999	-9999	-9999	-9999	-9999
1628	11/3/2015	307	TUN	-70.17715	9.60E-08	9.60E-05	after	52.226376	-44.559376	-130.653962	-979.180052	0	12.621562	8.315382	99705	10388	10778	10583	4532.226109	4707.991788	4618.401498	0	0	0	16:22:15.0790	20151103	16:23:22.0580	20151103	16:22:48.5590	26.94702203	-80.03217752	26.94692626	-80.03042951	26.946945	-80.03131833	20.059758	2	176.315463	14.626766	381.334674	2225.37647	3.36E-07	29.157396	1813.263052	-9999	-9999	-9999	-9999	-9999
464	11/4/2015	308	HIW	-70.177344	9.60E-08	9.60E-05	after	170.21311	-42.718395	-137.567464	-968.513734	0	41.137276	22.573437	218584	6991	7253	7122	3089.171733	3233.983883	3165.811128	0	0	0	12:38:00.1190	20151104	12:38:58.0590	20151104	12:38:29.1090	26.89407929	-79.98550182	26.89410833	-79.98405667	26.89411854	-79.98473665	45.374235	2	146.167557	43.157243	378.28623	6012.359443	3.67E-07	52.771128	5538.638062	-9999	-9999	-9999	-9999	-9999
1259	11/4/2015	308	MG111	-70.184442	9.58E-08	9.58E-05	after	56.023608	-27.004443	-141.112634	-978.619958	0	13.561992	8.785597	178374	89	739	414	41.94142	294.972938	160.744278	0	0	0	15:55:39.0330	20151104	15:57:30.7020	20151104	15:56:35.2320	26.97900686	-80.02355485	26.97873167	-80.02537688	26.97874999	-80.02404157	18.548074	2	253.572083	15.537724	538.374664	3438.942468	6.30E-06	235.863391	65804.00087	-9999	-9999	-9999	-9999	-9999
446	11/4/2015	308	HIW	-70.195751	9.56E-08	9.56E-05	after	172.884484	-48.328279	-136.046268	-968.296489	0	41.960366	22.994421	150899	11905	12082	11993	5732.314348	5824.977518	5780.030144	0	0	0	12:56:29.8140	20151104	12:57:09.1600	20151104	12:56:49.3350	26.89242471	-79.98564529	26.89240725	-79.98471702	26.89241315	-79.98516643	43.964357	2	93.395695	49.159074	284.715043	3917.377978	2.17E-07	16.408427	631.000247	-9999	-9999	-9999	-9999	-9999
453	11/4/2015	308	HIW	-70.22238	9.50E-08	9.50E-05	after	169.852042	-47.203234	-134.271249	-968.427247	0	41.477916	22.743559	237992	10640	10923	10781	5054.697736	5173.814678	5102.684055	0	0	0	12:51:44.2480	20151104	12:52:47.6900	20151104	12:52:15.9880	26.89294539	-79.9837834	26.892605	-79.98414667	26.89272121	-79.98346606	50.60576	2	119.116942	43.4831	325.892841	4940.722509	1.83E-07	18.639387	1247.358855	-9999	-9999	-9999	-9999	-9999
1666	11/4/2015	308	TUN	-70.243588	9.45E-08	9.45E-05	after	64.947414	-43.457462	-126.392255	-977.321689	0	15.937815	9.973508	204470	7842	8476	8159	3178.844359	3431.784978	3314.855907	0	0	0	14:23:35.7090	20151104	14:25:27.9140	20151104	14:24:33.2360	26.94625809	-80.03257369	26.94642667	-80.032105	26.94647922	-80.03327365	21.046289	2	253.547001	17.937497	542.730407	4040.985189	3.47E-07	60.244365	6340.249221	-9999	-9999	-9999	-9999	-9999
445	11/4/2015	308	HIW	-70.263813	9.41E-08	9.41E-05	after	186.074624	-47.315101	-137.132848	-967.329843	0	45.875062	24.965967	171465	12099	12283	12191	5833.376278	5935.794531	5883.864887	0	0	0	12:57:12.9070	20151104	12:57:54.5320	20151104	12:57:33.3580	26.89239667	-79.98463333	26.89240833	-79.98360833	26.892405	-79.98412764	47.87993	2	102.638526	54.249981	313.777013	4714.444113	2.53E-07	24.368301	1121.791848	-9999	-9999	-9999	-9999	-9999
1414	11/3/2015	307	SUN	-70.27204	9.39E-08	9.39E-05	after	78.661345	-39.437391	-140.968239	-975.649229	0	19.430034	11.72174	99709	4018	4271	4144	1507.129034	1592.730655	1542.757976	0	0	0	17:39:18.6980	20151103	17:40:00.9120	20151103	17:39:39.7120	26.97625833	-80.01761833	26.97619945	-80.01696656	26.9761083	-80.01745076	21.434111	2	86.032994	22.615022	216.864659	1668.245976	8.04E-07	62.786227	6848.088836	-9999	-9999	-9999	-9999	-9999
1656	11/4/2015	308	TUN	-70.281283	9.37E-08	9.37E-05	after	39.591469	-47.645254	-135.1383	-981.062846	0	9.800271	6.904737	34848	6212	6387	6299	2530.637942	2593.38095	2561.108107	0	0	0	14:18:59.1440	20151104	14:19:28.8510	20151104	14:19:13.7130	26.94587711	-80.03160911	26.94582443	-80.03098286	26.94585619	-80.03130381	21.158265	2	63.363424	11.791604	150.310057	620.978751	3.43E-07	17.943057	580.824677	-9999	-9999	-9999	-9999	-9999
433	11/3/2015	307	HIW	-70.281881	9.37E-08	9.37E-05	after	63.977401	-50.292283	-125.915927	-977.372828	0	15.838822	9.924012	13440	21897	21938	21917	7217.462265	7229.984325	7223.254805	0	0	0	14:54:44.3080	20151103	14:54:51.1570	20151103	14:54:47.6180	26.89596167	-79.98630241	26.89595743	-79.98642785	26.89595833	-79.98636053	35.226715	2	12.910154	17.798232	62.010652	204.48163	2.87E-07	12.750702	253.679076	-9999	-9999	-9999	-9999	-9999
1613	11/3/2015	307	TUN	-70.287416	9.36E-08	9.36E-05	after	55.110231	-45.751966	-140.28883	-978.56266	0	13.660984	8.835093	171948	3298	3920	3609	1162.932411	1448.493446	1302.334652	0	0	0	16:01:45.2860	20151103	16:03:31.6290	20151103	16:02:38.3130	26.94491	-80.03360833	26.94530425	-80.03145444	26.94524167	-80.03288333	20.465289	2	286.276281	15.645578	603.668971	3910.815773	2.90E-07	22.770504	1247.656544	-9999	-9999	-9999	-9999	-9999
476	11/4/2015	308	HIW	-70.298472	9.34E-08	9.34E-05	after	79.612227	-45.77964	-114.107613	-963.3482	0	19.784956	41.755104	24783	3799	3860	3829	1417.66515	1449.862202	1433.247739	0	0	0	12:26:07.6300	20151104	12:26:21.2790	20151104	12:26:14.2910	26.89523667	-79.98387	26.89522909	-79.98354735	26.89523596	-79.98371395	51.636715	2	32.767883	22.930845	111.050511	649.900278	5.42E-07	29.105346	1032.850277	-9999	-9999	-9999	-9999	-9999
1644	11/4/2015	308	TUN	-70.326352	9.28E-08	9.28E-05	after	42.94269	-45.901906	-130.953674	-980.39711	0	10.740701	7.374952	85281	4150	4542	4346	1717.069549	1854.484917	1788.29754	0	0	0	14:13:05.0680	20151104	14:14:10.6370	20151104	14:13:38.3310	26.94529207	-80.03012221	26.94541727	-80.02885011	26.94528021	-80.02941724	21.36587	2	138.159935	12.711598	300.998499	1483.934606	3.36E-07	26.987543	1351.044089	-9999	-9999	-9999	-9999	-9999
1635	11/3/2015	307	TUN	-70.364794	9.19E-08	9.19E-05	after	57.471559	-42.146036	-134.316237	-978.08748	0	14.502422	9.255812	65046	14303	14524	14413	6405.576757	6485.468797	6461.927527	0	0	0	16:33:38.8760	20151103	16:34:16.8830	20151103	16:33:57.9510	26.94785333	-80.03323167	999	999	26.94812234	-80.033635	21.556663	2	79.89204	16.499415	192.78291	1158.628055	7.09E-07	38.814795	2055.467964	-9999	-9999	-9999	-9999	-9999
1645	11/4/2015	308	TUN	-70.391684	9.14E-08	9.14E-05	after	39.572401	-46.971198	-126.753117	-980.883494	0	10.047753	7.028477	13601	4120	4186	4153	1704.280319	1730.82259	1718.086321	0	0	0	14:12:59.7550	20151104	14:13:11.2140	20151104	14:13:05.6540	26.9452723	-80.03024889	26.94531106	-80.02998558	26.94529342	-80.03011209	21.293927	2	26.936722	12.027128	77.533248	270.653532	4.40E-07	22.381267	690.270359	-9999	-9999	-9999	-9999	-9999
435	11/3/2015	307	HIW	-70.408333	9.10E-08	9.10E-05	after	96.125067	-43.833442	-136.359018	-973.529196	0	24.500678	14.25494	83926	22368	22539	22453	7358.16838	7424.712734	7390.334533	0	0	0	14:56:03.0180	20151103	14:56:31.6870	20151103	14:56:17.0820	26.89595851	-79.98740726	26.8961729	-79.98681285	26.89600283	-79.98708873	32.619218	2	66.919532	26.462785	186.389456	1639.573939	3.36E-07	43.426243	3701.510506	-9999	-9999	-9999	-9999	-9999
1667	11/4/2015	308	TUN	-70.424525	9.07E-08	9.07E-05	after	53.204082	-48.593748	-130.544329	-978.591271	0	13.611488	8.810345	100650	8471	8836	8653	3431.017113	3563.993995	3496.007719	0	0	0	14:25:27.0670	20151104	14:26:28.9640	20151104	14:25:58.0020	26.94642667	-80.03211273	26.94641667	-80.03077827	26.94642321	-80.03146024	20.792058	2	133.502036	15.571274	298.05095	1817.161354	2.95E-07	14.832881	371.373626	-9999	-9999	-9999	-9999	-9999
1618	11/3/2015	307	TUN	-70.481375	8.95E-08	8.95E-05	after	54.61265	-42.008906	-145.775916	-978.280633	0	14.155947	9.082575	169884	5171	5764	5467	2034.081015	2324.79606	2180.237626	0	0	0	16:07:09.4850	20151103	16:08:52.8330	20151103	16:08:01.4370	26.94550191	-80.03156648	26.94580466	-80.03317902	26.94553667	-80.03302	20.729944	2	291.413169	16.139324	615.221762	4125.229511	3.13E-07	72.886315	12298.15189	-9999	-9999	-9999	-9999	-9999
1239	11/3/2015	307	MG111	-70.505934	8.90E-08	8.90E-05	after	61.187725	-36.882765	-133.882769	-977.314352	0	15.950189	9.980289	46404	5525	5668	5596	1900.3881	1953.763684	1926.363483	0	0	0	18:10:15.1340	20151103	18:10:39.5620	20151103	18:10:27.2980	26.97739333	-80.02463333	26.97741	-80.02410052	26.97741333	-80.024375	17.955437	2	53.844833	99.959837	307.282123	858.734106	1.73E-06	83.541576	8357.985781	-9999	-9999	-9999	-9999	-9999
147	9/12/2015	255	HIW	-70.553019	8.80E-08	8.80E-05	before	22.180702	-42.475616	-64.997887	-980.275283	0	5.845012	33.049808	19721	3174	3340	3257	866.256426	934.538921	899.892959	0	0	0	12:26:38.6490	20150912	12:26:59.7510	20150912	12:26:48.7750	26.89222027	-79.98521078	26.89235	-79.98588167	26.89229165	-79.98553949	41.699181	2	68.282495	10.809853	166.695265	406.216135	1.28E-06	25.128576	769.423333	-9999	-9999	-9999	-9999	-9999
1622	11/3/2015	307	TUN	-70.562546	8.79E-08	8.79E-05	after	50.602731	-37.180762	-130.306595	-978.735474	0	13.364006	8.686604	156870	7625	8205	7915	3202.260849	3483.193122	3347.290272	0	0	0	16:14:14.6340	20151103	16:15:54.3870	20151103	16:15:04.4890	26.9460304	-80.03285546	26.94643333	-80.03187435	26.94642396	-80.03321979	20.958842	2	281.763359	15.341037	594.067698	3765.487324	7.31E-07	150.631539	33129.34668	-9999	-9999	-9999	-9999	-9999
1452	9/6/2015	249	TUN	-70.673916	8.56E-08	8.56E-05	before	54.801748	-27.552664	-128.061679	-977.89674	0	14.848896	9.429049	288600	4289	5250	4769	625.66133	803.127214	710.946127	0	0	0	15:41:57.5470	20150906	15:43:21.8720	20150906	15:42:38.8620	26.9450129	-80.0300235	26.94503029	-80.03178022	26.94508544	-80.03087342	20.888817	2	177.758454	16.833386	389.094224	2639.516796	5.22E-06	289.205815	88156.16891	-9999	-9999	-9999	-9999	-9999
1674	11/4/2015	308	TUN	-70.692527	8.53E-08	8.53E-05	after	50.202009	-38.069647	-146.052399	-978.56266	0	13.660984	8.835093	178020	11560	12204	11882	4621.82593	4886.839594	4748.92241	0	0	0	14:34:12.5480	20151104	14:36:02.4980	20151104	14:35:07.5430	26.94693333	-80.02963333	26.94728333	-80.030515	26.94726167	-80.029135	21.207866	2	265.013664	15.649879	561.327086	3620.347501	5.06E-07	176.319745	51039.59926	-9999	-9999	-9999	-9999	-9999
1631	11/3/2015	307	TUN	-70.719867	8.47E-08	8.47E-05	after	49.163971	-44.972171	-142.444421	-978.677561	0	13.462999	8.7361	173264	11964	12600	12282	5276.940008	5585.237894	5440.766232	0	0	0	16:26:48.5640	20151103	16:28:40.9830	20151103	16:27:45.3840	26.94722667	-80.03259	26.94743323	-80.0321425	26.94756167	-80.03355167	21.441877	2	308.923105	15.443612	648.108214	4159.031449	3.35E-07	36.392072	2389.912217	-9999	-9999	-9999	-9999	-9999
1654	11/4/2015	308	TUN	-70.732524	8.45E-08	8.45E-05	after	58.752987	-48.724649	-139.929243	-977.220113	0	16.1358	10.072501	104320	5782	6101	5941	2373.992343	2488.679669	2429.85146	0	0	0	14:17:47.4360	20151104	14:18:40.2800	20151104	14:18:13.3160	26.94587333	-80.03316833	26.94583667	-80.03202682	26.94586	-80.03261299	20.851974	2	114.868	18.121387	266.148063	1853.487101	2.31E-07	14.321588	437.629091	-9999	-9999	-9999	-9999	-9999
1608	11/3/2015	307	TUN	-70.76066	8.39E-08	8.39E-05	after	68.214414	-40.899536	-154.669359	-975.907832	0	18.856034	11.434354	502484	0	1318	659	0	342.924821	98.189937	0	0	0	15:52:12.0740	20151103	15:56:02.9930	20151103	15:54:08.4180	999	999	26.94474137	-80.03123623	26.94479333	-80.03360833	20.861199	2	343.472602	99.959837	886.317096	6452.092056	5.06E-07	61.698006	6766.659104	-9999	-9999	-9999	-9999	-9999
1449	9/6/2015	249	TUN	-70.762254	8.39E-08	8.39E-05	before	24.164237	-50.625886	-130.222214	-983.638694	0	6.682003	5.345603	69930	3775	4292	4033	544.118415	626.25698	582.618276	0	0	0	15:41:10.9830	20150906	15:41:57.8080	20150906	15:41:35.2370	26.94525081	-80.02929263	26.9450124	-80.03002948	26.94505167	-80.029605	21.470849	2	82.32114	8.639021	181.916369	550.070118	2.24E-07	10.097531	192.928557	-9999	-9999	-9999	-9999	-9999
1653	11/4/2015	308	TUN	-70.77198	8.37E-08	8.37E-05	after	16.430642	-55.642341	-119.28575	-973.531556	0	4.553661	16.457526	6072	5719	5784	5751	2348.148271	2373.992343	2361.173901	0	0	0	14:17:36.9980	20151104	14:17:47.7570	20151104	14:17:42.3400	26.94578837	-80.03340993	26.94587333	-80.03316833	26.94583457	-80.03328963	20.815845	2	25.844071	4.542428	61.479877	117.685151	1.29E-07	4.69462	46.782992	-9999	-9999	-9999	-9999	-9999
1715	9/12/2015	255	WRT	-70.779334	8.36E-08	8.36E-05	before	62.580423	-32.368796	-143.349937	-976.60902	0	17.373208	10.691205	322920	1064	1983	1523	194.252901	429.34786	310.563606	0	0	0	16:32:42.6590	20150912	16:37:20.6790	20150912	16:36:27.5600	26.96507333	-80.00777167	26.96479952	-80.00816175	26.96498293	-80.00704143	25.498753	2	235.538855	19.335196	509.304206	4092.065587	4.30E-06	94.690606	9739.024507	-9999	-9999	-9999	-9999	-9999
1659	11/4/2015	308	TUN	-70.791333	8.33E-08	8.33E-05	after	46.939163	-47.293489	-136.406907	-978.911103	0	13.067028	8.538115	84480	6642	6961	6801	2693.752061	2808.934184	2751.221411	0	0	0	14:20:11.9610	20151104	14:21:06.1460	20151104	14:20:39.2540	26.94592847	-80.02998327	26.94595189	-80.0289229	26.94584686	-80.02941728	21.386691	2	115.660025	15.029463	261.763063	1511.332837	2.55E-07	22.003497	1039.194929	-9999	-9999	-9999	-9999	-9999
1247	11/3/2015	307	MG111	-70.799454	8.32E-08	8.32E-05	after	23.070802	-46.957772	-137.750823	-983.874396	0	6.434522	5.221862	33800	3678	3937	3807	1234.375637	1321.165513	1280.383848	0	0	0	18:05:05.0820	20151103	18:05:48.8860	20151103	18:05:27.0930	26.97795142	-80.02548671	26.97783785	-80.02465879	26.97797037	-80.02503592	17.5293	2	88.366784	8.432182	193.600392	568.597976	3.53E-07	18.690111	639.055436	-9999	-9999	-9999	-9999	-9999
43	9/6/2015	249	HIW	-70.809382	8.30E-08	8.30E-05	before	15.891662	-40.090338	-120.98863	-964.238289	0	4.44238	39.317619	13014	3137	3281	3209	1129.24158	1193.523491	1161.600023	0	0	0	13:29:39.2950	20150906	13:29:59.1180	20150906	13:29:49.0620	26.89542	-79.98561728	26.89542264	-79.98626159	26.89543062	-79.98594233	40.602674	2	65.030082	13.294765	157.326873	287.116769	1.99E-06	36.025246	1391.365875	-9999	-9999	-9999	-9999	-9999
1676	11/4/2015	308	TUN	-70.818499	8.28E-08	8.28E-05	after	56.011104	-48.518903	-142.600309	-977.449982	0	15.690333	9.849768	199710	12764	13393	13078	5119.221502	5356.90337	5251.2157	0	0	0	14:37:37.9740	20151104	14:39:23.6440	20151104	14:38:30.7940	26.94728328	-80.03282744	26.94751847	-80.03240314	26.94770571	-80.03339761	21.513408	2	238.196618	17.677571	511.310983	3737.384354	2.13E-07	15.456711	525.157746	-9999	-9999	-9999	-9999	-9999
444	11/4/2015	308	HIW	-70.887072	8.15E-08	8.15E-05	after	137.225428	-48.264954	-138.124503	-969.055848	0	39.052596	21.530899	179103	12269	12495	12382	5928.431333	6031.188401	5967.89785	0	0	0	12:57:51.2850	20151104	12:58:42.7510	20151104	12:58:17.5720	26.89241833	-79.98368138	26.892195	-79.98427833	26.89218	-79.98365167	49.739337	2	102.757067	41.04544	288.454247	4012.93028	1.67E-07	15.923114	748.342482	-9999	-9999	-9999	-9999	-9999
439	11/3/2015	307	HIW	-70.90066	8.13E-08	8.13E-05	after	91.544594	-49.149502	-125.531305	-972.99436	0	26.134057	15.071629	46992	23212	23300	23256	7618.972192	7650.842465	7634.047887	0	0	0	14:58:24.1820	20151103	14:58:39.0250	20151103	14:58:31.5680	26.89624907	-79.98539028	999	999	26.89628167	-79.98553667	42.728161	2	31.870273	28.135154	120.010854	832.899534	2.47E-07	19.993603	644.841371	-9999	-9999	-9999	-9999	-9999
1670	11/4/2015	308	TUN	-70.915666	8.10E-08	8.10E-05	after	43.022685	-45.007447	-131.071549	-979.363181	0	12.324584	8.166893	117528	10003	10474	10238	4026.350605	4222.467806	4122.266821	0	0	0	14:29:47.6340	20151104	14:31:07.7290	20151104	14:30:27.3200	26.94669167	-80.03146833	26.94685833	-80.03339333	26.94665851	-80.03242542	21.200208	2	196.117201	14.282396	420.799194	2417.062851	2.92E-07	34.908735	2573.159387	-9999	-9999	-9999	-9999	-9999
1634	11/3/2015	307	TUN	-70.917053	8.10E-08	8.10E-05	after	48.881648	-46.799608	-133.069489	-978.364474	0	14.007459	9.00833	151971	13779	14315	14047	6151.674678	6414.474488	6282.668852	0	0	0	16:32:07.3940	20151103	16:33:40.9470	20151103	16:32:53.7360	26.94776833	-80.03074667	26.94786371	-80.03332045	26.947875	-80.03202167	20.44117	2	263.624433	16.009608	558.443459	3692.708314	2.53E-07	23.662297	1224.376564	-9999	-9999	-9999	-9999	-9999
1684	11/4/2015	308	TUN	-70.93262	8.07E-08	8.07E-05	after	48.878867	-45.659243	-134.240941	-978.336455	0	14.056955	9.033078	132344	15133	15598	15365	6029.895947	6222.670653	6134.507825	0	0	0	14:44:16.7240	20151104	14:45:38.5670	20151104	14:44:57.4340	26.94782032	-80.03182973	26.94801833	-80.03373167	26.94791667	-80.032875	21.378575	2	192.774706	16.048755	417.646923	2709.82534	2.90E-07	34.849243	2261.831987	-9999	-9999	-9999	-9999	-9999
1642	11/4/2015	308	TUN	-70.946801	8.04E-08	8.04E-05	after	46.31785	-42.579461	-128.358922	-978.735474	0	13.364006	8.686604	154440	3558	4129	3843	1501.660921	1708.373201	1609.492414	0	0	0	14:11:25.4240	20151104	14:13:01.3030	20151104	14:12:12.7530	26.94526	-80.03226167	26.94527657	-80.03020798	26.94536667	-80.03118833	20.563158	2	206.843368	15.351699	444.850047	2764.256088	3.70E-07	50.839814	5020.592712	-9999	-9999	-9999	-9999	-9999
1872	11/4/2015	308	WRT	-70.949403	8.04E-08	8.04E-05	after	21.430606	-46.42332	-138.82359	-984.115239	0	6.18704	5.098121	50875	4274	4680	4477	1445.677564	1588.926575	1513.989216	0	0	0	15:13:33.4040	20151104	15:14:43.5970	20151104	15:14:07.9160	26.96393333	-80.00912667	26.96390735	-80.00772697	26.96384	-80.00845667	24.228368	2	143.776394	8.169995	304.200008	889.550299	3.70E-07	18.293822	666.541887	-9999	-9999	-9999	-9999	-9999
76	9/6/2015	249	HIW	-70.976661	7.99E-08	7.99E-05	before	139.331973	-34.900925	-133.821524	-968.664506	0	40.478562	22.261034	85870	7009	7113	7061	2532.105629	2568.865253	2548.653678	0	0	0	13:38:24.6290	20150906	13:38:39.5990	20150906	13:38:31.6980	26.89456667	-79.98598167	26.89458667	-79.985615	26.89456167	-79.98581561	42.485698	2	36.759624	69.937954	213.72027	1493.09501	2.46E-06	84.358752	8647.283682	-9999	-9999	-9999	-9999	-9999
1669	11/4/2015	308	TUN	-71.006457	7.93E-08	7.93E-05	after	49.577731	-34.365567	-132.888368	-978.08748	0	14.502422	9.255812	164959	9445	10007	9726	3785.900065	4027.715768	3908.128174	0	0	0	14:28:11.7200	20151104	14:29:48.3250	20151104	14:28:59.1900	26.94657494	-80.02909403	26.94668985	-80.03148193	26.94671438	-80.0302884	20.605906	2	242.515243	16.492272	517.753288	3517.058327	1.10E-06	243.735938	75957.56072	-9999	-9999	-9999	-9999	-9999
1265	11/4/2015	308	MG111	-71.047605	7.86E-08	7.86E-05	after	50.451111	-49.529564	-153.989524	-977.870841	0	14.898392	9.453797	195951	3715	4365	4040	1394.451683	1635.038172	1519.60668	0	0	0	16:05:56.0880	20151104	16:07:47.6070	20151104	16:06:51.7620	26.97760833	-80.02518251	26.977265	-80.02527833	26.97748884	-80.02632833	17.782286	2	240.586489	16.860943	515.36925	3584.35189	2.07E-07	13.370658	382.314067	-9999	-9999	-9999	-9999	-9999
1646	11/4/2015	308	TUN	-71.048607	7.85E-08	7.85E-05	after	41.893252	-46.712311	-137.043442	-979.332441	0	12.37408	8.191641	93250	4537	4909	4723	1852.905246	2016.560822	1934.085689	0	0	0	14:14:09.7980	20151104	14:15:18.3240	20151104	14:14:43.4920	26.94540302	-80.02885	26.94558842	-80.03039725	26.94560667	-80.02957	20.938542	2	163.763888	14.33064	356.080743	2026.427444	2.76E-07	23.809421	1148.914143	-9999	-9999	-9999	-9999	-9999
478	11/4/2015	308	HIW	-71.062469	7.83E-08	7.83E-05	after	140.836594	-43.648457	-141.613535	-968.346994	0	41.732135	22.887825	303529	3442	3801	3621	1216.128692	1417.66515	1318.168421	0	0	0	12:24:47.6550	20151104	12:26:08.0720	20151104	12:25:27.3820	26.895205	-79.98588833	26.89523667	-79.98387	26.89520022	-79.98486519	45.111661	2	202.652784	44.764606	493.900068	8450.301047	3.80E-07	41.873557	2848.617316	-9999	-9999	-9999	-9999	-9999
1398	11/3/2015	307	SUN	-71.064058	7.83E-08	7.83E-05	after	63.324761	-30.226215	-144.765577	-975.947264	0	18.771006	11.391349	208203	1173	1721	1447	492.171232	682.472618	583.479529	0	0	0	17:31:18.6320	20151103	17:32:51.0120	20151103	17:32:04.5770	26.97543667	-80.01467	26.97539667	-80.01632384	26.97532567	-80.01533701	20.776558	2	190.747928	99.959837	581.415529	3582.40489	4.96E-06	136.465211	20724.63644	-9999	-9999	-9999	-9999	-9999
1668	11/4/2015	308	TUN	-71.081118	7.80E-08	7.80E-05	after	47.402121	-43.243737	-132.123558	-978.308508	0	14.106451	9.057827	177270	8833	9454	9143	3562.829107	3789.699641	3672.94809	0	0	0	14:26:28.4360	20151104	14:28:13.2830	20151104	14:27:20.8790	26.94641667	-80.03079	26.94658879	-80.02912903	26.94632935	-80.02968929	20.972751	2	227.77628	16.110506	486.867826	3213.114973	2.85E-07	50.67658	6209.130203	-9999	-9999	-9999	-9999	-9999
220	9/12/2015	255	HIW	-71.093379	7.77E-08	7.77E-05	before	41.586268	-37.040199	-64.998717	-979.663729	0	12.410694	47.383247	109824	12619	13056	12837	4002.206225	4174.556764	4097.798871	0	0	0	12:47:46.3480	20150912	12:48:43.2830	20150912	12:48:14.5850	26.89350667	-79.983385	26.89403335	-79.98388634	26.894065	-79.98315333	53.466612	2	172.38337	19.02631	383.005967	2204.288979	2.62E-06	49.855778	2780.671857	-9999	-9999	-9999	-9999	-9999
1677	11/4/2015	308	TUN	-71.117776	7.73E-08	7.73E-05	after	48.817871	-50.156716	-132.38827	-978.005737	0	14.650911	9.330056	77848	13390	13652	13521	5355.481091	5448.374655	5402.595187	0	0	0	14:39:23.1420	20151104	14:40:07.1570	20151104	14:39:45.0820	26.94751669	-80.03241732	26.94746292	-80.03149117	26.94749167	-80.03194856	20.332046	2	93.5077	16.614287	219.936906	1369.972956	2.30E-07	13.074037	305.12612	-9999	-9999	-9999	-9999	-9999
1680	11/4/2015	308	TUN	-71.134008	7.70E-08	7.70E-05	after	48.964379	-45.438504	-140.16688	-977.951579	0	14.749903	9.379553	95658	13954	14274	14114	5559.473142	5681.164324	5624.377772	0	0	0	14:40:58.1280	20151104	14:41:51.9110	20151104	14:41:25.0400	26.94747597	-80.03037827	26.94750452	-80.02916901	26.94752875	-80.02973478	20.947431	2	122.15464	16.713182	277.735644	1801.769132	3.05E-07	37.143087	2477.5552	-9999	-9999	-9999	-9999	-9999
1673	11/4/2015	308	TUN	-71.159488	7.66E-08	7.66E-05	after	39.905986	-49.07203	-136.225682	-979.289234	0	12.091913	8.264499	157573	10918	11562	11240	4382.206325	4621.82593	4501.961339	0	0	0	14:32:22.6360	20151104	14:34:12.8830	20151104	14:33:17.7030	26.946955	-80.032025	26.94693333	-80.02963333	26.94697167	-80.03082833	20.276417	2.233161	240.219015	14.305718	508.450055	2907.063553	2.44E-07	14.872953	392.181196	-9999	-9999	-9999	-9999	-9999
408	11/3/2015	307	HIW	-71.163015	7.65E-08	7.65E-05	after	32.153593	-56.540256	-119.219843	-970.463298	0	9.750775	22.075359	16548	7874	7957	7915	2507.313911	2532.566767	2519.944157	0	0	0	14:15:27.5050	20151103	14:15:41.5340	20151103	14:15:34.4800	26.89286667	-79.98702	26.89287167	-79.98676667	26.89286833	-79.98689333	32.18715	2	25.381328	9.726941	70.1616	247.48762	9.74E-08	3.296397	24.310661	-9999	-9999	-9999	-9999	-9999
1266	11/4/2015	308	MG111	-71.186288	7.61E-08	7.61E-05	after	38.15081	-43.789308	-132.872143	-979.803146	0	11.631635	7.820419	23265	4353	4451	4402	1630.6095	1669.108171	1649.643376	0	0	0	16:07:45.5230	20151104	16:08:02.6090	20151104	16:07:54.0460	26.97726833	-80.02532265	26.97728167	-80.02493667	26.97726918	-80.02513202	17.763252	2	38.498671	13.6001	104.265498	447.802499	4.66E-07	64.924184	5140.722846	-9999	-9999	-9999	-9999	-9999
1499	9/12/2015	255	TUN	-71.214265	7.56E-08	7.56E-05	before	17.259254	-49.575859	-133.432661	-985.032699	0	5.296106	4.652654	71262	391	1056	723	139.673315	425.700283	264.915161	0	0	0	14:14:34.8940	20150912	14:16:45.0550	20150912	14:15:20.1470	26.94392708	-80.03338071	26.94474869	-80.03229564	26.94471608	-80.03383771	20.094317	2	286.362572	7.284739	587.356154	1516.606602	3.11E-07	12.522887	244.445851	-9999	-9999	-9999	-9999	-9999
1627	11/3/2015	307	TUN	-71.227876	7.54E-08	7.54E-05	after	43.254312	-48.288015	-141.678716	-978.764547	0	13.31451	8.661856	166242	9778	10395	10086	4232.913555	4535.61516	4384.596571	0	0	0	16:20:29.0360	20151103	16:22:16.2290	20151103	16:21:22.7510	26.94663359	-80.03294433	26.94702496	-80.03214365	26.94685021	-80.03361333	21.152451	2	302.732831	15.273253	636.411644	4030.739315	2.50E-07	20.265023	776.311176	-9999	-9999	-9999	-9999	-9999
34	9/6/2015	249	HIW	-71.227944	7.54E-08	7.54E-05	before	66.247209	-48.553357	-143.162497	-977.689024	0	20.392484	12.200843	99457	2494	2787	2640	840.653012	940.514405	893.487335	0	0	0	13:27:58.8210	20150906	13:28:41.0640	20150906	13:28:19.3110	26.89570157	-79.98402414	26.89545333	-79.98372667	26.8957279	-79.98351005	53.846003	2	99.861393	22.3764	244.475588	2036.421848	2.44E-07	15.100231	435.399621	-9999	-9999	-9999	-9999	-9999
1263	11/4/2015	308	MG111	-71.23202	7.53E-08	7.53E-05	after	37.269252	-49.862916	-136.57836	-979.899846	0	11.483146	7.746174	125048	2546	3084	2815	958.055086	1152.852419	1046.530031	0	0	0	16:02:37.3220	20151104	16:04:09.0100	20151104	16:03:23.0520	26.97799167	-80.02588667	26.97786049	-80.0240564	26.97778528	-80.02511135	17.9397	2	195.324391	13.467545	417.056815	2242.938544	2.29E-07	14.384424	384.893435	-9999	-9999	-9999	-9999	-9999
1271	11/4/2015	308	MG111	-71.232454	7.53E-08	7.53E-05	after	38.229295	-53.471461	-135.530771	-976.714242	0	11.780124	11.309909	69020	5272	5561	5416	1982.093785	2086.997818	2044.113426	0	0	0	16:10:23.8390	20151104	16:11:13.6410	20151104	16:10:48.5360	26.97693088	-80.02504342	999	999	26.97694635	-80.02566003	17.81056	2	104.904034	11.770847	233.349761	1235.782538	1.46E-07	5.983897	68.471952	-9999	-9999	-9999	-9999	-9999
1516	9/12/2015	255	TUN	-71.243173	7.51E-08	7.51E-05	before	33.64858	-40.362478	-126.692586	-980.636801	0	10.394227	7.201715	11970	8259	8315	8287	3295.439162	3315.228485	3305.632129	0	0	0	14:38:18.8060	20150912	14:38:26.6200	20150912	14:38:22.7550	26.94616167	-80.03172617	26.94615	-80.031925	26.94615598	-80.03182859	20.27947	2	19.789322	12.399453	64.805006	205.694712	1.70E-06	43.320973	1980.905427	-9999	-9999	-9999	-9999	-9999
1678	11/4/2015	308	TUN	-71.254717	7.49E-08	7.49E-05	after	32.76023	-45.442797	-132.108763	-980.812609	0	10.146746	7.077974	62115	13653	13955	13804	5448.98879	5560.479814	5504.181247	0	0	0	14:40:07.3490	20151104	14:40:58.2890	20151104	14:40:32.8300	26.94746333	-80.031485	26.94747513	-80.03036817	26.94750667	-80.03093333	19.541367	2	111.641087	12.114584	247.511343	1132.793705	3.42E-07	33.028602	2041.354558	-9999	-9999	-9999	-9999	-9999
1675	11/4/2015	308	TUN	-71.308116	7.40E-08	7.40E-05	after	41.199659	-47.539424	-132.358441	-979.000005	0	12.918539	8.463871	147726	12206	12771	12488	4886.839594	5123.567439	5006.029031	0	0	0	14:36:02.9070	20151104	14:37:39.1520	20151104	14:36:50.8220	26.94728333	-80.030515	26.94728167	-80.03287114	26.94728333	-80.03169581	20.131087	2	237.27647	14.886609	503.777532	3065.265446	2.67E-07	20.581905	790.512738	-9999	-9999	-9999	-9999	-9999
1262	11/4/2015	308	MG111	-71.322167	7.38E-08	7.38E-05	after	43.848302	-50.610456	-135.956226	-978.485765	0	13.793602	8.901751	153831	2001	2552	2276	754.831524	959.911643	866.898624	0	0	0	16:01:03.6990	20151104	16:02:38.3040	20151104	16:01:50.9020	26.97810712	-80.02455877	26.97797667	-80.02587833	26.97817723	-80.02567016	17.724817	2	205.080119	15.800506	442.199503	2828.472864	2.11E-07	11.299435	219.908802	-9999	-9999	-9999	-9999	-9999
1665	11/4/2015	308	TUN	-71.325638	7.37E-08	7.37E-05	after	34.116205	-52.91071	-126.773591	-976.473443	0	10.740701	11.730628	46438	7636	7849	7742	3089.987673	3181.79351	3135.122763	0	0	0	14:23:00.5960	20151104	14:23:36.8740	20151104	14:23:18.6580	26.94618333	-80.031685	26.94625607	-80.03260331	26.94622192	-80.03213664	21.030712	2	92.295664	10.760167	206.111662	991.320169	1.61E-07	8.209847	130.292331	-9999	-9999	-9999	-9999	-9999
488	11/4/2015	308	HIW	-71.400555	7.24E-08	7.24E-05	after	96.443065	-39.049437	-137.107536	-971.391406	0	30.891194	17.462402	354495	521	1088	804	101.783631	216.179035	166.747039	0	0	0	12:15:59.3840	20151104	12:17:30.6570	20151104	12:16:44.9040	26.89669183	-79.98659007	26.896155	-79.98744667	26.89652	-79.98718174	32.89558	2	114.624109	99.959837	428.939187	3554.886041	5.22E-07	102.209317	17817.04752	-9999	-9999	-9999	-9999	-9999
490	11/4/2015	308	HIW	-71.426083	7.20E-08	7.20E-05	after	73.124583	-48.916986	-131.125157	-973.946486	0	23.560248	13.784725	73780	449	603	526	83.451541	124.073812	102.795549	0	0	0	12:15:47.7770	20151104	12:16:12.5850	20151104	12:16:00.1860	26.89670833	-79.98640667	26.89669167	-79.98681333	26.8966906	-79.98660017	34.611089	2	40.62227	25.4151	132.074742	957.070777	2.30E-07	17.512464	581.29592	-9999	-9999	-9999	-9999	-9999
25	9/6/2015	249	HIW	-71.431385	7.19E-08	7.19E-05	before	17.338226	-44.337794	-110.101864	-966.73162	0	5.593084	31.578652	4520	1867	1906	1886	625.186818	638.708178	631.022981	0	0	0	13:26:34.6260	20150906	13:26:40.1630	20150906	13:26:37.1230	26.895705	-79.98613667	26.89571814	-79.98600234	26.89570482	-79.98607812	39.888814	2	13.936351	5.617506	39.142909	77.947186	1.18E-06	23.720311	610.779684	-9999	-9999	-9999	-9999	-9999
1478	9/6/2015	249	TUN	-71.477458	7.12E-08	7.12E-05	before	45.241318	-49.652082	-134.558512	-977.950637	0	14.749903	9.379553	266710	19266	20160	19713	3966.072341	4190.415193	4083.499995	0	0	0	16:04:07.6830	20150906	16:05:27.6150	20150906	16:04:48.0760	26.94670833	-80.03169637	26.94695977	-80.03354917	26.94671854	-80.03287588	21.521623	2	224.857021	16.706341	482.869813	3316.619316	1.91E-07	13.848639	367.750809	-9999	-9999	-9999	-9999	-9999
477	11/4/2015	308	HIW	-71.479546	7.11E-08	7.11E-05	after	27.446	-50.364502	-124.192853	-962.013227	0	8.952447	47.346298	16821	3956	4048	4002	1485.261288	1522.67458	1499.249546	0	0	0	12:26:42.6850	20151104	12:27:03.4090	20151104	12:26:53.1200	26.89504833	-79.98356	26.89492465	-79.98387551	26.89496667	-79.98366333	51.791574	2	38.795159	14.650262	106.890841	339.941983	1.34E-07	23.903541	1347.674552	-9999	-9999	-9999	-9999	-9999
1422	11/3/2015	307	SUN	-71.484707	7.10E-08	7.10E-05	after	58.585027	-40.033397	-135.108728	-975.782607	0	19.132225	11.572673	252023	6172	6823	6497	2270.191911	2428.790642	2379.40992	0	0	0	17:45:19.6370	20151103	17:47:08.4140	20151103	17:46:13.5660	26.976941	-80.0176766	26.97703667	-80.01690333	26.97711667	-80.01713333	21.137249	2	158.598731	25.897514	369.325304	3043.171659	5.85E-07	65.726056	6884.892452	-9999	-9999	-9999	-9999	-9999
1250	11/3/2015	307	MG111	-71.485172	7.10E-08	7.10E-05	after	41.826988	-44.39598	-132.917881	-978.56266	0	13.660984	8.835093	70656	3233	3488	3360	1080.496165	1163.232943	1120.988945	0	0	0	18:03:50.4500	20151103	18:04:32.9960	20151103	18:04:11.6470	26.97836642	-80.02634258	26.97793324	-80.02617549	26.97806736	-80.02653333	17.309705	2	83.251649	15.630112	197.623431	1137.299463	2.65E-07	52.561831	5633.252392	-9999	-9999	-9999	-9999	-9999
1260	11/4/2015	308	MG111	-71.581462	6.95E-08	6.95E-05	after	41.051495	-49.181887	-135.259014	-978.53537	0	13.708291	8.858755	175313	737	1369	1053	294.289583	519.199328	401.925182	0	0	0	15:57:30.3820	20151104	15:59:17.0100	20151104	15:58:23.7860	26.97873167	-80.02537	26.97836943	-80.02486855	26.97850805	-80.02600721	17.707287	2	225.461	15.706613	481.78397	3090.63783	2.01E-07	14.978322	453.677426	-9999	-9999	-9999	-9999	-9999
1465	9/6/2015	249	TUN	-71.596441	6.92E-08	6.92E-05	before	34.417284	-51.151995	-141.845167	-979.866772	0	11.532643	7.770922	166828	14132	14847	14489	2814.897266	2998.728518	2909.999818	0	0	0	15:56:30.6420	20150906	15:57:34.4890	20150906	15:57:03.7120	26.94614613	-80.03123412	26.94616186	-80.03307358	26.94616166	-80.03218177	21.24712	2	184.153116	13.530231	395.420267	2123.772059	1.65E-07	9.972904	202.59632	-9999	-9999	-9999	-9999	-9999
1476	9/6/2015	249	TUN	-71.616459	6.89E-08	6.89E-05	before	24.554738	-52.765273	-125.259711	-982.249479	0	8.265885	6.137544	24549	19128	19274	19201	3931.546122	3967.756524	3949.931156	0	0	0	16:03:55.2170	20150906	16:04:08.4210	20150906	16:04:01.7370	26.946725	-80.03135	26.94670833	-80.03171333	26.94672091	-80.03153475	20.750184	2	36.210403	10.227076	92.874958	299.311042	1.79E-07	9.442055	157.176558	-9999	-9999	-9999	-9999	-9999
1682	11/4/2015	308	TUN	-71.683685	6.79E-08	6.79E-05	after	46.473065	-46.882178	-129.258211	-977.347229	0	15.888319	9.94876	75756	14586	14821	14703	5803.069639	5903.411398	5852.176316	0	0	0	14:42:44.4960	20151104	14:43:23.8710	20151104	14:43:04.0650	26.94777833	-80.029595	26.94793767	-80.03057467	26.94780056	-80.03008725	20.810645	2	100.781381	17.850469	237.263699	1601.246691	2.39E-07	26.475979	1488.669801	-9999	-9999	-9999	-9999	-9999
1523	9/12/2015	255	TUN	-71.688027	6.78E-08	6.78E-05	before	21.116158	-46.756011	-143.50072	-983.139515	0	7.226463	5.617832	102638	11823	12525	12174	4553.957498	4792.090647	4671.777991	0	0	0	14:46:34.3070	20150912	14:48:10.3900	20150912	14:47:21.7910	26.94676	-80.03190833	26.94707	-80.03346667	26.946645	-80.03307833	20.4716	2	238.267226	9.191026	494.829264	1721.829219	2.96E-07	22.500419	921.821821	-9999	-9999	-9999	-9999	-9999
1255	11/3/2015	307	MG111	-71.699829	6.76E-08	6.76E-05	after	39.088691	-49.854337	-139.848951	-978.706479	0	13.413503	8.711352	114633	1209	1631	1420	395.389801	511.217059	447.745216	0	0	0	17:58:12.6500	20151103	17:59:23.0050	20151103	17:58:47.8650	26.97899449	-80.02618639	26.97843483	-80.02561709	26.97861143	-80.0262084	17.420636	2	116.199614	15.412018	262.815341	1558.643828	1.86E-07	15.009441	438.312057	-9999	-9999	-9999	-9999	-9999
1640	11/4/2015	308	TUN	-71.716125	6.74E-08	6.74E-05	after	14.513549	-58.168542	-128.234876	-975.84181	0	4.999128	12.968036	9393	2814	2906	2860	1146.040371	1191.594521	1167.048005	0	0	0	14:09:20.3310	20151104	14:09:35.9060	20151104	14:09:28.1170	26.94508652	-80.03151104	26.94509602	-80.03196803	26.94510333	-80.03172131	20.380958	2	46.336348	4.986858	101.864214	231.641351	1.15E-07	4.158154	26.592419	-9999	-9999	-9999	-9999	-9999
424	11/3/2015	307	HIW	-71.758795	6.67E-08	6.67E-05	after	54.783025	-53.782681	-128.610265	-970.924758	0	19.056083	20.293491	267190	17033	17726	17379	5649.672058	5867.235358	5777.629121	0	0	0	14:41:07.3330	20151103	14:43:03.8660	20151103	14:42:05.3830	26.89356825	-79.98569699	26.89378333	-79.98517833	26.89385167	-79.98450167	45.202477	2	217.577739	19.039969	473.703509	4146.179488	1.02E-07	5.461491	72.165639	-9999	-9999	-9999	-9999	-9999
1267	11/4/2015	308	MG111	-71.792457	6.62E-08	6.62E-05	after	17.508167	-51.760899	-135.766282	-984.164103	0	6.137544	5.073373	47864	4450	4835	4642	1669.108171	1812.997448	1741.153877	0	0	0	16:08:02.4370	20151104	16:09:08.8930	20151104	16:08:35.3250	26.97728167	-80.02493667	26.97722696	-80.02352029	26.97725167	-80.02422167	18.596116	2	144.273379	8.11234	304.458536	885.484164	2.24E-07	10.474559	175.073561	-9999	-9999	-9999	-9999	-9999
1878	11/4/2015	308	WRT	-71.795274	6.61E-08	6.61E-05	after	44.447558	-36.588015	-141.527904	-977.501719	0	15.591341	9.800271	204120	1757	2404	2080	530.523748	783.512662	654.302925	0	0	0	15:06:19.7220	20151104	15:08:10.2720	20151104	15:07:14.9890	26.9647965	-80.00672085	26.9647667	-80.00922128	26.96473167	-80.00794658	25.061844	2	253.027259	17.553302	541.888757	3945.034221	1.08E-06	94.210055	12949.69281	-9999	-9999	-9999	-9999	-9999
77	9/6/2015	249	HIW	-71.847703	6.53E-08	6.53E-05	before	19.935652	-56.60713	-119.647264	-983.273243	0	7.077974	5.543588	3432	7103	7126	7114	2564.464082	2573.235041	2568.865253	0	0	0	13:38:38.0700	20150906	13:38:41.5180	20150906	13:38:39.7340	26.89458565	-79.98565926	26.894585	-79.98557107	26.89458667	-79.985615	43.638825	2	9.520879	9.081635	36.455108	67.38853	1.65E-07	6.260118	52.00027	-9999	-9999	-9999	-9999	-9999
1658	11/4/2015	308	TUN	-71.848814	6.53E-08	6.53E-05	after	36.934248	-47.943168	-127.139926	-978.881631	0	13.116525	8.562863	67575	6387	6641	6514	2593.38095	2693.367974	2644.820206	0	0	0	14:19:28.8510	20151104	14:20:11.8020	20151104	14:19:50.3710	26.94582443	-80.03098286	26.94592916	-80.02998707	26.94588167	-80.03047	21.126613	2	100.371111	15.077789	230.897799	1316.520157	2.47E-07	24.76318	1081.222442	-9999	-9999	-9999	-9999	-9999
1681	11/4/2015	308	TUN	-71.851451	6.53E-08	6.53E-05	after	44.572767	-47.817655	-151.792985	-977.372828	0	15.838822	9.924012	101440	14273	14589	14431	5680.700865	5804.331444	5739.924629	0	0	0	14:41:51.7510	20151104	14:42:44.9750	20151104	14:42:18.3970	26.94750556	-80.02917353	26.94777833	-80.02960771	26.94781	-80.02896333	21.038791	2	124.174076	17.801022	284.671453	1966.771131	2.14E-07	24.843704	1278.326321	-9999	-9999	-9999	-9999	-9999
1672	11/4/2015	308	TUN	-71.878278	6.49E-08	6.49E-05	after	48.1151	-48.794616	-147.939213	-976.400988	0	17.203522	10.946371	154138	10473	10918	10695	4222.467806	4382.206325	4305.567158	0	0	0	14:31:07.5690	20151104	14:32:22.6360	20151104	14:31:44.9840	26.94685833	-80.03339333	26.946955	-80.032025	26.94705321	-80.03278346	21.410035	2.368907	159.73852	19.552371	358.581781	2751.177527	1.91E-07	18.275402	705.138656	-9999	-9999	-9999	-9999	-9999
1849	11/3/2015	307	WRT	-71.909053	6.44E-08	6.44E-05	after	32.714207	-43.694236	-143.375153	-979.67932	0	11.780124	7.894663	75164	7590	7907	7748	2308.033814	2413.421306	2360.555656	0	0	0	17:13:00.6770	20151103	17:13:54.4130	20151103	17:13:27.4710	26.96443615	-80.00783951	26.964475	-80.00889167	26.96448487	-80.00836223	24.290753	2	105.76299	13.773172	239.072322	1245.901146	3.98E-07	50.801866	4125.703121	-9999	-9999	-9999	-9999	-9999
1264	11/4/2015	308	MG111	-71.917061	6.43E-08	6.43E-05	after	34.025955	-48.698536	-136.534632	-979.394011	0	12.275087	8.142145	157232	3085	3718	3401	1153.379478	1395.297898	1269.958281	0	0	0	16:04:09.1870	20151104	16:05:56.6450	20151104	16:05:03.2610	26.97786009	-80.02405111	26.97760772	-80.02519098	26.97764805	-80.02397104	18.436825	2	242.397938	14.235934	513.315286	2975.455859	2.13E-07	17.740232	608.409756	-9999	-9999	-9999	-9999	-9999
1467	9/6/2015	249	TUN	-71.918098	6.43E-08	6.43E-05	before	40.601927	-51.643577	-148.767657	-978.004801	0	14.650911	9.330056	230584	14844	15622	15233	2997.464415	3169.48547	3087.682227	0	0	0	15:57:34.2140	20150906	15:58:44.7220	20150906	15:58:08.9260	26.94616167	-80.03306086	26.94643	-80.03310997	26.94628879	-80.03384039	20.986419	2	172.317384	16.642819	378.049658	2524.606605	1.44E-07	10.78426	264.768303	-9999	-9999	-9999	-9999	-9999
1459	9/6/2015	249	TUN	-71.924182	6.42E-08	6.42E-05	before	41.503921	-33.901758	-135.943735	-977.816387	0	14.997385	9.503293	300879	8740	9732	9236	1556.32557	1813.620536	1684.075669	0	0	0	15:48:31.9690	20150906	15:50:00.6220	20150906	15:49:16.3350	26.945525	-80.02914699	26.94557859	-80.0317275	26.94559172	-80.03042714	21.258942	2	257.574328	16.96043	549.204478	3862.941342	1.13E-06	280.614084	87651.06444	-9999	-9999	-9999	-9999	-9999
1268	11/4/2015	308	MG111	-71.934384	6.41E-08	6.41E-05	after	23.914671	-54.774565	-132.070577	-976.732242	0	8.661856	11.582139	52500	4536	4835	4685	1700.989146	1812.997448	1757.47172	0	0	0	16:08:17.2120	20151104	16:09:08.8930	20151104	16:08:42.9240	26.97727667	-80.02461676	26.97722696	-80.02352029	26.97727333	-80.02406	18.778197	2	112.392404	8.66907	242.261173	973.526818	1.23E-07	5.362473	52.026672	-9999	-9999	-9999	-9999	-9999
1468	9/6/2015	249	TUN	-71.941182	6.40E-08	6.40E-05	before	42.296867	-52.172732	-143.450362	-977.631153	0	15.343859	9.676531	241800	15615	16394	16004	3167.809066	3323.80038	3248.289804	0	0	0	15:58:44.0460	20150906	15:59:51.7470	20150906	15:59:18.4230	26.94643	-80.03312685	26.94646256	-80.03158244	26.94648667	-80.03233	21.403583	2	156.243623	17.341564	347.711669	2397.380141	1.48E-07	9.829167	187.383397	-9999	-9999	-9999	-9999	-9999
1400	11/3/2015	307	SUN	-71.959224	6.37E-08	6.37E-05	after	27.446928	-49.896733	-129.011179	-980.919118	0	9.998257	7.003729	30704	1782	1933	1857	703.683219	759.353273	730.86934	0	0	0	17:33:01.2460	20151103	17:33:26.4380	20151103	17:33:13.7390	26.9754	-80.01653667	26.97546011	-80.01708702	26.97540667	-80.01680833	21.149352	2	56.168614	11.959867	136.102561	561.588213	2.12E-07	22.140696	795.49182	-9999	-9999	-9999	-9999	-9999
1458	9/6/2015	249	TUN	-71.988935	6.33E-08	6.33E-05	before	41.024645	-38.711306	-145.93034	-977.789733	0	15.046881	9.528042	267216	7869	8747	8308	1365.94891	1557.551657	1456.923037	0	0	0	15:47:12.2610	20150906	15:48:32.6430	20150906	15:47:51.8370	26.9453	-80.030145	26.945525	-80.02915934	26.945255	-80.02924856	21.607241	2	191.855838	17.023952	417.50649	2886.832008	5.32E-07	176.954078	38375.86928	-9999	-9999	-9999	-9999	-9999
1661	11/4/2015	308	TUN	-72.003366	6.30E-08	6.30E-05	after	38.333019	-49.253216	-134.121022	-978.308508	0	14.106451	9.057827	72105	7239	7491	7365	2924.521584	3030.760815	2977.943467	0	0	0	14:21:53.6360	20151104	14:22:35.9650	20151104	14:22:14.7570	26.94609325	-80.03002802	26.9461725	-80.03109076	26.94613237	-80.03056194	20.856823	2	106.827389	16.095741	245.84626	1506.955352	2.25E-07	17.369891	513.549732	-9999	-9999	-9999	-9999	-9999
1479	9/6/2015	249	TUN	-72.033446	6.26E-08	6.26E-05	before	36.866271	-50.245358	-138.417892	-978.561786	0	13.660984	8.835093	240120	20157	21026	20591	4189.631176	4364.093478	4276.666103	0	0	0	16:05:27.3450	20150906	16:06:44.4150	20150906	16:06:04.8840	26.946955	-80.033555	26.94698167	-80.03184295	26.94700776	-80.03271469	21.663767	2	174.770502	15.626464	380.485732	2387.537081	1.49E-07	10.732946	260.420177	-9999	-9999	-9999	-9999	-9999
1270	11/4/2015	308	MG111	-72.03491	6.26E-08	6.26E-05	after	13.48637	-47.576424	-136.94377	-985.358508	0	4.999128	4.504165	37471	5191	5561	5376	1949.131302	2086.997818	2025.922528	0	0	0	16:10:09.9810	20151104	16:11:13.6410	20151104	16:10:41.5510	26.97693833	-80.02471226	999	999	26.97697333	-80.02548044	17.849816	2	137.866516	6.998882	289.730796	689.212403	2.62E-07	24.4911	1222.106422	-9999	-9999	-9999	-9999	-9999
1711	9/6/2015	249	WRT	-72.04334	6.25E-08	6.25E-05	before	26.120821	-46.131102	-142.411795	-981.134831	0	9.701279	6.85524	34888	15251	15428	15339	2974.511299	3014.0401	2994.382264	0	0	0	17:11:47.3960	20150906	17:12:02.0450	20150906	17:11:54.7130	26.96251594	-80.00720497	26.96253013	-80.00760222	26.96252001	-80.00740482	25.883221	2	39.845914	11.660863	102.988502	386.556315	4.24E-07	35.614367	1582.219696	-9999	-9999	-9999	-9999	-9999
1455	9/6/2015	249	TUN	-72.059517	6.22E-08	6.22E-05	before	38.63723	-50.198484	-136.286162	-978.141398	0	14.403429	9.206315	164124	7025	7588	7306	1203.642499	1306.939854	1252.843746	0	0	0	15:45:59.9560	20150906	15:46:48.1290	20150906	15:46:24.1710	26.94539956	-80.03173956	26.94525856	-80.03073304	26.94527667	-80.03127333	20.835429	2	103.436353	16.38873	239.748777	1489.838174	1.69E-07	17.800452	635.620549	-9999	-9999	-9999	-9999	-9999
106	9/6/2015	249	HIW	-72.066515	6.21E-08	6.21E-05	before	18.29331	-56.536731	-119.7211	-983.500106	0	6.830492	5.419847	3312	11777	11800	11788	4225.923432	4229.19679	4227.508111	0	0	0	13:52:38.4070	20150906	13:52:41.2650	20150906	13:52:39.7240	26.89353481	-79.98701043	26.89352449	-79.98698007	26.89353167	-79.986995	32.76262	2	3.655138	8.80076	24.911796	24.966392	1.61E-07	6.281923	54.038239	-9999	-9999	-9999	-9999	-9999
1460	9/6/2015	249	TUN	-72.085035	6.19E-08	6.19E-05	before	40.918808	-50.60192	-146.92213	-977.631153	0	15.343859	9.676531	301010	9726	10696	10211	1812.655017	2048.96376	1937.291367	0	0	0	15:50:00.0970	20150906	15:51:25.1940	20150906	15:50:42.4130	26.94558024	-80.03171796	26.94588333	-80.03326667	26.94557833	-80.03296833	21.058697	2	236.308743	17.341564	507.601758	3625.888067	1.43E-07	11.618485	308.82079	-9999	-9999	-9999	-9999	-9999
404	11/3/2015	307	HIW	-72.087758	6.18E-08	6.18E-05	after	39.70594	-46.47612	-135.076085	-970.544514	0	14.898392	21.530899	300699	4109	5107	4608	1159.509862	1474.185983	1334.208551	0	0	0	14:04:57.5950	20151103	14:07:45.3100	20151103	14:06:21.7040	26.892345	-79.98705	26.8922255	-79.98392416	26.89240511	-79.98530384	41.233291	2.932725	314.774915	14.900845	659.252726	4689.64016	1.17E-07	56.927416	8253.928671	-9999	-9999	-9999	-9999	-9999
1396	11/3/2015	307	SUN	-72.099035	6.17E-08	6.17E-05	after	29.735119	-52.663623	-130.618976	-980.095944	0	11.186168	7.597685	11074	650	698	674	305.243534	321.903944	314.063606	0	0	0	17:29:50.4680	20151103	17:29:58.5770	20151103	17:29:54.4780	26.97518824	-80.01643052	26.97518167	-80.01626333	26.97518477	-80.01634184	21.038264	2	16.66041	13.185347	59.691514	186.366153	1.93E-07	11.813413	214.176411	-9999	-9999	-9999	-9999	-9999
1269	11/4/2015	308	MG111	-72.104036	6.16E-08	6.16E-05	after	40.345915	-50.44515	-132.509397	-977.711127	0	15.19537	9.602286	114204	4827	5198	5012	1810.193064	1952.272116	1878.576272	0	0	0	16:09:07.4930	20151104	16:10:11.1800	20151104	16:09:39.3540	26.97724333	-80.02354167	26.9769351	-80.02474365	26.97706167	-80.02402333	18.861684	2	142.21367	17.179074	318.650869	2160.989368	1.82E-07	13.908212	372.835316	-9999	-9999	-9999	-9999	-9999
1251	11/3/2015	307	MG111	-72.111398	6.15E-08	6.15E-05	after	32.27454	-46.28751	-153.135257	-979.455939	0	12.176095	8.092648	99630	2832	3236	3034	929.366503	1081.823167	1005.658224	0	0	0	18:02:43.8800	20151103	18:03:50.9550	20151103	18:03:17.3210	26.97816167	-80.02486686	26.97836293	-80.02635537	26.97818	-80.02562833	17.145248	2	152.890239	14.176148	333.428881	1861.606031	2.55E-07	34.876546	2361.419307	-9999	-9999	-9999	-9999	-9999
1712	9/6/2015	249	WRT	-72.122198	6.13E-08	6.13E-05	before	18.97636	-52.229518	-137.334945	-983.183896	0	7.176966	5.593084	60900	15417	15836	15626	3011.165562	3099.099644	3057.244326	0	0	0	17:12:01.1630	20150906	17:12:36.4920	20150906	17:12:18.7170	26.96252833	-80.00757333	999	999	26.96250333	-80.008035	24.546458	2	87.934082	9.165348	194.19886	631.099952	1.62E-07	10.140114	184.98577	-9999	-9999	-9999	-9999	-9999
1481	9/6/2015	249	TUN	-72.142019	6.11E-08	6.11E-05	before	15.893616	-51.265281	-128.124747	-984.262135	0	6.038551	5.023876	71004	21017	21598	21307	4361.903789	4481.416022	4423.980232	0	0	0	16:06:43.6460	20150906	16:07:36.3150	20150906	16:07:10.4740	26.94698167	-80.031865	26.94699667	-80.03066833	26.94701216	-80.03124268	19.929041	2	119.512233	8.003799	255.032062	721.680714	1.62E-07	9.645606	209.471294	-9999	-9999	-9999	-9999	-9999
1242	11/3/2015	307	MG111	-72.162135	6.08E-08	6.08E-05	after	33.455768	-47.359244	-146.153902	-979.08965	0	12.770051	8.389626	108876	4746	5167	4956	1622.909503	1769.165032	1701.921265	0	0	0	18:08:04.7580	20151103	18:09:15.7170	20151103	18:08:40.1400	26.97761498	-80.02541149	26.97738857	-80.02593808	26.977695	-80.02619167	17.37763	2	146.73611	14.756318	322.775675	1873.82754	2.20E-07	27.1973	1533.116794	-9999	-9999	-9999	-9999	-9999
1518	9/12/2015	255	TUN	-72.167919	6.07E-08	6.07E-05	before	7.252052	-57.808362	-117.361565	-982.949342	0	2.771794	6.112796	2408	8180	8222	8201	3265.967316	3281.259735	3273.751673	0	0	0	14:38:07.6670	20150912	14:38:13.5100	20150912	14:38:10.5940	26.94617167	-80.03142991	26.94616821	-80.03158364	26.94617167	-80.03150817	20.328049	2	15.743937	2.773927	36.754869	43.638949	1.47E-07	5.480066	39.725395	-9999	-9999	-9999	-9999	-9999
1254	11/3/2015	307	MG111	-72.217022	6.00E-08	6.00E-05	after	32.65147	-48.187425	-144.294583	-979.180052	0	12.621562	8.315382	104805	1626	2036	1831	509.813018	637.692144	572.513822	0	0	0	17:59:22.1500	20151103	18:00:30.9860	20151103	17:59:56.2970	26.97844	-80.02563	26.97841928	-80.02435561	26.97841667	-80.02500833	17.583278	2	128.279081	14.612338	285.70767	1619.082322	2.21E-07	24.047738	1045.239249	-9999	-9999	-9999	-9999	-9999
1244	11/3/2015	307	MG111	-72.248304	5.96E-08	5.96E-05	after	34.832517	-48.981984	-130.281951	-978.619958	0	13.561992	8.785597	65760	4289	4528	4408	1446.841329	1538.031795	1491.979722	0	0	0	18:06:47.9360	20151103	18:07:27.8570	20151103	18:07:07.8390	26.97765644	-80.02366982	26.97762029	-80.02456969	26.97758406	-80.02411149	18.065674	2	91.78432	15.555921	213.82985	1244.778183	2.01E-07	18.654126	727.394864	-9999	-9999	-9999	-9999	-9999
1683	11/4/2015	308	TUN	-72.25924	5.94E-08	5.94E-05	after	36.139787	-48.970225	-137.11097	-978.308508	0	14.106451	9.057827	91200	14817	15136	14976	5902.162658	6031.861763	5961.708049	0	0	0	14:43:23.2200	20151104	14:44:17.3210	20151104	14:43:50.0430	26.94793874	-80.03056215	26.94782163	-80.03184947	26.94782621	-80.03114652	19.569643	2	129.751791	16.070367	293.122878	1830.3373	2.07E-07	17.886472	626.791983	-9999	-9999	-9999	-9999	-9999
1245	11/3/2015	307	MG111	-72.263232	5.94E-08	5.94E-05	after	32.1792	-52.637361	-146.151055	-979.210356	0	12.572065	8.290634	74422	3998	4290	4144	1344.10344	1447.275467	1397.984489	0	0	0	18:05:59.2040	20151103	18:06:48.1030	20151103	18:06:23.5550	26.977795	-80.02443333	26.97765426	-80.02367346	26.97784833	-80.02390167	18.000096	2	103.356602	14.538244	236.531332	1299.405943	1.62E-07	9.655101	162.225512	-9999	-9999	-9999	-9999	-9999
1743	9/12/2015	255	WRT	-72.268487	5.93E-08	5.93E-05	before	7.718731	-51.995796	-123.702241	-987.845083	0	3.019276	3.514239	22265	12752	13116	12934	3700.93886	3973.394495	3761.838068	0	0	0	16:58:10.6670	20150912	16:59:53.7120	20150912	16:58:31.9030	26.96264078	-80.0081352	26.96272407	-80.00547454	26.96278698	-80.00754659	25.000141	2	272.787827	5.010737	555.264937	823.621605	2.27E-07	10.893652	181.176347	-9999	-9999	-9999	-9999	-9999
1256	11/3/2015	307	MG111	-72.272748	5.93E-08	5.93E-05	after	34.637019	-50.87913	-135.133101	-978.619958	0	13.561992	8.785597	119190	776	1210	993	254.843112	395.604953	323.535771	0	0	0	17:57:00.3600	20151103	17:58:12.8130	20151103	17:57:36.6950	26.97874	-80.02484	26.97899414	-80.02618852	26.97876833	-80.02552806	17.517798	2	140.978313	15.557414	312.999384	1911.946701	1.69E-07	14.399216	393.534721	-9999	-9999	-9999	-9999	-9999
430	11/3/2015	307	HIW	-72.323825	5.86E-08	5.86E-05	after	19.864581	-52.189721	-129.699419	-966.743843	0	7.869915	31.479659	117501	19971	20709	20340	6661.265909	6932.319028	6809.442144	0	0	0	14:49:20.5660	20151103	14:51:24.5640	20151103	14:50:22.8850	26.895115	-79.984015	26.896295	-79.98379167	26.89578228	-79.98304886	53.890971	2	271.193626	7.864335	557.975415	2134.270746	8.25E-08	14.64867	715.836039	-9999	-9999	-9999	-9999	-9999
1471	9/6/2015	249	TUN	-72.336127	5.84E-08	5.84E-05	before	36.128507	-35.824706	-139.962551	-978.168924	0	14.353933	9.181567	245340	17109	17954	17531	3471.236785	3634.886893	3552.04633	0	0	0	16:00:57.0760	20150906	16:02:10.6610	20150906	16:01:33.0130	26.94645	-80.03011333	26.94649809	-80.02852383	26.94644465	-80.02930489	21.332502	2	163.873822	16.325208	360.29719	2352.233826	1.00E-06	160.482836	32097.10426	-9999	-9999	-9999	-9999	-9999
1238	11/3/2015	307	MG111	-72.374762	5.79E-08	5.79E-05	after	40.702432	-46.786849	-142.56571	-977.123937	0	16.315664	10.165366	120646	5661	6026	5843	1951.324782	2079.266224	2008.83496	0	0	0	18:10:38.3780	20151103	18:11:39.3970	20151103	18:11:08.8480	26.97740833	-80.024125	26.97713	-80.02461167	26.97711167	-80.023935	18.319845	2	128.472088	99.959837	456.501465	2093.010877	2.57E-07	28.183516	1403.998215	-9999	-9999	-9999	-9999	-9999
1493	9/6/2015	249	TUN	-72.374818	5.79E-08	5.79E-05	before	39.882789	-50.543125	-138.895977	-977.29519	0	15.987311	9.998257	323323	29115	30115	29615	6174.565912	6421.577279	6302.558848	0	0	0	16:18:46.3320	20150906	16:20:16.7150	20150906	16:19:30.6270	26.94783333	-80.03241	26.94821891	-80.03393529	26.94782151	-80.03368913	21.797582	2	247.254175	17.976786	530.219114	3952.929471	1.39E-07	12.823648	360.875827	-9999	-9999	-9999	-9999	-9999
1278	9/6/2015	249	SUN	-72.398251	5.76E-08	5.76E-05	before	7.859947	-52.944597	-152.229928	-987.635944	0	3.167764	3.588483	39680	6460	7079	6769	1286.676018	1396.805495	1338.441071	0	0	0	17:56:35.4870	20150906	17:57:29.7550	20150906	17:57:02.2430	26.97557717	-80.01711717	26.97548167	-80.016045	26.97548933	-80.01662965	21.345638	2	110.129477	5.172523	230.863106	348.864245	1.76E-07	8.954177	132.760073	-9999	-9999	-9999	-9999	-9999
1282	9/6/2015	249	SUN	-72.398901	5.76E-08	5.76E-05	before	14.735196	-52.884616	-145.401478	-984.361548	0	5.939558	4.97438	48360	5577	5979	5778	1082.733659	1190.382958	1136.21205	0	0	0	17:55:18.9170	20150906	17:55:53.6260	20150906	17:55:36.1140	26.97564333	-80.01538	26.97585167	-80.01642645	26.975775	-80.01589333	21.089445	2	107.83656	7.940276	231.366411	640.501542	1.46E-07	9.522486	172.855869	-9999	-9999	-9999	-9999	-9999
427	11/3/2015	307	HIW	-72.432662	5.71E-08	5.71E-05	after	26.439809	-45.095486	-124.955533	-969.836541	0	10.740701	23.411759	138663	19105	19743	19424	6395.580614	6592.316642	6503.826476	0	0	0	14:46:55.8510	20151103	14:48:42.3940	20151103	14:47:48.8410	26.89514946	-79.98664491	26.89508333	-79.98470167	26.89520167	-79.98557167	40.955331	2	196.736028	10.761722	415.613747	2113.082939	1.17E-07	136.523332	35511.44316	-9999	-9999	-9999	-9999	-9999
1850	11/3/2015	307	WRT	-72.436581	5.71E-08	5.71E-05	after	26.415957	-43.737288	-130.963946	-980.39711	0	10.740701	7.374952	29512	5650	5785	5717	1711.405393	1751.172182	1731.288133	0	0	0	17:07:35.3470	20151103	17:07:57.8340	20151103	17:07:46.5400	26.96389333	-80.00877167	26.96396081	-80.00916231	26.9639237	-80.00896868	23.068423	2	40.079029	12.72975	105.617557	430.476885	4.44E-07	70.545327	6103.363616	-9999	-9999	-9999	-9999	-9999
1500	9/12/2015	255	TUN	-72.443438	5.70E-08	5.70E-05	before	8.143211	-56.405183	-129.125601	-980.201498	0	3.316253	8.216389	41741	434	1056	745	153.005858	425.700283	293.36927	0	0	0	14:14:39.9850	20150912	14:16:45.0550	20150912	14:15:33.1040	26.94396291	-80.03350883	26.94474869	-80.03229564	26.94485	-80.03360612	20.075908	2	273.030029	3.336002	552.805984	905.436771	1.18E-07	5.037172	40.9332	-9999	-9999	-9999	-9999	-9999
1488	9/6/2015	249	TUN	-72.444509	5.70E-08	5.70E-05	before	41.556599	-42.838586	-144.304954	-976.821753	0	16.927741	10.468472	352944	23989	25020	24504	5034.828976	5281.157061	5166.392289	0	0	0	16:11:10.4040	20150906	16:12:40.8210	20150906	16:11:55.9340	26.94721876	-80.03255361	26.94768775	-80.03371371	26.9472872	-80.0338692	21.831783	2	246.63453	18.929619	531.125402	4174.965548	1.92E-07	92.175499	19436.27698	-9999	-9999	-9999	-9999	-9999
1243	11/3/2015	307	MG111	-72.478729	5.65E-08	5.65E-05	after	24.955266	-46.077326	-136.089192	-980.742202	0	10.245738	7.12747	58995	4466	4750	4608	1512.957217	1624.459882	1568.405759	0	0	0	18:07:17.6500	20151103	18:08:05.4630	20151103	18:07:41.4040	26.97758439	-80.0243207	26.97761694	-80.02542695	26.97763833	-80.02487333	17.723546	2	112.009663	12.212125	248.128132	1147.621686	3.01E-07	33.860544	1984.948784	-9999	-9999	-9999	-9999	-9999
1862	11/3/2015	307	WRT	-72.481668	5.65E-08	5.65E-05	after	31.805473	-47.28869	-133.413401	-978.911103	0	13.067028	8.538115	23496	526	614	570	174.640952	197.117737	187.516508	0	0	0	16:53:17.8680	20151103	16:53:32.5180	20151103	16:53:25.2050	26.96251092	-80.00862139	26.96252303	-80.00840127	26.962535	-80.008495	23.506267	2	22.689761	14.399225	74.366477	296.487749	3.35E-07	27.674287	1063.661941	-9999	-9999	-9999	-9999	-9999
1461	9/6/2015	249	TUN	-72.48802	5.64E-08	5.64E-05	before	38.255146	-52.191399	-142.524524	-977.423201	0	15.73983	9.874516	234684	10695	11432	11063	2048.853217	2205.350636	2127.381971	0	0	0	15:51:25.1100	20150906	15:52:32.0540	20150906	15:51:58.3070	26.94588303	-80.03326773	26.94585792	-80.03170105	26.94585333	-80.03248167	21.155607	2	156.771041	17.722697	348.969849	2467.549491	1.40E-07	11.669693	271.621555	-9999	-9999	-9999	-9999	-9999
1411	11/3/2015	307	SUN	-72.494195	5.63E-08	5.63E-05	after	29.791811	-47.947004	-135.844937	-979.394011	0	12.275087	8.142145	47368	3577	3767	3672	1348.772955	1418.370948	1385.418396	0	0	0	17:38:04.7620	20151103	17:38:36.8470	20151103	17:38:21.0260	26.97600423	-80.01619333	26.97597929	-80.01689244	26.97598696	-80.01656113	20.418403	2	70.126701	14.243115	168.311966	860.81138	2.28E-07	26.166048	1255.644547	-9999	-9999	-9999	-9999	-9999
1453	9/6/2015	249	TUN	-72.496647	5.63E-08	5.63E-05	before	37.819047	-50.596294	-132.741458	-977.500725	0	15.591341	9.800271	314685	5240	6238	5739	801.134959	1039.515316	925.742622	0	0	0	15:43:21.0210	20150906	15:44:48.3360	20150906	15:44:04.7900	26.94503415	-80.03176063	26.94534167	-80.03336	26.94507043	-80.03300884	20.765181	2	238.380357	17.595652	512.188257	3716.669375	1.39E-07	12.486253	327.586411	-9999	-9999	-9999	-9999	-9999
410	11/3/2015	307	HIW	-72.505686	5.62E-08	5.62E-05	after	45.528128	-49.135882	-134.632098	-968.026034	0	18.808602	27.247724	366320	8582	9545	9063	2729.34422	2947.36651	2832.568951	0	0	0	14:17:24.4790	20151103	14:20:05.8680	20151103	14:18:45.1770	26.892855	-79.9848	26.89276576	-79.98284078	26.89261543	-79.98383724	49.924105	2	218.823866	18.833013	474.803769	4115.770905	8.08E-08	14.177092	1547.170562	-9999	-9999	-9999	-9999	-9999
1660	11/4/2015	308	TUN	-72.506276	5.62E-08	5.62E-05	after	41.32913	-37.328641	-134.225238	-976.749885	0	17.07623	10.542716	111780	6959	7282	7120	2808.003679	2943.020502	2874.479917	0	0	0	14:21:05.8150	20151104	14:22:00.8460	20151104	14:21:33.4790	26.94594352	-80.02892214	26.94609611	-80.03021389	26.94609722	-80.02952646	21.345496	2	135.705024	19.040541	309.94092	2317.330242	7.44E-07	192.790363	42262.48598	-9999	-9999	-9999	-9999	-9999
1447	9/6/2015	249	TUN	-72.506869	5.61E-08	5.61E-05	before	41.347003	-50.989844	-147.602676	-976.465571	0	17.085948	10.764945	319997	2097	3023	2560	295.044936	426.586698	362.441842	0	0	0	15:38:41.1710	20150906	15:40:04.8570	20150906	15:39:23.3600	26.94459667	-80.03081167	26.94475194	-80.02955532	26.94473667	-80.03016833	20.798309	2	131.726335	23.122085	314.275275	2241.705631	1.45E-07	11.06799	238.559071	-9999	-9999	-9999	-9999	-9999
1424	11/3/2015	307	SUN	-72.511016	5.61E-08	5.61E-05	after	31.591267	-46.935921	-151.217307	-978.911103	0	13.067028	8.538115	45936	7930	8103	8016	2749.218484	2806.696808	2778.50424	0	0	0	17:50:16.6950	20151103	17:50:46.0410	20151103	17:50:31.4350	26.9767973	-80.01584764	26.97682785	-80.01641849	26.9768133	-80.01613862	21.156813	2	57.797854	15.070415	145.671641	755.246199	2.55E-07	28.989952	1421.575089	-9999	-9999	-9999	-9999	-9999
1874	11/4/2015	308	WRT	-72.514801	5.60E-08	5.60E-05	after	36.346136	-47.538522	-139.46339	-977.790693	0	15.046881	9.528042	122208	3874	4275	4074	1304.164588	1445.714204	1380.935303	0	0	0	15:12:25.1990	20151104	15:13:33.5650	20151104	15:12:59.3080	26.96419667	-80.00825084	26.96393323	-80.00912632	26.96417333	-80.00901667	23.584769	2	142.079239	17.046039	317.720932	2137.849433	2.41E-07	19.790912	789.504481	-9999	-9999	-9999	-9999	-9999
1871	11/4/2015	308	WRT	-72.515969	5.60E-08	5.60E-05	after	35.380139	-41.242906	-138.691371	-978.005737	0	14.650911	9.330056	166056	4675	5235	4955	1586.581549	1778.004121	1685.527378	0	0	0	15:14:42.7720	20151104	15:16:16.9390	20151104	15:15:29.9370	26.96389833	-80.00774833	26.96373748	-80.00644021	26.96390656	-80.00677526	25.934657	2	191.915365	16.642582	417.115896	2811.734878	4.73E-07	88.0412	10911.6516	-9999	-9999	-9999	-9999	-9999
458	11/4/2015	308	HIW	-72.520238	5.60E-08	5.60E-05	after	34.066828	-39.344738	-123.40337	-969.14287	0	14.120941	24.810796	121820	9423	9849	9636	4369.474743	4614.579838	4486.60901	0	0	0	12:47:08.8710	20151104	12:48:45.0970	20151104	12:47:56.0930	26.89315125	-79.98509787	26.89316814	-79.98753583	26.89309683	-79.98626557	35.842421	2	245.95989	14.345761	520.611302	3469.682665	3.68E-07	265.255762	81990.56588	-9999	-9999	-9999	-9999	-9999
1275	9/6/2015	249	SUN	-72.579059	5.52E-08	5.52E-05	before	6.007988	-51.896779	-132.834435	-988.574635	0	2.524312	3.266757	6528	8109	8236	8172	1607.93001	1641.73359	1625.162201	0	0	0	17:58:59.3370	20150906	17:59:10.4210	20150906	17:59:05.0180	26.97521089	-80.01599193	26.97524537	-80.01633003	26.97522532	-80.01616468	21.250122	2	34.147458	4.491928	77.27417	86.198848	2.10E-07	15.173514	364.353359	-9999	-9999	-9999	-9999	-9999
1710	9/6/2015	249	WRT	-72.627264	5.46E-08	5.46E-05	before	36.582049	-42.55637	-135.143087	-977.526688	0	15.541844	9.775523	276006	14383	15261	14822	2813.895066	2976.588469	2880.41193	0	0	0	17:10:33.7350	20150906	17:11:48.2370	20150906	17:11:11.8750	26.96276333	-80.00639167	26.96251724	-80.00722584	26.96255167	-80.00628	26.291816	2	163.016986	17.513981	360.906848	2533.584643	3.66E-07	66.693488	6981.990866	-9999	-9999	-9999	-9999	-9999
422	11/3/2015	307	HIW	-72.629827	5.46E-08	5.46E-05	after	15.136496	-44.762401	-130.190123	-970.250306	0	6.434522	22.694063	68900	15862	16391	16126	5342.612638	5455.347997	5401.899182	0	0	0	14:37:50.1060	20151103	14:39:19.3020	20151103	14:38:34.6640	26.89425392	-79.987468	26.89374644	-79.98758941	26.89407744	-79.98779155	31.068996	2	113.008889	6.415642	239.083227	727.158137	1.73E-07	129.672953	22754.17064	-9999	-9999	-9999	-9999	-9999
1420	11/3/2015	307	SUN	-72.632492	5.45E-08	5.45E-05	after	33.279868	-34.295013	-146.11649	-978.280633	0	14.155947	9.082575	72930	5287	5541	5414	1952.332318	2042.931097	1998.649812	0	0	0	17:42:50.9790	20151103	17:43:33.1870	20151103	17:43:12.1030	26.97635133	-80.01470398	26.97649829	-80.01557315	26.97649667	-80.01513024	20.572216	2	90.61774	16.145821	213.632052	1282.779968	2.55E-06	129.353989	17212.8027	-9999	-9999	-9999	-9999	-9999
55	9/6/2015	249	HIW	-72.642088	5.44E-08	5.44E-05	before	15.380003	-42.775445	-127.74091	-964.595547	0	6.55652	38.110835	9405	4394	4464	4429	1577.343281	1598.565983	1587.546229	0	0	0	13:32:27.9950	20150906	13:32:37.0180	20150906	13:32:32.4000	26.89513523	-79.98608662	26.89511386	-79.98587593	26.89511386	-79.98598678	41.232484	2	21.604443	11.141388	65.109921	143.413697	9.72E-07	38.150067	1711.717961	-9999	-9999	-9999	-9999	-9999
1861	11/3/2015	307	WRT	-72.642099	5.44E-08	5.44E-05	after	33.554652	-45.451837	-150.607443	-978.033289	0	14.304436	9.156819	295204	605	1668	1136	195.823791	512.841779	352.245028	0	0	0	16:53:31.0310	20151103	16:56:28.3400	20151103	16:54:59.3830	26.96252911	-80.00841233	26.96290667	-80.00703833	26.96250833	-80.00686833	25.453467	2	317.017988	16.277385	666.835657	4534.763667	3.00E-07	32.518067	1750.282938	-9999	-9999	-9999	-9999	-9999
1261	11/4/2015	308	MG111	-72.649556	5.43E-08	5.43E-05	after	30.715319	-49.325989	-137.586484	-978.881631	0	13.116525	8.562863	168805	1368	2004	1686	518.644849	756.283238	636.71643	0	0	0	15:59:16.8380	20151104	16:01:04.2990	20151104	16:00:10.5450	26.97836906	-80.02487412	26.97810833	-80.02457333	26.9783896	-80.02369871	18.332586	2	237.638389	15.115503	506.08483	3116.989814	1.86E-07	18.042268	653.367882	-9999	-9999	-9999	-9999	-9999
33	9/6/2015	249	HIW	-72.660803	5.42E-08	5.42E-05	before	24.277485	-55.479494	-132.6056	-981.606195	0	10.394227	7.201715	39177	2300	2504	2402	772.962052	844.912806	807.685484	0	0	0	13:27:33.1870	20150906	13:28:00.2640	20150906	13:27:46.9120	26.89570044	-79.98469022	26.89569733	-79.98398154	26.89568141	-79.98435421	49.14597	2	72.398852	12.358514	169.514731	752.530111	1.28E-07	6.997283	80.367067	-9999	-9999	-9999	-9999	-9999
1480	9/6/2015	249	TUN	-72.669611	5.41E-08	5.41E-05	before	10.960421	-61.616083	-116.800011	-976.530894	0	4.70215	12.077102	6175	21020	21084	21052	4362.709262	4376.401269	4369.59067	0	0	0	16:06:43.8880	20150906	16:06:49.7380	20150906	16:06:46.8220	26.94698167	-80.03185689	26.94698767	-80.03171928	26.94698262	-80.03178764	21.403538	2	13.966934	4.700644	37.530537	65.674623	7.33E-08	2.748264	10.212783	-9999	-9999	-9999	-9999	-9999
1881	11/4/2015	308	WRT	-72.700428	5.37E-08	5.37E-05	after	42.615238	-39.374705	-153.953752	-976.113784	0	18.412631	11.210916	175956	0	472	236	0	81.887553	29.868947	0	0	0	15:01:22.4000	20151104	15:02:44.2040	20151104	15:02:04.4750	26.96491333	-80.01094	26.96457765	-80.01034324	26.96481333	-80.01078333	23.053736	2	82.078221	20.377972	204.721717	1511.275988	6.65E-07	87.649672	11930.65303	-9999	-9999	-9999	-9999	-9999
1418	11/3/2015	307	SUN	-72.721521	5.34E-08	5.34E-05	after	32.946594	-41.713265	-134.996374	-978.197433	0	14.304436	9.156819	74851	4775	5033	4904	1770.189292	1871.553176	1820.583249	0	0	0	17:41:25.1400	20151103	17:42:08.3140	20151103	17:41:46.7820	26.97615493	-80.01520211	26.97662833	-80.01440667	26.97640904	-80.01481178	20.473422	2	101.363884	16.30891	235.849004	1449.953238	5.96E-07	62.456795	5288.917356	-9999	-9999	-9999	-9999	-9999
1464	9/6/2015	249	TUN	-72.725304	5.34E-08	5.34E-05	before	36.107183	-42.227119	-136.27122	-977.448982	0	15.690333	9.849768	266914	13297	14138	13717	2592.165499	2816.808934	2706.693798	0	0	0	15:55:14.1100	20150906	15:56:31.2290	20150906	15:55:53.0450	26.94615606	-80.0290216	26.946145	-80.03125333	26.94617191	-80.03016016	21.190805	2	224.643435	17.659175	484.982443	3524.730398	2.31E-07	109.184419	23074.83666	-9999	-9999	-9999	-9999	-9999
1725	9/12/2015	255	WRT	-72.725501	5.34E-08	5.34E-05	before	16.742949	-47.955427	-135.547493	-983.095326	0	7.275959	5.64258	95109	6847	7493	7170	1891.531021	2088.337611	1986.694694	0	0	0	16:46:39.4600	20150912	16:47:52.9340	20150912	16:47:16.3750	26.96398	-80.00817596	26.96403746	-80.00622572	26.963915	-80.007235	25.333453	2	197.232372	9.259108	412.793251	1435.054659	2.03E-07	19.391773	808.240912	-9999	-9999	-9999	-9999	-9999
38	9/6/2015	249	HIW	-72.726247	5.34E-08	5.34E-05	before	12.754344	-48.308118	-117.326757	-964.874821	0	5.543588	37.245981	7504	2707	2773	2740	911.477617	935.127706	921.632217	0	0	0	13:28:29.0630	20150906	13:28:39.0920	20150906	13:28:33.8910	26.89557046	-79.98350938	26.89545465	-79.98367279	26.89548886	-79.98354372	54.377465	2	24.435872	5.523881	59.133724	135.462405	4.27E-07	22.141331	567.238659	-9999	-9999	-9999	-9999	-9999
1252	11/3/2015	307	MG111	-72.752151	5.31E-08	5.31E-05	after	26.262595	-46.408955	-140.455974	-979.899846	0	11.483146	7.746174	87232	2458	2833	2645	790.079669	930.09701	858.605427	0	0	0	18:01:41.9200	20151103	18:02:44.0360	20151103	18:02:12.9040	26.97826384	-80.02347842	26.97816167	-80.02487421	26.97817894	-80.02415823	17.757855	2	140.81809	13.449166	307.685971	1617.034712	2.49E-07	37.647983	2586.565739	-9999	-9999	-9999	-9999	-9999
1405	11/3/2015	307	SUN	-72.779661	5.27E-08	5.27E-05	after	43.106415	-38.551765	-128.425942	-975.859139	0	18.967766	11.488848	39088	2506	2607	2556	960.899086	996.104251	976.777603	0	0	0	17:35:03.1510	20151103	17:35:20.0820	20151103	17:35:11.5780	26.97571489	-80.01629451	26.97566851	-80.01594583	26.97568766	-80.0161386	20.970644	2	35.453461	22.288844	115.777593	672.245616	8.60E-07	120.150977	18189.66093	-9999	-9999	-9999	-9999	-9999
1463	9/6/2015	249	TUN	-72.782221	5.27E-08	5.27E-05	before	36.086741	-39.781978	-138.211285	-977.346217	0	15.888319	9.94876	308481	12357	13317	12837	2395.288631	2598.054526	2494.041081	0	0	0	15:53:52.7540	20150906	15:55:15.7800	20150906	15:54:35.2970	26.94585004	-80.02983799	26.94617085	-80.02907846	26.94582667	-80.02885167	21.722583	2	203.09026	17.849741	441.98327	3226.762779	3.21E-07	217.198452	61304.35493	-9999	-9999	-9999	-9999	-9999
468	11/4/2015	308	HIW	-72.786824	5.26E-08	5.26E-05	after	29.871975	-56.377373	-131.249082	-971.281215	0	13.166021	20.120254	69692	6233	6494	6363	2674.755314	2825.495052	2748.247061	0	0	0	12:35:09.6100	20151104	12:36:07.5870	20151104	12:35:38.4120	26.89425833	-79.98608833	26.89429667	-79.98759167	26.89428167	-79.98681934	32.93976	2	150.739738	13.181017	327.981641	1984.642565	8.91E-08	5.091921	49.546538	-9999	-9999	-9999	-9999	-9999
1721	9/12/2015	255	WRT	-72.789799	5.26E-08	5.26E-05	before	14.476865	-50.949922	-137.791199	-983.92168	0	6.385025	5.197114	88107	5163	5845	5504	1374.906759	1602.332424	1486.255878	0	0	0	16:43:24.2610	20150912	16:44:43.3500	20150912	16:44:04.0740	26.96417333	-80.00774333	26.96449	-80.00996667	26.96423321	-80.00885794	23.090683	2	227.658757	8.374046	471.832515	1453.606913	2.00E-07	13.75565	309.531328	-9999	-9999	-9999	-9999	-9999
418	11/3/2015	307	HIW	-72.801446	5.25E-08	5.25E-05	after	30.890805	-53.810786	-129.523894	-967.827619	0	13.660984	28.188154	254472	13690	14611	14150	4612.833837	4964.54024	4787.045276	0	0	0	14:31:44.9820	20151103	14:34:19.1230	20151103	14:33:01.8400	26.89318167	-79.98560764	26.89409979	-79.98373582	26.89320116	-79.98386831	49.280228	2	353.168844	13.659108	732.775478	4824.634032	7.01E-08	4.252152	67.724333	-9999	-9999	-9999	-9999	-9999
126	9/6/2015	249	HIW	-72.802694	5.24E-08	5.24E-05	before	29.427344	-53.014312	-123.59159	-978.939821	0	13.017532	8.513367	18410	18650	18719	18684	6192.41552	6212.402666	6202.309498	0	0	0	14:06:49.9930	20150906	14:06:58.4570	20150906	14:06:54.1880	26.89239891	-79.98572923	26.89239005	-79.98552868	26.89239563	-79.98562988	44.022392	2	20.022134	14.980017	70.302129	260.638779	1.38E-07	12.036765	259.699108	-9999	-9999	-9999	-9999	-9999
1863	11/3/2015	307	WRT	-72.814187	5.23E-08	5.23E-05	after	28.010429	-45.800098	-138.98506	-979.301789	0	12.423576	8.216389	95631	0	380	190	0	134.983289	58.739893	0	0	0	16:51:49.6140	20151103	16:52:53.7640	20151103	16:52:22.1270	999	999	26.96239167	-80.00898333	26.96182407	-80.00875962	23.410262	2	135.311309	14.399225	299.093048	1681.050375	3.38E-07	33.186308	1587.881931	-9999	-9999	-9999	-9999	-9999
1709	9/6/2015	249	WRT	-72.824305	5.22E-08	5.22E-05	before	28.947271	-44.907974	-138.041535	-979.028978	0	12.869043	8.439123	209040	13601	14404	14002	2674.001785	2817.542543	2745.386297	0	0	0	17:09:25.1660	20150906	17:10:35.5360	20150906	17:10:00.1340	26.96277244	-80.00777789	26.96277481	-80.00635724	26.96277532	-80.00707288	25.81895	2	143.817712	14.836974	317.274048	1850.796338	2.45E-07	38.751768	2869.437892	-9999	-9999	-9999	-9999	-9999
1857	11/3/2015	307	WRT	-72.824432	5.22E-08	5.22E-05	after	26.051783	-38.234273	-142.909331	-979.774985	0	11.582139	7.79567	256775	2306	3419	2862	703.783402	1046.676401	884.610282	0	0	0	16:58:14.5690	20151103	17:01:21.2990	20151103	16:59:47.7740	26.96305594	-80.00844051	26.96333667	-80.00725833	26.963144	-80.00665598	25.599364	2	342.892999	13.564487	713.21391	3971.434322	5.11E-07	162.0845	41226.24336	-9999	-9999	-9999	-9999	-9999
1415	11/3/2015	307	SUN	-72.861791	5.17E-08	5.17E-05	after	42.355511	-45.217534	-132.839771	-975.828836	0	18.99316	11.501745	71822	4270	4457	4363	1592.18262	1658.51901	1626.625866	0	0	0	17:40:00.7100	20151103	17:40:32.0060	20151103	17:40:16.3630	26.976199	-80.01697205	26.97623067	-80.01631066	26.97624333	-80.01663	20.997026	2	66.739752	22.723748	178.964969	1267.856479	2.66E-07	53.535706	4487.205195	-9999	-9999	-9999	-9999	-9999
1730	9/12/2015	255	WRT	-72.867039	5.17E-08	5.17E-05	before	12.567987	-50.542404	-137.505382	-984.665785	0	5.64258	4.825891	98952	8202	9069	8635	2290.472652	2570.100039	2428.046286	0	0	0	16:49:13.9180	20150912	16:50:52.9310	20150912	16:50:03.1620	26.96363906	-80.00657081	26.963905	-80.00934013	26.96370167	-80.00794833	24.410602	2	280.0009	7.625148	575.301064	1579.927611	1.93E-07	14.604361	381.084667	-9999	-9999	-9999	-9999	-9999
1494	9/6/2015	249	TUN	-72.874077	5.16E-08	5.16E-05	before	36.432172	-53.087364	-142.765372	-977.093392	0	16.383282	10.196242	288632	30106	30977	30541	6420.015793	6580.683276	6499.535946	0	0	0	16:20:15.9140	20150906	16:21:29.9780	20150906	16:20:52.6320	26.94821501	-80.03395039	26.94818936	-80.03237278	26.94822833	-80.03317529	21.694415	2	160.926403	18.357919	358.527407	2636.502628	1.09E-07	8.180963	138.121534	-9999	-9999	-9999	-9999	-9999
429	11/3/2015	307	HIW	-72.881472	5.15E-08	5.15E-05	after	38.128261	-45.37705	-129.699419	-963.30054	0	17.175223	42.121368	242206	20009	20706	20357	6673.616416	6931.748634	6820.944407	0	0	0	14:49:27.0390	20151103	14:51:24.0610	20151103	14:50:25.7120	26.89512233	-79.98389164	26.89629883	-79.98378783	26.89587693	-79.98309634	54.085679	2	258.475313	17.177363	551.361652	4439.371131	1.46E-07	76.416925	10180.54979	-9999	-9999	-9999	-9999	-9999
484	11/4/2015	308	HIW	-72.883018	5.15E-08	5.15E-05	after	46.324414	-51.381674	-126.002446	-964.604272	0	20.874685	37.172677	242080	1794	2367	2080	467.918379	660.432853	574.91857	0	0	0	12:19:23.6870	20151104	12:20:55.7520	20151104	12:20:09.6340	26.89572667	-79.98540833	26.89556446	-79.98390062	26.89571167	-79.98434667	47.380479	2	192.922417	25.853908	437.55265	3956.878784	8.44E-08	14.335333	615.61576	-9999	-9999	-9999	-9999	-9999
111	9/6/2015	249	HIW	-72.886415	5.14E-08	5.14E-05	before	43.572627	-48.16194	-134.083363	-975.759972	0	19.650039	11.82962	36136	12791	12883	12837	4464.228533	4486.608636	4474.827516	0	0	0	13:54:42.1540	20150906	13:54:53.4040	20150906	13:54:47.7050	26.8934641	-79.98467673	26.89344461	-79.98445417	26.89345	-79.98457167	47.62486	2	22.632674	21.627399	88.267576	444.732931	1.95E-07	34.040377	2017.744437	-9999	-9999	-9999	-9999	-9999
1698	9/6/2015	249	WRT	-72.886762	5.14E-08	5.14E-05	before	21.510207	-47.654199	-129.325915	-981.134831	0	9.701279	6.85524	116620	7129	7723	7426	1485.197411	1590.381836	1536.86123	0	0	0	17:00:08.5640	20150906	17:00:58.3410	20150906	17:00:33.5120	26.96388463	-80.00790405	26.96389735	-80.00686749	26.96389932	-80.00740258	25.834748	2	105.481268	11.660863	234.215804	1023.303176	1.78E-07	34.711554	2285.073566	-9999	-9999	-9999	-9999	-9999
65	9/6/2015	249	HIW	-72.887589	5.14E-08	5.14E-05	before	33.575871	-55.284635	-133.765871	-977.736619	0	15.145874	9.577538	32742	5836	5942	5889	2109.415268	2158.097196	2134.245047	0	0	0	13:35:45.2650	20150906	13:35:59.8580	20150906	13:35:52.6510	26.89489062	-79.98577212	26.89491731	-79.98626019	26.894895	-79.98602167	38.957639	2	49.203254	17.133394	133.18708	745.22628	1.24E-07	7.472919	91.048692	-9999	-9999	-9999	-9999	-9999
1246	11/3/2015	307	MG111	-72.899464	5.13E-08	5.13E-05	after	30.529699	-45.830576	-124.821765	-978.477279	0	13.809473	8.909338	18414	3936	4001	3968	1320.875031	1344.833483	1333.289126	0	0	0	18:05:48.7260	20151103	18:05:59.6940	20151103	18:05:54.1230	26.97783833	-80.02466167	26.97779369	-80.02442613	26.97781686	-80.02453915	18.019798	2	24.409286	15.047083	78.762631	337.079386	3.09E-07	42.755831	3031.690731	-9999	-9999	-9999	-9999	-9999
1487	9/6/2015	249	TUN	-72.905264	5.12E-08	5.12E-05	before	30.816791	-49.922269	-150.217133	-978.391673	0	13.957962	8.983582	109980	23609	23998	23803	4935.956224	5037.305118	4987.689749	0	0	0	16:10:35.0480	20150906	16:11:11.2340	20150906	16:10:53.6350	26.94724648	-80.03157016	26.94722167	-80.03257833	26.947235	-80.032085	20.778941	2	101.348894	15.944075	234.897515	1414.624025	1.37E-07	16.754021	743.458259	-9999	-9999	-9999	-9999	-9999
1403	11/3/2015	307	SUN	-72.933563	5.09E-08	5.09E-05	after	38.107944	-42.514543	-122.186981	-976.605401	0	17.373208	10.691205	22815	2399	2463	2431	923.531062	946.585094	935.088131	0	0	0	17:34:44.8450	20151103	17:34:55.8610	20151103	17:34:50.4530	26.97571023	-80.01666694	26.97571637	-80.01643785	26.97572673	-80.01655245	21.124392	2	23.407771	18.646521	84.549435	406.668081	4.29E-07	101.326175	12826.45844	-9999	-9999	-9999	-9999	-9999
1477	9/6/2015	249	TUN	-72.937116	5.08E-08	5.08E-05	before	9.980241	-62.100628	-113.498518	-976.633945	0	4.553661	11.953361	6900	19201	19275	19238	3949.931156	3967.756524	3959.198495	0	0	0	16:04:01.7370	20150906	16:04:08.5210	20150906	16:04:05.1130	26.94672091	-80.03153475	26.94670833	-80.03171333	26.94671182	-80.0316274	21.330064	2	17.825368	4.573599	45.129403	81.170691	7.07E-08	2.897129	11.154299	-9999	-9999	-9999	-9999	-9999
1848	11/3/2015	307	WRT	-72.941698	5.08E-08	5.08E-05	after	28.608748	-46.272937	-135.060463	-978.858352	0	13.067028	8.538115	74020	6282	6565	6423	1890.736522	1977.317314	1932.950969	0	0	0	17:09:20.7390	20151103	17:10:07.9770	20151103	17:09:44.2500	26.96424269	-80.00885024	26.96413773	-80.00799305	26.96420167	-80.00843167	23.839245	2	87.119401	13.773172	201.785146	1138.391694	2.30E-07	46.422747	3777.163204	-9999	-9999	-9999	-9999	-9999
1395	11/3/2015	307	SUN	-72.970465	5.05E-08	5.05E-05	after	42.148502	-50.451668	-151.851143	-975.672442	0	19.379243	11.69592	256843	0	655	327	0	307.287887	188.837367	0	0	0	17:28:00.2930	20151103	17:29:51.2860	20151103	17:28:56.5250	26.97363	-80.017865	26.97518667	-80.01641	26.97509085	-80.01755036	21.38235	2	307.344771	99.959837	814.653538	5961.191791	1.50E-07	16.437893	490.039988	-9999	-9999	-9999	-9999	-9999
156	9/12/2015	255	HIW	-72.990865	5.02E-08	5.02E-05	before	4.178716	-54.048222	-64.99842	-976.176988	0	1.930356	34.498935	5850	4620	4769	4694	1414.170546	1466.116623	1438.903885	0	0	0	12:29:54.7090	20150912	12:30:14.7100	20150912	12:30:04.6040	26.89259833	-79.98574667	26.89261	-79.98522833	26.89258167	-79.9855	42.09555	2	51.946077	1.938987	107.770129	100.274447	1.81E-07	5.368278	53.836124	-9999	-9999	-9999	-9999	-9999
1473	9/6/2015	249	TUN	-73.036545	4.97E-08	4.97E-05	before	31.277513	-49.318544	-133.690964	-978.031984	0	14.601414	9.305308	130390	18689	19130	18909	3825.153855	3931.60361	3876.651174	0	0	0	16:03:17.9120	20150906	16:03:55.4170	20150906	16:03:36.3420	26.94671626	-80.03028109	26.946725	-80.03135058	26.94671333	-80.03079833	20.330171	2	106.823427	16.579297	246.82322	1559.773117	1.41E-07	18.419466	790.373721	-9999	-9999	-9999	-9999	-9999
120	9/6/2015	249	HIW	-73.056072	4.95E-08	4.95E-05	before	28.287357	-45.623007	-144.994617	-978.763112	0	13.265014	8.637108	133295	16747	17247	16997	5587.489513	5777.737553	5685.190381	0	0	0	14:02:56.9680	20150906	14:03:57.8960	20150906	14:03:27.6950	26.89261437	-79.98405983	26.89263369	-79.98596343	26.89265	-79.98503667	45.453226	2	190.689674	15.260892	412.381861	2529.50114	2.34E-07	49.613939	4041.497164	-9999	-9999	-9999	-9999	-9999
1421	11/3/2015	307	SUN	-73.06106	4.94E-08	4.94E-05	after	40.460036	-44.634862	-143.101752	-975.845468	0	18.995048	11.503395	250216	5531	6182	5856	2039.050851	2273.038092	2154.175284	0	0	0	17:43:31.5500	20151103	17:45:21.2910	20151103	17:44:26.0390	26.97649053	-80.01553509	26.97692167	-80.017695	26.97654694	-80.01668646	21.000384	2	234.060824	24.730003	517.852668	4443.457632	2.59E-07	49.693071	4298.453509	-9999	-9999	-9999	-9999	-9999
1865	11/4/2015	308	WRT	-73.072667	4.93E-08	4.93E-05	after	37.747876	-46.070551	-139.277087	-976.415594	0	17.769179	10.88919	141446	7844	8237	8040	2677.642683	2820.661081	2746.33712	0	0	0	15:23:37.7700	20151104	15:24:44.1210	20151104	15:24:11.0440	26.96271	-80.00675667	26.962515	-80.00696439	26.96250311	-80.00630227	26.303865	2	143.575803	18.861593	324.317388	2551.224124	2.15E-07	41.497401	3489.665509	-9999	-9999	-9999	-9999	-9999
1522	9/12/2015	255	TUN	-73.102536	4.89E-08	4.89E-05	before	11.400017	-51.192075	-130.838681	-982.831048	0	5.403401	5.681947	16921	11658	11812	11735	4491.666399	4549.893757	4520.676899	0	0	0	14:46:11.4510	20150912	14:46:32.8220	20150912	14:46:22.2440	26.94672	-80.03128333	26.94675916	-80.03186744	26.94674276	-80.0315741	19.800788	2	58.70319	11.264243	125.114028	316.916013	2.15E-07	17.186602	423.10418	-9999	-9999	-9999	-9999	-9999
1445	9/6/2015	249	TUN	-73.122416	4.87E-08	4.87E-05	before	36.798183	-54.6213	-130.085199	-976.532735	0	17.521697	10.76545	105138	1837	2133	1985	259.530964	300.672869	279.370257	0	0	0	15:38:16.2440	20150906	15:38:44.5700	20150906	15:38:31.2400	26.94462833	-80.03114167	26.94461397	-80.03075847	26.944565	-80.03096	21.038626	2	41.330836	19.501319	121.526552	724.186395	1.12E-07	8.401256	123.497521	-9999	-9999	-9999	-9999	-9999
195	9/12/2015	255	HIW	-73.1253	4.87E-08	4.87E-05	before	26.177926	-32.946189	-64.999977	-991.832793	0	12.473073	8.241137	207648	10173	10996	10584	3199.62266	3491.984888	3350.111109	0	0	0	12:42:22.5780	20150912	12:44:11.6900	20150912	12:43:17.6180	26.89342831	-79.98521201	26.89340946	-79.98802813	26.89344297	-79.98670848	34.557788	2	293.007767	14.43705	614.278305	3654.707148	1.82E-06	181.330319	40794.2474	-9999	-9999	-9999	-9999	-9999
1845	11/3/2015	307	WRT	-73.130202	4.86E-08	4.86E-05	after	47.631608	-34.002353	-155.9929	-974.184823	0	22.7208	13.398272	1118805	7798	10261	9029	2376.96254	3203.149199	2795.069281	0	0	0	17:13:35.9140	20151103	17:20:29.0540	20151103	17:17:01.8510	26.96446894	-80.00852602	26.96498711	-80.00870202	26.96474776	-80.00694063	24.724679	2	826.990094	99.959837	1853.899862	18789.69996	1.13E-06	172.967417	39285.18247	-9999	-9999	-9999	-9999	-9999
414	11/3/2015	307	HIW	-73.13318	4.86E-08	4.86E-05	after	33.209687	-45.777755	-135.855265	-962.099177	0	15.852253	46.68977	168783	10963	11489	11226	3577.738882	3713.3348	3645.845328	0	0	0	14:24:04.1590	20151103	14:25:32.4230	20151103	14:24:48.0880	26.89448839	-79.98306185	26.89332833	-79.983325	26.89392969	-79.98331433	54.582097	2	135.595918	25.248654	322.266955	2150.794137	1.64E-07	63.937121	6945.835933	-9999	-9999	-9999	-9999	-9999
1489	9/6/2015	249	TUN	-73.136063	4.86E-08	4.86E-05	before	36.262491	-44.99048	-151.167822	-976.629551	0	17.320965	10.665105	359393	25012	26038	25525	5279.458663	5478.724418	5379.61274	0	0	0	16:12:40.0310	20150906	16:14:11.9350	20150906	16:13:27.6820	26.94768981	-80.03373059	26.94752886	-80.03177495	26.94754937	-80.0327602	21.640946	2	199.478359	19.310752	437.553262	3455.157422	1.40E-07	61.076829	10565.13072	-9999	-9999	-9999	-9999	-9999
1257	11/3/2015	307	MG111	-73.140998	4.85E-08	4.85E-05	after	27.429056	-48.864394	-143.271841	-978.881631	0	13.116525	8.562863	113950	350	779	564	116.606569	256.018172	188.478794	0	0	0	17:55:48.8860	20151103	17:57:00.8460	20151103	17:56:24.8120	26.97870833	-80.02346354	26.97874098	-80.02485179	26.9787309	-80.02417661	18.02445	2	139.874505	15.121225	310.188507	1834.667415	1.93E-07	20.476729	733.702022	-9999	-9999	-9999	-9999	-9999
1236	11/3/2015	307	MG111	-73.151892	4.84E-08	4.84E-05	after	32.191593	-49.711419	-131.211422	-977.583776	0	15.432627	9.721764	66412	6173	6385	6279	2133.670735	2213.550898	2173.022223	0	0	0	18:12:03.9840	20151103	18:12:39.8320	20151103	18:12:21.6730	26.97721483	-80.02514155	26.97707671	-80.02592393	26.97717667	-80.02553321	17.436394	2	80.262323	99.959837	360.639896	1238.630172	1.88E-07	19.163636	659.802426	-9999	-9999	-9999	-9999	-9999
1253	11/3/2015	307	MG111	-73.154892	4.84E-08	4.84E-05	after	29.198598	-44.742043	-138.095036	-978.364474	0	14.007459	9.00833	121407	2033	2461	2247	636.433685	790.735672	715.888271	0	0	0	18:00:30.4920	20151103	18:01:42.4030	20151103	18:01:06.7370	26.97841702	-80.02436804	26.97826333	-80.023485	26.97849723	-80.02357792	18.442979	2	154.756381	15.993603	341.547019	2167.743589	2.80E-07	52.825151	4423.451745	-9999	-9999	-9999	-9999	-9999
1466	9/6/2015	249	TUN	-73.177107	4.81E-08	4.81E-05	before	10.572832	-59.746827	-129.31605	-974.593653	0	5.098121	14.749903	54281	14321	14847	14584	2866.983199	2998.728518	2935.018578	0	0	0	15:56:48.1570	20150906	15:57:34.4890	20150906	15:57:11.8290	26.94617333	-80.031755	26.94616186	-80.03307358	26.94615	-80.03243318	21.234849	2	132.067184	5.081777	274.13271	673.294475	6.85E-08	3.721798	23.66996	-9999	-9999	-9999	-9999	-9999
125	9/6/2015	249	HIW	-73.179479	4.81E-08	4.81E-05	before	38.164516	-51.716965	-129.467075	-976.114809	0	18.412631	11.210916	171443	18717	19177	18947	6211.562951	6335.278747	6274.123064	0	0	0	14:06:58.1930	20150906	14:07:55.4690	20150906	14:07:26.4310	26.89239124	-79.98553703	26.89233844	-79.9843106	26.89239319	-79.98491711	46.437487	2	123.776531	20.410273	288.739393	2279.051585	1.25E-07	13.552823	385.069974	-9999	-9999	-9999	-9999	-9999
1237	11/3/2015	307	MG111	-73.181394	4.81E-08	4.81E-05	after	21.227343	-50.010068	-130.281145	-980.742202	0	10.245738	7.12747	34362	6026	6191	6108	2079.266224	2140.301288	2111.080657	0	0	0	18:11:39.3970	20151103	18:12:06.9470	20151103	18:11:53.1790	26.97713	-80.02461167	26.97721542	-80.0252079	26.97714667	-80.02493	17.623448	2	61.505284	12.212125	146.964599	630.167038	2.02E-07	18.944729	570.324946	-9999	-9999	-9999	-9999	-9999
124	9/6/2015	249	HIW	-73.186747	4.80E-08	4.80E-05	before	36.359539	-47.078147	-136.500138	-976.446055	0	17.571194	10.790198	161132	18187	18647	18417	6058.548903	6191.673739	6124.434841	0	0	0	14:05:52.8730	20150906	14:06:49.6250	20150906	14:06:21.2020	26.89237813	-79.9870523	26.89239833	-79.98573667	26.89233984	-79.98639921	34.721458	2	133.203809	19.567647	305.542911	2340.549903	1.72E-07	34.915324	2514.112467	-9999	-9999	-9999	-9999	-9999
1512	9/12/2015	255	TUN	-73.189948	4.80E-08	4.80E-05	before	18.319893	-51.25967	-147.766413	-981.773561	0	8.859841	6.434522	52268	6657	6948	6802	2600.007067	2816.129131	2772.082177	0	0	0	14:33:43.4610	20150912	14:35:17.5770	20150912	14:34:57.4030	26.94581505	-80.03167143	26.94572195	-80.02954908	26.94579667	-80.02997667	20.187653	2	216.535837	10.844633	454.371425	1918.473144	2.10E-07	16.226474	394.308063	-9999	-9999	-9999	-9999	-9999
1248	11/3/2015	307	MG111	-73.194466	4.79E-08	4.79E-05	after	15.335906	-53.673173	-140.460277	-977.025755	0	7.424448	11.309909	58650	3485	3875	3680	1161.653373	1300.672754	1234.685226	0	0	0	18:04:32.4990	20151103	18:05:38.3970	20151103	18:05:05.4510	26.97793757	-80.02619065	26.977895	-80.02485167	26.97795204	-80.02548368	17.472351	2	139.019381	7.414505	293.147454	1032.142162	1.02E-07	8.705181	184.320901	-9999	-9999	-9999	-9999	-9999
441	11/3/2015	307	HIW	-73.198395	4.79E-08	4.79E-05	after	36.364304	-54.052085	-123.469135	-969.30325	0	17.62069	24.129456	98968	22919	23196	23057	7548.011549	7614.634117	7590.600063	0	0	0	14:57:35.2190	20151103	14:58:21.5540	20151103	14:57:58.2680	26.89635643	-79.98572783	26.89625	-79.98534667	26.8964108	-79.9853308	42.9949	2	66.890947	17.591276	169.198366	1178.664632	6.88E-08	5.800702	133.995164	-9999	-9999	-9999	-9999	-9999
1444	9/6/2015	249	TUN	-73.204012	4.78E-08	4.78E-05	before	39.283211	-46.115511	-136.932226	-975.815425	0	19.059714	11.535479	241441	1220	1846	1533	162.152769	260.668087	215.516859	0	0	0	15:37:09.8830	20150906	15:38:17.3840	20150906	15:37:43.7730	26.944735	-80.03205343	26.94462333	-80.03113167	26.94480331	-80.03152813	21.064264	2	98.6063	69.937954	337.177669	1879.752044	1.62E-07	55.780756	6494.934212	-9999	-9999	-9999	-9999	-9999
1714	9/12/2015	255	WRT	-73.215266	4.77E-08	4.77E-05	before	27.879738	-48.720031	-143.018516	-978.61909	0	13.561992	8.785597	286056	49	1092	570	5.119477	199.141509	96.218833	0	0	0	16:30:39.3360	20150912	16:32:45.9100	20150912	16:31:44.7660	26.96517381	-80.00944263	26.9650674	-80.00772292	26.9650318	-80.00875533	23.690848	2	194.262919	15.522622	419.444411	2634.592087	1.78E-07	18.648634	707.049328	-9999	-9999	-9999	-9999	-9999
62	9/6/2015	249	HIW	-73.228159	4.76E-08	4.76E-05	before	34.898538	-46.834153	-141.998449	-978.396446	0	17.026734	10.517968	155808	4907	5427	5167	1747.381441	1933.006145	1836.969335	0	0	0	13:33:36.4870	20150906	13:34:50.6160	20150906	13:34:12.2790	26.89516333	-79.98438917	26.89492	-79.98400333	26.89516613	-79.9834953	52.867319	2	185.624704	19.005896	409.724819	3160.582464	1.53E-07	33.901641	3056.154808	-9999	-9999	-9999	-9999	-9999
2	9/6/2015	249	HIW	-73.280528	4.70E-08	4.70E-05	before	18.566066	-42.053284	-131.563459	-966.532765	0	9.168133	32.030135	6483	0	34	17	0	9.380354	4.206501	0	0	0	13:22:11.4780	20150906	13:22:17.2660	20150906	13:22:14.9010	999	999	26.89860113	-79.98665782	26.89863826	-79.9866263	36.619294	2	9.726274	18.725021	56.672003	89.300764	1.21E-06	40.503861	1744.85075	-9999	-9999	-9999	-9999	-9999
1718	9/12/2015	255	WRT	-73.282169	4.70E-08	4.70E-05	before	19.838691	-47.448791	-140.277165	-981.06221	0	9.800271	6.904737	171072	3542	4405	3973	884.448579	1149.443553	1017.530338	0	0	0	16:40:18.5320	20150912	16:41:57.4090	20150912	16:41:08.0090	26.9644147	-80.00820855	26.96456646	-80.00573663	26.96443555	-80.00687416	25.410599	2	265.302958	11.77813	554.315295	2600.040975	1.88E-07	26.865288	1632.328808	-9999	-9999	-9999	-9999	-9999
1485	9/6/2015	249	TUN	-73.287475	4.69E-08	4.69E-05	before	37.068111	-34.61164	-147.576411	-976.147707	0	18.333952	11.172519	320405	22554	23418	22986	4671.502051	4882.488788	4776.270176	0	0	0	16:09:00.5320	20150906	16:10:16.8750	20150906	16:09:39.4200	26.94717456	-80.0290091	26.94723667	-80.03103231	26.9472301	-80.02996588	21.08115	2	211.274957	20.39063	463.452874	3872.905184	1.30E-06	206.959404	47462.44399	-9999	-9999	-9999	-9999	-9999
1856	11/3/2015	307	WRT	-73.291158	4.69E-08	4.69E-05	after	23.7972	-42.753425	-141.254784	-979.421996	0	11.780124	7.894663	197753	3415	4308	3861	1045.096287	1315.768131	1173.459113	0	0	0	17:01:20.6250	20151103	17:03:50.7070	20151103	17:02:35.4920	26.96333406	-80.00724269	26.96362611	-80.00738105	26.96340066	-80.00851046	24.763971	2	271.034506	13.773172	569.692377	3192.820122	2.76E-07	80.782898	11904.8263	-9999	-9999	-9999	-9999	-9999
1322	9/12/2015	255	SUN	-73.296282	4.68E-08	4.68E-05	before	9.884786	-45.966609	-123.392379	-972.622615	0	4.898957	18.01672	8314	10018	10101	10059	3158.377221	3178.046653	3168.191171	0	0	0	17:30:04.0790	20150912	17:30:13.7160	20150912	17:30:08.7580	26.9768	-80.01491	26.97663667	-80.01489167	26.97672167	-80.01486833	20.467497	2	19.669432	5.991188	51.321239	96.534027	3.94E-07	54.875993	3324.670623	-9999	-9999	-9999	-9999	-9999
1847	11/3/2015	307	WRT	-73.306969	4.67E-08	4.67E-05	after	42.557937	-42.134229	-146.775252	-974.913442	0	21.143928	12.57715	225552	5772	6299	6035	1747.296721	1895.418421	1809.765094	0	0	0	17:07:55.7090	20151103	17:09:23.6000	20151103	17:08:39.1980	26.96395724	-80.00912349	26.96423833	-80.00880333	26.96383333	-80.009465	23.14888	2	148.1217	99.959837	496.163073	3131.97459	2.95E-07	105.175109	18399.03675	-9999	-9999	-9999	-9999	-9999
1409	11/3/2015	307	SUN	-73.307656	4.67E-08	4.67E-05	after	34.36515	-39.015417	-135.48735	-976.749885	0	17.07623	10.542716	23805	3319	3387	3353	1254.766735	1282.026439	1268.035012	0	0	0	17:37:20.3370	20151103	17:37:32.1880	20151103	17:37:26.3550	26.97592667	-80.01526667	26.97600167	-80.015525	26.97595667	-80.015395	20.719512	2	27.259704	19.081425	92.682258	465.492983	1.34E-06	71.904348	5569.419411	-9999	-9999	-9999	-9999	-9999
208	9/12/2015	255	HIW	-73.334749	4.64E-08	4.64E-05	before	6.236348	-55.686144	-64.992231	-977.194102	0	3.118268	31.727141	4725	11608	11682	11645	3696.063014	3722.723158	3709.47667	0	0	0	12:45:33.1440	20150912	12:45:42.6190	20150912	12:45:37.9140	26.89367161	-79.98634088	26.89373719	-79.9860828	26.8937032	-79.98621055	34.376884	2	27.160391	3.146688	60.396817	84.693382	1.76E-07	5.273433	38.707886	-9999	-9999	-9999	-9999	-9999
1443	9/6/2015	249	TUN	-73.349902	4.62E-08	4.62E-05	before	37.78174	-50.357621	-143.972381	-975.861326	0	18.957469	11.484576	400626	189	1234	711	17.370297	164.17962	81.383097	0	0	0	15:35:21.3940	20150906	15:37:11.4190	20150906	15:36:16.1850	26.94494667	-80.03336167	26.94473313	-80.03203316	26.94471333	-80.03285167	20.961773	2	147.064588	69.937954	433.749819	2786.145306	1.38E-07	16.518041	542.023834	-9999	-9999	-9999	-9999	-9999
1691	9/6/2015	249	WRT	-73.355675	4.62E-08	4.62E-05	before	22.362643	-49.963459	-146.625847	-980.062282	0	11.235665	7.622433	202257	4125	5015	4570	838.700832	1029.396038	932.378913	0	0	0	16:55:44.5170	20150906	16:57:01.9560	20150906	16:56:23.1600	26.96441927	-80.00788384	26.96417353	-80.00681974	26.96444742	-80.0069597	26.053047	2	191.104811	13.203545	408.506172	2147.189566	1.25E-07	14.552434	531.933767	-9999	-9999	-9999	-9999	-9999
1868	11/4/2015	308	WRT	-73.366429	4.61E-08	4.61E-05	after	30.267225	-47.9729	-148.729169	-977.684732	0	15.244867	9.627034	198352	6515	7158	6836	2210.07382	2447.213001	2319.390295	0	0	0	15:19:52.8920	20151104	15:21:41.5150	20151104	15:20:46.9840	26.96329333	-80.00631333	26.96308	-80.00831833	26.96303616	-80.00704223	25.812377	2	237.68957	17.247767	509.324285	3623.545766	1.76E-07	20.953523	952.07156	-9999	-9999	-9999	-9999	-9999
1716	9/12/2015	255	WRT	-73.375	4.60E-08	4.60E-05	before	29.521014	-48.947679	-146.652792	-977.86989	0	14.898392	9.453797	301301	1962	2962	2462	422.864789	718.83325	576.81234	0	0	0	16:37:18.3290	20150912	16:39:11.9440	20150912	16:38:15.0500	26.964795	-80.00809667	26.96467609	-80.00982229	26.96473236	-80.00963464	22.722821	2	296.652804	16.884256	626.389776	4419.649849	1.55E-07	16.328472	656.380875	-9999	-9999	-9999	-9999	-9999
1525	9/12/2015	255	TUN	-73.381836	4.59E-08	4.59E-05	before	30.062117	-49.489853	-144.347893	-977.710157	0	15.19537	9.602286	308842	12514	13519	13016	4789.79257	4993.858532	4865.556627	0	0	0	14:48:08.8400	20150912	14:50:26.9540	20150912	14:49:17.8660	26.94705287	-80.03347968	26.94695667	-80.03284541	26.94757785	-80.03364285	20.82174	2	204.667736	17.156583	443.377731	3110.002012	1.79E-07	19.625793	671.3439	-9999	-9999	-9999	-9999	-9999
123	9/6/2015	249	HIW	-73.395182	4.58E-08	4.58E-05	before	35.046201	-51.492445	-146.388547	-976.414465	0	17.769179	10.88919	185603	17671	18187	17929	5933.190974	6058.548903	5999.019994	0	0	0	14:04:49.6040	20150906	14:05:52.8730	20150906	14:05:21.3400	26.89253667	-79.98751167	26.89237813	-79.9870523	26.89262028	-79.9874004	31.706913	2	125.744375	19.754897	290.998544	2234.374279	1.16E-07	12.398394	318.154454	-9999	-9999	-9999	-9999	-9999
1486	9/6/2015	249	TUN	-73.40805	4.56E-08	4.56E-05	before	29.491872	-51.790026	-133.928021	-977.816387	0	14.997385	9.503293	61509	23412	23614	23513	4880.77027	4936.702103	4908.360938	0	0	0	16:10:16.3170	20150906	16:10:35.5010	20150906	16:10:25.5380	26.94723667	-80.031015	26.94724691	-80.03157766	26.94723833	-80.03129268	18.999991	2	56.244522	16.96043	146.097216	843.520745	1.30E-07	16.925154	566.227245	-9999	-9999	-9999	-9999	-9999
1867	11/4/2015	308	WRT	-73.408435	4.56E-08	4.56E-05	after	31.241098	-44.831063	-146.792048	-977.347229	0	15.888319	9.94876	155043	7154	7636	7395	2445.621275	2601.09186	2518.72738	0	0	0	15:21:40.7840	20151104	15:23:02.5800	20151104	15:22:21.4720	26.96308	-80.0083023	26.96267167	-80.00751833	26.962725	-80.00833333	24.508298	2	155.470585	17.852952	347.156169	2470.166202	2.45E-07	43.705702	4338.617582	-9999	-9999	-9999	-9999	-9999
1864	11/4/2015	308	WRT	-73.437905	4.53E-08	4.53E-05	after	42.548628	-46.028956	-151.335035	-974.634716	0	21.786339	12.908334	224482	8412	8921	8666	2888.367494	3106.856035	2989.587125	0	0	0	15:25:13.7520	20151104	15:26:39.8200	20151104	15:25:56.9010	26.9624888	-80.00764178	999	999	26.96258806	-80.00865059	23.791184	2	218.488541	99.959837	636.896755	4748.892099	2.23E-07	41.238467	2951.298763	-9999	-9999	-9999	-9999	-9999
1417	11/3/2015	307	SUN	-73.450918	4.52E-08	4.52E-05	after	27.563794	-44.877909	-135.792929	-978.280633	0	14.155947	9.082575	73216	4521	4776	4648	1680.618874	1770.233711	1722.908898	0	0	0	17:40:42.6930	20151103	17:41:25.3060	20151103	17:41:03.9010	26.97619157	-80.01609293	26.976155	-80.01520167	26.97613538	-80.01567304	20.744916	2	89.853868	16.145821	212.187572	1271.966641	2.87E-07	58.549054	5326.211259	-9999	-9999	-9999	-9999	-9999
119	9/6/2015	249	HIW	-73.466513	4.50E-08	4.50E-05	before	31.786404	-43.005718	-147.627916	-978.669279	0	16.383282	10.196242	145382	16255	16757	16506	5449.224076	5591.601726	5517.952588	0	0	0	14:01:56.2750	20150906	14:02:58.1660	20150906	14:02:27.1060	26.89290429	-79.98423906	26.89261859	-79.98410095	26.89292008	-79.98361003	51.47176	2	142.886793	18.350521	323.12581	2340.954615	3.32E-07	87.237167	9986.704356	-9999	-9999	-9999	-9999	-9999
1496	9/6/2015	249	TUN	-73.474736	4.49E-08	4.49E-05	before	29.234184	-49.439067	-132.155824	-977.763144	0	15.096378	9.55279	247660	31858	32669	32263	6757.051834	6919.79188	6841.579745	0	0	0	16:22:49.7310	20150906	16:24:01.7910	20150906	16:23:27.2010	26.94816746	-80.03061305	999	999	26.94821	-80.02977167	20.956741	2	162.740046	17.087475	359.92902	2456.785184	1.48E-07	20.990989	931.157436	-9999	-9999	-9999	-9999	-9999
1708	9/6/2015	249	WRT	-73.481855	4.49E-08	4.49E-05	before	24.401665	-52.119277	-133.78227	-979.179242	0	12.621562	8.315382	261630	12584	13609	13096	2531.517185	2675.800257	2591.035665	0	0	0	17:07:55.7670	20150906	17:09:25.8370	20150906	17:08:40.5720	26.96310667	-80.00874	26.962775	-80.00776	26.96284952	-80.00857738	23.979571	2	144.283073	14.610108	318.045634	1821.077686	1.20E-07	12.460908	307.552181	-9999	-9999	-9999	-9999	-9999
1679	11/4/2015	308	TUN	-73.495607	4.47E-08	4.47E-05	after	10.397538	-58.535656	-120.144813	-975.647743	0	5.395099	13.215517	24743	13729	13955	13842	5477.913323	5560.479814	5518.617688	0	0	0	14:40:20.0820	20151104	14:40:58.2890	20151104	14:40:39.1990	26.94748833	-80.03119564	26.94747513	-80.03036817	26.94749858	-80.0307885	19.780224	2	82.716554	5.389754	177.019118	446.263988	8.65E-08	5.004296	38.136945	-9999	-9999	-9999	-9999	-9999
109	9/6/2015	249	HIW	-73.499888	4.47E-08	4.47E-05	before	33.163105	-51.594603	-130.010211	-976.539917	0	17.224719	10.616961	166011	12300	12792	12546	4345.40293	4464.562752	4404.866691	0	0	0	13:53:42.1530	20150906	13:54:42.2880	20150906	13:54:12.2290	26.89348243	-79.98585069	26.89346379	-79.98467338	26.89347167	-79.98526539	44.932936	2	119.429192	19.193147	277.632787	2057.134318	1.19E-07	15.717006	547.063989	-9999	-9999	-9999	-9999	-9999
114	9/6/2015	249	HIW	-73.501226	4.47E-08	4.47E-05	before	34.200827	-43.824589	-137.751862	-976.288489	0	17.769179	10.88919	153605	13787	14227	14007	4743.527033	4892.544683	4814.28862	0	0	0	13:56:46.6320	20150906	13:57:39.7020	20150906	13:57:13.0870	26.89328531	-79.98477106	26.89326167	-79.98625167	26.89319244	-79.98546965	42.570577	2	149.290672	19.754897	338.730689	2652.772655	2.06E-07	90.89779	14222.90629	-9999	-9999	-9999	-9999	-9999
1657	11/4/2015	308	TUN	-73.501458	4.47E-08	4.47E-05	after	7.716209	-58.86069	-117.302317	-975.615534	0	4.009202	13.31451	10854	6253	6386	6319	2544.890158	2592.790078	2568.376725	0	0	0	14:19:06.0770	20151104	14:19:28.6910	20151104	14:19:17.1280	26.9458706	-80.03146608	26.9458237	-80.03098876	26.94584609	-80.03123154	21.179433	2	48.490793	3.962752	105.441757	194.409379	8.33E-08	4.678701	32.676352	-9999	-9999	-9999	-9999	-9999
1289	9/6/2015	249	SUN	-73.512909	4.45E-08	4.45E-05	before	24.227804	-53.017809	-144.035333	-979.179242	0	12.621562	8.315382	202470	1804	2597	2200	373.917198	510.418974	440.655466	0	0	0	17:49:54.6340	20150906	17:51:01.5180	20150906	17:50:27.9780	26.97658921	-80.01690946	26.97657779	-80.01559968	26.97657659	-80.01629126	21.213456	2	136.84675	14.610108	302.797855	1727.219686	1.14E-07	10.326182	195.522973	-9999	-9999	-9999	-9999	-9999
112	9/6/2015	249	HIW	-73.522438	4.44E-08	4.44E-05	before	30.810894	-48.941499	-131.003212	-978.460489	0	16.086304	10.047753	149557	12880	13387	13133	4485.527035	4608.131622	4550.920616	0	0	0	13:54:53.0400	20150906	13:55:57.0230	20150906	13:55:24.6530	26.89344296	-79.9844649	26.89328068	-79.98345265	26.89347667	-79.98381833	51.713404	2	122.910426	18.069645	281.960143	1977.174471	1.46E-07	22.064192	1087.103981	-9999	-9999	-9999	-9999	-9999
1472	9/6/2015	249	TUN	-73.541864	4.42E-08	4.42E-05	before	27.936373	-52.144286	-133.166088	-978.004801	0	14.650911	9.330056	206608	17943	18640	18291	3632.792698	3811.198624	3722.001993	0	0	0	16:02:09.6230	20150906	16:03:13.8340	20150906	16:02:41.7840	26.94648	-80.02852966	26.94670507	-80.03014117	26.94672378	-80.02924804	21.384037	2	178.817057	16.642819	390.75651	2619.832733	1.23E-07	11.540353	245.932722	-9999	-9999	-9999	-9999	-9999
1740	9/12/2015	255	WRT	-73.545594	4.42E-08	4.42E-05	before	25.932122	-50.020446	-143.789124	-978.5904	0	13.611488	8.810345	166925	11488	12094	11791	3287.954491	3488.04732	3384.597703	0	0	0	16:55:32.7460	20150912	16:56:42.9650	20150912	16:56:07.6030	26.96313416	-80.00754744	26.96326042	-80.00952181	26.96311265	-80.00851885	23.799838	2	200.624026	15.590704	432.319038	2730.791516	1.56E-07	17.85918	603.263562	-9999	-9999	-9999	-9999	-9999
1870	11/4/2015	308	WRT	-73.558361	4.41E-08	4.41E-05	after	28.958718	-44.748846	-140.963726	-977.684732	0	15.244867	9.627034	196196	5233	5869	5551	1777.009408	1992.46318	1894.205814	0	0	0	15:16:16.6120	20151104	15:18:04.4310	20151104	15:17:10.4560	26.9637382	-80.00643023	26.96346333	-80.008295	26.963655	-80.00759333	25.420194	2	215.558238	17.247767	465.80061	3286.156562	2.60E-07	46.066654	4058.941426	-9999	-9999	-9999	-9999	-9999
1284	9/6/2015	249	SUN	-73.570019	4.40E-08	4.40E-05	before	27.099463	-51.809464	-144.828383	-978.196519	0	14.304436	9.156819	226576	4156	4939	4547	830.618975	972.722306	898.756621	0	0	0	17:53:16.9220	20150906	17:54:25.1560	20150906	17:53:51.5180	26.97603833	-80.01692833	26.97612158	-80.01555017	26.97604761	-80.01626374	20.818763	2	142.305909	16.28891	316.987059	2035.605837	1.23E-07	12.659298	310.455433	-9999	-9999	-9999	-9999	-9999
8	9/6/2015	249	HIW	-73.58286	4.38E-08	4.38E-05	before	55.951898	-45.860645	-129.88735	-971.806706	0	29.621634	16.816868	224423	513	887	700	168.165809	306.0012	239.686814	0	0	0	13:23:25.5870	20150906	13:24:19.0540	20150906	13:23:52.8030	26.89738667	-79.98746167	26.896602	-79.98851141	26.89703667	-79.988055	31.780873	2	138.319931	31.926161	340.492185	4099.523477	1.83E-07	31.93482	2532.585548	-9999	-9999	-9999	-9999	-9999
1490	9/6/2015	249	TUN	-73.590828	4.37E-08	4.37E-05	before	28.276431	-51.293148	-136.520719	-977.816387	0	14.997385	9.503293	315423	26035	27075	26555	5478.083951	5689.310072	5581.923047	0	0	0	16:14:11.6940	20150906	16:15:45.4070	20150906	16:14:57.0020	26.94752742	-80.0317812	26.94752836	-80.02966801	26.94754749	-80.03074395	20.060193	2	211.546364	16.96043	456.927209	3172.642245	1.26E-07	14.385452	413.886843	-9999	-9999	-9999	-9999	-9999
1694	9/6/2015	249	WRT	-73.605755	4.36E-08	4.36E-05	before	27.435399	-49.861552	-142.406072	-978.031984	0	14.601414	9.305308	207975	5317	6021	5669	1114.378536	1296.942603	1210.229988	0	0	0	16:57:28.5970	20150906	16:58:30.5620	20150906	16:57:59.7670	26.96417558	-80.00767171	26.96416962	-80.00950109	26.96421333	-80.00863167	23.82466	2	182.824048	16.561148	398.801113	2669.489684	1.23E-07	22.844797	1241.103795	-9999	-9999	-9999	-9999	-9999
113	9/6/2015	249	HIW	-73.608838	4.36E-08	4.36E-05	before	28.066473	-51.916329	-133.468935	-977.78064	0	14.947889	9.478545	121861	13383	13797	13590	4607.48936	4747.230502	4674.456139	0	0	0	13:55:56.4950	20150906	13:56:47.8980	20150906	13:56:22.2400	26.893285	-79.98344833	26.893281	-79.98480801	26.89322386	-79.98408489	50.15645	2	140.18948	16.946144	314.870189	2095.536734	1.18E-07	13.551409	376.77483	-9999	-9999	-9999	-9999	-9999
1484	9/6/2015	249	TUN	-73.609786	4.36E-08	4.36E-05	before	31.312376	-49.88507	-133.460646	-976.944408	0	16.68026	10.344731	331945	21593	22577	22085	4480.408617	4678.108256	4575.360842	0	0	0	16:07:35.8150	20150906	16:09:02.6280	20150906	16:08:17.9840	26.94699667	-80.03067848	26.94722891	-80.02903642	26.94700619	-80.02973781	21.180371	2	198.036737	18.67553	433.326695	3303.304217	1.23E-07	16.134103	582.803144	-9999	-9999	-9999	-9999	-9999
116	9/6/2015	249	HIW	-73.622799	4.34E-08	4.34E-05	before	37.425375	-45.054542	-135.078953	-975.401858	0	19.996513	12.002858	208060	14743	15257	15000	5053.646732	5185.988424	5121.548281	0	0	0	13:58:42.3120	20150906	13:59:50.3890	20150906	13:59:19.7080	26.893151	-79.98781848	26.89293527	-79.98682745	26.89289667	-79.98745667	32.130096	2	132.552036	22.0019	309.107873	2650.57855	1.63E-07	77.626237	11242.17895	-9999	-9999	-9999	-9999	-9999
1293	9/6/2015	249	SUN	-73.629374	4.34E-08	4.34E-05	before	22.014273	-50.749895	-137.365804	-979.706563	0	11.780124	7.894663	140658	149	739	444	29.468843	177.135015	106.860153	0	0	0	17:47:34.6600	20150906	17:48:25.8350	20150906	17:48:00.8370	26.97702402	-80.01478693	26.976885	-80.01613833	26.97683833	-80.01543833	21.109802	2	147.666172	13.748021	323.108583	1739.525833	1.08E-07	14.603244	609.163368	-9999	-9999	-9999	-9999	-9999
135	9/12/2015	255	HIW	-73.65885	4.31E-08	4.31E-05	before	31.971201	-34.705541	-64.999977	-990.539067	0	17.224719	10.616961	193488	1132	1687	1409	230.337249	392.473084	309.333703	0	0	0	12:22:41.6640	20150912	12:23:45.1630	20150912	12:23:12.6390	26.89202801	-79.98754438	26.89199201	-79.98592946	26.89199009	-79.9867585	31.918837	2	163.024339	19.205496	363.800733	2808.048488	1.75E-06	142.994361	22887.91186	-9999	-9999	-9999	-9999	-9999
1671	11/4/2015	308	TUN	-73.694544	4.27E-08	4.27E-05	after	11.66327	-57.788984	-128.012511	-973.431085	0	6.335529	16.556519	43008	10139	10474	10306	4081.876934	4222.467806	4151.222271	0	0	0	14:30:10.4910	20151104	14:31:07.7290	20151104	14:30:39.1680	26.94671333	-80.032025	26.94685833	-80.03339333	26.94669059	-80.03271297	21.239859	2	140.590871	6.339245	293.860233	890.717534	7.12E-08	4.716779	41.230797	-9999	-9999	-9999	-9999	-9999
1497	9/12/2015	255	TUN	-73.698985	4.27E-08	4.27E-05	before	25.760405	-48.447383	-149.183555	-978.363578	0	14.007459	9.00833	112634	0	397	198	0	141.269733	77.613636	0	0	0	14:13:37.6110	20150912	14:14:35.6100	20150912	14:14:10.5550	999	999	26.94393145	-80.03339602	26.9437986	-80.03277363	20.369253	2	141.656363	15.999194	314.924484	1984.245624	2.20E-07	25.968266	1052.568514	-9999	-9999	-9999	-9999	-9999
1495	9/6/2015	249	TUN	-73.703148	4.26E-08	4.26E-05	before	25.190092	-50.474894	-142.765372	-978.533248	0	13.710481	8.859841	258441	30955	31887	31421	6575.937338	6762.913189	6665.842232	0	0	0	16:21:28.0010	20150906	16:22:52.4010	20150906	16:22:09.4170	26.94818133	-80.03241967	26.94817337	-80.03055442	26.94814841	-80.03152545	20.285479	2	187.223501	15.689986	405.87924	2566.924175	1.22E-07	15.111302	531.866223	-9999	-9999	-9999	-9999	-9999
1869	11/4/2015	308	WRT	-73.706309	4.26E-08	4.26E-05	after	31.714603	-44.893652	-137.152277	-976.653357	0	17.274216	10.641709	227548	5865	6516	6190	1991.101523	2210.339513	2095.453192	0	0	0	15:18:03.7690	20151104	15:19:53.0550	20151104	15:18:58.0980	26.9634749	-80.00829963	26.96329115	-80.00631224	26.96329196	-80.0074345	25.396563	2	220.591171	19.26505	478.816735	3810.539461	2.29E-07	52.042689	5320.613631	-9999	-9999	-9999	-9999	-9999
473	11/4/2015	308	HIW	-73.713111	4.25E-08	4.25E-05	after	41.204241	-47.303657	-127.801273	-965.860562	0	22.478183	33.041663	147595	4102	4426	4264	1562.851564	1730.985103	1642.751933	0	0	0	12:27:15.3920	20151104	12:28:27.3220	20151104	12:27:51.4430	26.89502141	-79.98426298	26.8948757	-79.98591974	26.89494169	-79.98504492	44.182811	2	168.661491	41.084431	420.271562	3774.397258	8.12E-08	84.529001	18592.46835	-9999	-9999	-9999	-9999	-9999
127	9/6/2015	249	HIW	-73.715248	4.25E-08	4.25E-05	before	27.205779	-50.72188	-138.206628	-978.470153	0	14.848896	9.429049	138170	19171	19687	19429	6333.495586	6476.606706	6402.066063	0	0	0	14:07:54.7350	20150906	14:08:58.3360	20150906	14:08:26.3480	26.89234164	-79.98432819	26.89204833	-79.9841986	26.8923665	-79.9837065	50.75669	2	143.638564	16.852519	320.982166	2132.874094	1.14E-07	15.999482	713.98034	-9999	-9999	-9999	-9999	-9999
118	9/6/2015	249	HIW	-73.735838	4.23E-08	4.23E-05	before	35.832036	-49.556741	-137.215084	-975.679145	0	19.650039	11.82962	194513	15766	16262	16014	5317.401488	5451.693203	5377.979875	0	0	0	14:00:51.3940	20150906	14:01:57.1620	20150906	14:01:21.7400	26.89302281	-79.98554213	26.89290429	-79.98421429	26.89298167	-79.984945	46.439115	2	134.684258	21.627399	312.623315	2646.55092	1.19E-07	21.584353	1203.709976	-9999	-9999	-9999	-9999	-9999
400	11/3/2015	307	HIW	-73.736591	4.23E-08	4.23E-05	after	28.374254	-48.293711	-129.05132	-963.688659	0	15.562942	40.805286	232361	1249	1987	1618	372.71097	652.030044	512.586553	0	0	0	13:57:02.8720	20151103	13:59:04.5400	20151103	13:58:03.3670	26.89212037	-79.98439704	26.893505	-79.98475	26.89282385	-79.98364208	48.502992	2	279.364024	22.76518	604.370469	4525.117946	1.24E-07	47.378215	3634.069601	-9999	-9999	-9999	-9999	-9999
1316	9/12/2015	255	SUN	-73.746113	4.22E-08	4.22E-05	before	34.794548	-33.801605	-144.833664	-975.786485	0	19.126287	11.568042	151476	0	391	195	0	148.078646	70.293286	0	0	0	17:10:21.6440	20150912	17:11:07.3610	20150912	17:10:44.4180	26.97418	-80.01812667	26.97523138	-80.01797144	26.9746794	-80.01843894	21.129675	2	148.550312	74.957424	446.6127	2840.431249	1.88E-06	174.777015	34567.16734	-9999	-9999	-9999	-9999	-9999
1258	11/3/2015	307	MG111	-73.754759	4.21E-08	4.21E-05	after	26.330339	-51.741067	-142.486975	-978.08748	0	14.502422	9.255812	104894	0	357	178	0	119.790712	63.653146	0	0	0	17:54:48.4800	20151103	17:55:50.0970	20151103	17:55:19.9630	26.978995	-80.02235667	26.9787099	-80.02349553	26.97882708	-80.022965	19.214593	2	119.904415	16.502491	272.624265	1738.9044	1.33E-07	15.843007	488.608414	-9999	-9999	-9999	-9999	-9999
1733	9/12/2015	255	WRT	-73.831694	4.14E-08	4.14E-05	before	33.548954	-48.205293	-136.292908	-975.93076	0	18.808602	11.408902	350740	9069	9991	9530	2570.100039	2827.650942	2687.068754	0	0	0	16:50:52.9310	20150912	16:52:39.9370	20150912	16:51:45.8190	26.963905	-80.00934013	26.96330959	-80.00771327	26.96339795	-80.00912032	23.239613	2	257.959786	20.764911	557.437794	4851.862834	1.56E-07	20.533783	956.401791	-9999	-9999	-9999	-9999	-9999
1685	11/4/2015	308	TUN	-73.832891	4.14E-08	4.14E-05	after	12.869485	-57.305596	-136.801792	-972.613733	0	7.217029	17.940534	58907	15195	15598	15396	6059.961621	6222.670653	6147.976037	0	0	0	14:44:28.7000	20151104	14:45:38.5670	20151104	14:45:02.7560	26.94784333	-80.03213062	26.94801833	-80.03373167	26.94792667	-80.03301	21.545455	2	162.709031	12.781344	350.98075	1172.032102	7.55E-08	5.649946	58.09247	-9999	-9999	-9999	-9999	-9999
1419	11/3/2015	307	SUN	-73.835744	4.13E-08	4.13E-05	after	25.843893	-48.574122	-135.828283	-978.08748	0	14.502422	9.255812	74422	5034	5287	5160	1871.553176	1952.332318	1907.626015	0	0	0	17:42:08.4860	20151103	17:42:50.9790	20151103	17:42:29.4200	26.97662833	-80.01440667	26.97635133	-80.01470398	26.97635	-80.01428167	20.502019	2	81.394977	16.471999	195.118118	1180.424281	1.75E-07	32.712774	1766.967242	-9999	-9999	-9999	-9999	-9999
117	9/6/2015	249	HIW	-73.835929	4.13E-08	4.13E-05	before	35.368465	-47.39369	-146.209326	-975.361011	0	19.848024	11.928613	199820	15257	15767	15512	5185.988424	5317.799196	5246.690348	0	0	0	13:59:50.3890	20150906	14:00:51.5370	20150906	14:00:20.8770	26.89293527	-79.98682745	26.89302167	-79.98553833	26.89290167	-79.98622833	36.484555	2	131.810772	21.81465	307.465084	2616.183409	1.12E-07	30.934417	3673.616101	-9999	-9999	-9999	-9999	-9999
128	9/6/2015	249	HIW	-73.838621	4.13E-08	4.13E-05	before	35.963573	-50.803957	-132.504631	-975.178089	0	20.194499	12.10185	181625	19672	20138	19905	6470.5965	6652.442863	6562.327953	0	0	0	14:08:56.5470	20150906	14:09:53.4670	20150906	14:09:24.6730	26.89205167	-79.98413833	26.89208167	-79.98595996	26.89211333	-79.98505667	45.067418	2	181.850586	22.18915	408.44112	3672.381392	1.15E-07	16.495076	578.947927	-9999	-9999	-9999	-9999	-9999
1717	9/12/2015	255	WRT	-73.841935	4.13E-08	4.13E-05	before	29.770623	-46.526239	-145.033245	-976.919769	0	16.729756	10.369479	204828	2940	3545	3242	713.319465	885.730226	795.037597	0	0	0	16:39:09.4530	20150912	16:40:18.8850	20150912	16:39:44.0020	26.96469131	-80.00987501	26.9644139	-80.00819568	26.96445333	-80.00910446	22.872812	2	172.882756	18.722461	382.907651	2892.286338	1.76E-07	35.99372	3129.359122	-9999	-9999	-9999	-9999	-9999
1416	11/3/2015	307	SUN	-73.84379	4.13E-08	4.13E-05	after	30.550284	-48.868189	-151.038019	-976.701517	0	17.175223	10.592212	22555	4458	4522	4490	1658.922373	1681.05945	1669.13063	0	0	0	17:40:32.1660	20151103	17:40:42.8580	20151103	17:40:37.5390	26.97623	-80.01630667	26.9761905	-80.01608865	26.97620974	-80.01620658	20.942858	2	22.617705	19.135788	83.752411	388.464136	2.31E-07	28.569169	1160.595991	-9999	-9999	-9999	-9999	-9999
122	9/6/2015	249	HIW	-73.858852	4.11E-08	4.11E-05	before	37.287945	-45.246687	-144.351017	-974.763431	0	21.035936	12.522569	172613	17248	17673	17460	5778.179187	5933.665671	5856.986387	0	0	0	14:03:57.9990	20150906	14:04:49.8570	20150906	14:04:23.7920	26.89263392	-79.98596787	26.89253667	-79.98751644	26.892645	-79.98675879	33.311287	2	155.968962	23.031776	357.518998	3280.953095	1.82E-07	87.656402	11584.81636	-9999	-9999	-9999	-9999	-9999
105	9/6/2015	249	HIW	-73.872469	4.10E-08	4.10E-05	before	39.35776	-51.857727	-142.030505	-974.450692	0	22.273344	13.141273	159300	11425	11778	11601	4135.682084	4226.132942	4181.972464	0	0	0	13:51:51.6770	20150906	13:52:38.5080	20150906	13:52:16.6290	26.89345	-79.98788833	26.893535	-79.98700833	26.89347333	-79.98743667	32.147541	2	90.450858	24.248902	229.399521	2014.643068	1.07E-07	14.455881	454.634936	-9999	-9999	-9999	-9999	-9999
1301	9/12/2015	255	SUN	-73.875586	4.10E-08	4.10E-05	before	33.679138	-30.234005	-140.773161	-975.809459	0	19.073381	11.542172	262423	8961	9641	9301	2832.805272	3041.120197	2937.9249	0	0	0	17:28:01.0720	20150912	17:29:20.3300	20150912	17:28:40.9110	26.97709459	-80.01802228	26.976835	-80.01608077	26.97699177	-80.0170902	21.078346	2	208.739936	74.957424	567.438691	3983.289634	3.28E-06	221.001896	55445.95054	-9999	-9999	-9999	-9999	-9999
115	9/6/2015	249	HIW	-73.897927	4.08E-08	4.08E-05	before	35.997506	-45.315442	-142.817327	-975.188421	0	20.491476	12.250339	214038	14226	14742	14484	4892.544683	5053.413544	4974.901597	0	0	0	13:57:39.5890	20150906	13:58:42.1940	20150906	13:58:10.6950	26.89326167	-79.98625167	26.89315287	-79.98781741	26.89323	-79.987065	32.957568	2	161.10205	22.470025	367.151815	3301.21885	1.42E-07	83.117741	15113.91549	-9999	-9999	-9999	-9999	-9999
1492	9/6/2015	249	TUN	-73.898794	4.07E-08	4.07E-05	before	27.992471	-45.790091	-154.960624	-977.320674	0	15.937815	9.973508	332948	28081	29114	28597	5910.372206	6174.565912	6045.7561	0	0	0	16:17:13.4160	20150906	16:18:46.2530	20150906	16:18:01.2070	26.94782333	-80.02977333	26.94783333	-80.03241	26.94782167	-80.03112	20.452581	2	264.193706	17.913263	564.213939	4210.670408	1.34E-07	51.92157	7824.551393	-9999	-9999	-9999	-9999	-9999
27	9/6/2015	249	HIW	-73.91021	4.06E-08	4.06E-05	before	59.046053	-35.745428	-134.458649	-970.545933	0	33.706994	18.858098	177741	1907	2167	2037	639.12317	726.519581	684.324756	0	0	0	13:26:40.2940	20150906	13:27:14.8850	20150906	13:26:57.8950	26.89571928	-79.98599836	26.89569601	-79.9851317	26.89569856	-79.98555296	43.56538	2	87.698589	35.671165	246.739509	2956.055806	1.19E-06	176.891628	34008.13969	-9999	-9999	-9999	-9999	-9999
104	9/6/2015	249	HIW	-73.925717	4.05E-08	4.05E-05	before	39.050941	-50.689282	-136.184615	-974.411024	0	22.372337	13.190769	213344	10966	11437	11201	3998.746734	4138.19867	4084.628095	0	0	0	13:50:47.0940	20150906	13:51:53.3830	20150906	13:51:19.5940	26.89372451	-79.98684447	26.89343446	-79.98787003	26.89368833	-79.9877	32.051634	2	139.623881	24.342528	328.382821	3123.712463	1.12E-07	19.756466	900.53286	-9999	-9999	-9999	-9999	-9999
1742	9/12/2015	255	WRT	-73.938361	4.04E-08	4.04E-05	before	26.274138	-50.117159	-135.439771	-977.763144	0	15.096378	9.55279	202215	12093	12755	12424	3487.438729	3702.183458	3593.798961	0	0	0	16:56:42.7920	20150912	16:58:11.0170	20150912	16:57:30.9100	26.96326279	-80.00951628	26.9626438	-80.00812313	26.96257269	-80.00920086	22.811155	2	215.135889	17.088501	464.606406	3247.7726	1.36E-07	16.745267	638.407111	-9999	-9999	-9999	-9999	-9999
1456	9/6/2015	249	TUN	-73.940616	4.04E-08	4.04E-05	before	18.425399	-43.064838	-129.975674	-975.732298	0	10.592212	12.745302	55426	7573	7831	7702	1304.440603	1355.224388	1329.204348	0	0	0	15:46:46.8590	20150906	15:47:08.8960	20150906	15:46:57.8320	26.94526269	-80.03075779	26.94527914	-80.03025042	26.94526512	-80.03051161	20.932999	2	51.154397	10.608209	123.409504	541.838241	2.39E-07	167.888771	33296.53512	-9999	-9999	-9999	-9999	-9999
1491	9/6/2015	249	TUN	-73.960864	4.02E-08	4.02E-05	before	27.595243	-50.26228	-141.143747	-977.320674	0	15.937815	9.973508	329084	27060	28081	27570	5685.586106	5910.372206	5785.37547	0	0	0	16:15:44.0660	20150906	16:17:13.4160	20150906	16:16:27.8910	26.94752735	-80.02970547	26.94782333	-80.02977333	26.94751507	-80.02873602	21.567236	2	224.7861	17.913263	485.73197	3582.599275	1.25E-07	17.061312	602.133161	-9999	-9999	-9999	-9999	-9999
46	9/6/2015	249	HIW	-73.981441	4.00E-08	4.00E-05	before	37.70014	-51.51271	-129.011253	-974.610696	0	21.877373	12.943288	33592	3237	3312	3274	1173.381667	1206.760811	1189.845855	0	0	0	13:29:52.8030	20150906	13:30:03.1630	20150906	13:29:57.9870	26.89543673	-79.98606063	26.89542833	-79.98639449	26.89542581	-79.98622476	36.470828	2	34.231268	23.874402	115.422684	748.890226	1.19E-07	22.005678	951.816912	-9999	-9999	-9999	-9999	-9999
1697	9/6/2015	249	WRT	-73.988997	3.99E-08	3.99E-05	before	25.118119	-53.591741	-140.323387	-978.031984	0	14.601414	9.305308	52510	6983	7160	7071	1461.601641	1489.580854	1475.739911	0	0	0	16:59:55.8750	20150906	17:00:11.1610	20150906	17:00:03.6170	26.963915	-80.00813167	26.96388667	-80.00786	26.96390717	-80.00799445	25.314567	2	27.979213	16.561148	89.080722	408.536083	1.06E-07	13.167461	343.019547	-9999	-9999	-9999	-9999	-9999
1688	9/6/2015	249	WRT	-73.991279	3.99E-08	3.99E-05	before	30.721613	-49.694127	-132.826752	-976.3675	0	17.868171	10.938687	372913	2781	3813	3297	546.846386	770.75527	670.827652	0	0	0	16:53:49.3370	20150906	16:55:17.8800	20150906	16:54:34.6270	26.96474077	-80.00863638	26.96441333	-80.00856333	26.96450836	-80.00955242	23.29434	2	223.908883	19.828004	487.883463	4000.842325	1.10E-07	19.734982	943.985884	-9999	-9999	-9999	-9999	-9999
841	9/12/2015	255	MG111	-73.999965	3.98E-08	3.98E-05	before	8.57807	-65.000037	-112.610093	-976.256621	0	4.999128	12.522569	7272	5996	6067	6031	2175.418549	2199.934372	2186.590468	0	0	0	17:53:04.9570	20150912	17:53:13.2030	20150912	17:53:09.0030	26.9782831	-80.0258569	26.97821413	-80.02562269	26.97825667	-80.02574833	17.495662	2	NA	NA	NA	NA	5.46E-08	2.281855	5.723449	NA	NA	NA	NA	NA
139	9/12/2015	255	HIW	-74.01111	3.97E-08	3.97E-05	before	25.837684	-38.722731	-64.999347	-992.075233	0	15.096378	9.55279	82234	1687	2024	1855	392.473084	501.661013	448.40981	0	0	0	12:23:45.1630	20150912	12:24:23.9460	20150912	12:24:04.9240	26.89199201	-79.98592946	26.89204076	-79.98483538	26.89202	-79.98537	42.121703	2	109.578915	17.09891	253.462617	1654.244677	9.55E-07	105.561572	12328.19953	-9999	-9999	-9999	-9999	-9999
56	9/6/2015	249	HIW	-74.045955	3.94E-08	3.94E-05	before	41.009937	-51.873829	-140.372924	-973.76346	0	24.154204	14.081703	242996	4416	4917	4666	1583.486634	1750.941367	1669.567626	0	0	0	13:32:30.8540	20150906	13:33:37.7840	20150906	13:33:04.2430	26.89512167	-79.98602667	26.89516333	-79.98435333	26.89515	-79.98516435	45.004309	2	167.782842	26.121405	387.808493	4052.66101	1.05E-07	13.696994	420.358842	-9999	-9999	-9999	-9999	-9999
1314	9/12/2015	255	SUN	-74.047438	3.94E-08	3.94E-05	before	31.56532	-30.585956	-155.992412	-976.025567	0	18.597827	11.304621	381002	1381	2394	1887	459.95817	773.90606	626.94639	0	0	0	17:13:02.5170	20150912	17:15:01.0560	20150912	17:14:01.8350	26.97502041	-80.01490921	26.97546	-80.01629033	26.9756266	-80.01483936	20.603356	2	314.323419	74.957424	778.55664	5841.259925	2.73E-06	226.634203	61033.37699	-9999	-9999	-9999	-9999	-9999
1702	9/6/2015	249	WRT	-74.058309	3.93E-08	3.93E-05	before	30.251091	-51.829971	-145.92413	-976.3675	0	17.868171	10.938687	329954	10310	11223	10766	2076.470512	2243.390374	2161.200299	0	0	0	17:04:39.2270	20150906	17:05:57.7680	20150906	17:05:18.1470	26.96333507	-80.00768527	26.96322667	-80.00609333	26.96333369	-80.00684235	25.714366	2	166.919863	19.873377	373.841345	2982.552726	1.08E-07	13.211553	342.719852	-9999	-9999	-9999	-9999	-9999
1744	9/12/2015	255	WRT	-74.06836	3.92E-08	3.92E-05	before	16.219238	-55.745334	-137.81032	-978.358273	0	9.602286	9.577538	18430	12719	12813	12766	3689.535846	3721.894457	3704.920781	0	0	0	16:58:06.9260	20150912	16:58:17.7290	20150912	16:58:12.2470	26.96262531	-80.00824844	26.96269974	-80.0079349	26.96265131	-80.00809687	23.836721	2	32.812962	9.623425	84.418424	315.079445	8.94E-08	7.907223	132.089492	-9999	-9999	-9999	-9999	-9999
37	9/6/2015	249	HIW	-74.072182	3.92E-08	3.92E-05	before	20.928504	-48.527665	-118.75183	-961.852549	0	12.401223	47.823051	23301	2707	2799	2753	911.477617	949.235074	925.110586	0	0	0	13:28:29.0630	20150906	13:28:43.2400	20150906	13:28:36.1220	26.89557046	-79.98350938	26.89546142	-79.9838139	26.895475	-79.983575	54.007037	2	38.414172	14.511891	105.195412	468.757352	2.68E-07	30.178268	1083.656383	-9999	-9999	-9999	-9999	-9999
1873	11/4/2015	308	WRT	-74.079981	3.91E-08	3.91E-05	after	13.591089	-54.406241	-129.082037	-977.047933	0	8.0679	11.235665	56887	4273	4621	4447	1445.370333	1565.250126	1502.79474	0	0	0	15:13:33.2390	20151104	15:14:33.6310	20151104	15:14:02.8080	26.96393388	-80.0091297	26.96382352	-80.00794423	26.96382667	-80.00856833	23.967006	2	120.374406	8.069131	256.39246	971.168689	1.02E-07	8.974514	149.582929	-9999	-9999	-9999	-9999	-9999
1696	9/6/2015	249	WRT	-74.080481	3.91E-08	3.91E-05	before	31.347617	-50.677771	-144.708941	-976.021325	0	18.610616	11.309909	374496	5999	6994	6496	1292.087893	1463.21567	1369.256022	0	0	0	16:58:28.5450	20150906	16:59:56.8090	20150906	16:59:11.8450	26.96417748	-80.00945305	26.96390667	-80.00811833	26.963895	-80.009035	23.695437	2	171.127778	20.599345	383.840793	3184.793405	1.04E-07	15.12459	546.409166	-9999	-9999	-9999	-9999	-9999
103	9/6/2015	249	HIW	-74.082505	3.91E-08	3.91E-05	before	40.832907	-51.446215	-128.92424	-973.681232	0	24.253197	14.131199	21560	10927	10970	10948	3983.354669	4000.507043	3991.892665	0	0	0	13:50:41.8210	20150906	13:50:47.7390	20150906	13:50:44.6160	26.89370847	-79.98669102	26.89372833	-79.98686167	26.89371333	-79.98677667	33.940651	2	17.604862	26.21503	87.187295	426.974176	1.26E-07	25.021393	1103.733903	-9999	-9999	-9999	-9999	-9999
3	9/6/2015	249	HIW	-74.085792	3.90E-08	3.90E-05	before	37.804321	-55.248089	-126.942521	-974.371489	0	22.471329	13.240266	16344	0	35	17	0	9.726274	4.206501	0	0	0	13:22:11.4780	20150906	13:22:17.3730	20150906	13:22:14.9010	999	999	26.8985987	-79.98666	26.89863826	-79.9866263	36.619306	2	10.253235	24.436153	69.494109	230.403829	1.01E-07	10.984888	211.453742	-9999	-9999	-9999	-9999	-9999
1748	9/12/2015	255	WRT	-74.090654	3.90E-08	3.90E-05	before	22.873469	-50.361973	-149.778212	-978.5904	0	13.611488	8.810345	164175	13604	14200	13902	4274.660862	4649.545485	4376.196107	0	0	0	17:01:43.9690	20150912	17:03:33.2090	20150912	17:02:18.7270	26.96255469	-80.0082228	999	999	26.96309635	-80.00898887	23.008087	2	385.323477	14.501397	789.65414	5244.825876	1.40E-07	18.508993	695.335246	-9999	-9999	-9999	-9999	-9999
10	9/6/2015	249	HIW	-74.10656	3.88E-08	3.88E-05	before	48.675056	-48.10118	-138.562891	-971.987664	0	29.071716	16.540696	55211	894	987	940	308.180447	336.291034	323.779191	0	0	0	13:24:20.0380	20150906	13:24:33.7360	20150906	13:24:27.2190	26.8965897	-79.98852853	26.89635833	-79.98858	26.89647041	-79.98858642	31.079553	2	28.61862	31.738911	120.715062	832.139497	1.57E-07	45.302971	3588.643054	-9999	-9999	-9999	-9999	-9999
129	9/6/2015	249	HIW	-74.132207	3.86E-08	3.86E-05	before	38.143897	-45.758562	-143.82689	-974.195179	0	22.916796	13.462999	184274	20133	20530	20331	6649.685304	6795.757328	6728.31663	0	0	0	14:09:52.8140	20150906	14:10:41.0540	20150906	14:10:17.0160	26.89208167	-79.9859322	999	999	26.89216701	-79.98670954	33.262882	2	146.072023	24.904278	341.952603	3347.502776	1.36E-07	59.206643	8821.021737	-9999	-9999	-9999	-9999	-9999
1399	11/3/2015	307	SUN	-74.1468	3.85E-08	3.85E-05	after	26.192409	-52.361607	-132.316716	-977.398486	0	15.789326	9.899264	21054	1719	1784	1751	681.518243	704.176715	693.363638	0	0	0	17:32:50.6850	20151103	17:33:01.5830	20151103	17:32:56.0430	26.97539667	-80.01631422	26.9754007	-80.01654158	26.97539667	-80.01643309	21.132765	2	23.171196	17.776712	81.324893	365.857563	1.05E-07	18.969081	737.36367	-9999	-9999	-9999	-9999	-9999
1291	9/6/2015	249	SUN	-74.151286	3.84E-08	3.84E-05	before	29.610339	-53.355861	-144.54278	-976.3675	0	17.868171	10.938687	327788	929	1836	1382	217.465415	379.741706	308.734636	0	0	0	17:48:41.5530	20150906	17:49:57.2500	20150906	17:49:19.0190	26.97684119	-80.01654021	26.97662202	-80.01686363	26.97679756	-80.01725836	21.256552	2	162.582668	19.828004	364.955661	2905.054993	9.69E-08	9.621972	178.186867	-9999	-9999	-9999	-9999	-9999
1530	9/12/2015	255	TUN	-74.154012	3.84E-08	3.84E-05	before	26.066979	-45.465011	-140.014277	-977.423201	0	15.73983	9.874516	330720	16070	17109	16589	5882.925023	6251.587085	6074.812609	0	0	0	14:56:19.0100	20150912	14:58:44.6590	20150912	14:57:31.0050	26.94719203	-80.03277421	26.94748667	-80.03214961	26.94759306	-80.03388177	20.827724	2	369.113471	17.701236	773.616789	5809.783181	1.94E-07	41.690699	3814.434913	-9999	-9999	-9999	-9999	-9999
1707	9/6/2015	249	WRT	-74.158231	3.84E-08	3.84E-05	before	34.230872	-53.625349	-135.722855	-975.104128	0	20.689462	12.349332	161348	12209	12594	12401	2447.975249	2533.127943	2490.651572	0	0	0	17:07:22.9260	20150906	17:07:56.6070	20150906	17:07:39.8680	26.96308667	-80.00790167	26.96310438	-80.00875602	26.9631	-80.00833	24.514794	2	85.687386	22.686504	216.213087	1772.825883	9.77E-08	11.354624	260.873769	-9999	-9999	-9999	-9999	-9999
1745	9/12/2015	255	WRT	-74.161618	3.84E-08	3.84E-05	before	26.921477	-54.414088	-139.731342	-975.172534	0	16.284289	12.918539	90475	13037	13311	13174	3817.048839	4033.813117	3991.090936	0	0	0	16:58:53.0210	20150912	17:00:19.7490	20150912	17:00:02.1870	26.96271212	-80.00699984	26.96243502	-80.00581103	26.96257167	-80.00545	25.591165	2	217.206153	16.314582	466.599594	3537.047812	1.05E-07	9.016475	152.685854	-9999	-9999	-9999	-9999	-9999
31	9/6/2015	249	HIW	-74.162217	3.84E-08	3.84E-05	before	43.608412	-56.680154	-130.047003	-972.904898	0	26.381538	15.19537	36244	2237	2304	2270	751.926283	774.003722	763.953584	0	0	0	13:27:24.7210	20150906	13:27:33.6760	20150906	13:27:29.0630	26.89569833	-79.98489	26.895695	-79.98468167	26.89572667	-79.98477435	46.613854	2	22.077439	28.368407	100.891692	582.436803	9.21E-08	7.126997	80.848154	-9999	-9999	-9999	-9999	-9999
101	9/6/2015	249	HIW	-74.172582	3.83E-08	3.83E-05	before	41.7904	-53.039254	-138.734707	-973.277936	0	25.342116	14.675659	48128	10629	10722	10675	3877.266784	3913.840196	3896.35157	0	0	0	13:50:01.0700	20150906	13:50:14.3920	20150906	13:50:07.6130	26.89373167	-79.985645	26.89377856	-79.98600662	26.89376333	-79.98583333	39.254275	2	36.910429	27.338531	128.497919	935.388356	9.73E-08	10.899692	259.607611	-9999	-9999	-9999	-9999	-9999
1511	9/12/2015	255	TUN	-74.191359	3.81E-08	3.81E-05	before	20.073625	-37.48501	-141.928266	-979.424144	0	12.225591	8.117396	107445	6230	6664	6447	2469.760745	2602.526436	2539.72955	0	0	0	14:32:47.9260	20150912	14:33:44.3350	20150912	14:33:16.3610	26.94581213	-80.03295404	26.94582	-80.03164667	26.94589167	-80.03225833	20.15732	2	132.76569	14.22907	294.446484	1623.13903	9.39E-07	160.638484	28253.383	-9999	-9999	-9999	-9999	-9999
1408	11/3/2015	307	SUN	-74.198268	3.80E-08	3.80E-05	after	30.199837	-39.015417	-133.446148	-976.108383	0	18.42212	11.21634	71833	3128	3320	3224	1181.91328	1255.02553	1217.774396	0	0	0	17:36:47.4340	20151103	17:37:20.5210	20151103	17:37:04.0790	26.97577994	-80.01458846	26.97592688	-80.01526926	26.97583181	-80.01492438	20.427697	2	73.629842	22.778111	191.910578	1356.027641	7.89E-07	118.625964	15633.60764	-9999	-9999	-9999	-9999	-9999
1703	9/6/2015	249	WRT	-74.199916	3.80E-08	3.80E-05	before	7.948758	-56.912725	-128.688718	-970.662676	0	4.850639	21.852625	36064	10856	11223	11039	2178.248035	2243.390374	2215.30079	0	0	0	17:05:26.2990	20150906	17:05:57.7680	20150906	17:05:42.2290	26.96332833	-80.00667167	26.96322667	-80.00609333	26.96336389	-80.00630445	26.167122	2	65.142339	4.854912	139.994501	315.981992	8.49E-08	6.2696	66.684994	-9999	-9999	-9999	-9999	-9999
249	9/12/2015	255	HIW	-74.20201	3.80E-08	3.80E-05	before	19.943385	-50.246536	-64.999715	-991.472717	0	12.176095	8.092648	175152	16974	17685	17329	5500.351528	5756.879966	5622.150012	0	0	0	12:57:23.3180	20150912	12:58:58.6200	20150912	12:58:11.3880	26.89447333	-79.98726667	26.89487305	-79.98711666	26.89443667	-79.988245	30.748033	2	256.853379	14.150221	541.986314	3127.47107	2.05E-07	12.556414	289.462557	-9999	-9999	-9999	-9999	-9999
1866	11/4/2015	308	WRT	-74.206188	3.80E-08	3.80E-05	after	28.266454	-50.215011	-148.473611	-976.653357	0	17.274216	10.641709	42578	7726	7847	7786	2633.613324	2678.820432	2654.751321	0	0	0	15:23:17.7810	20151104	15:23:38.2720	20151104	15:23:27.9210	26.96267333	-80.00719167	26.96271323	-80.00674537	26.96266667	-80.00698	25.760748	2	45.986303	19.26505	130.502706	794.377313	1.69E-07	23.543687	873.510715	-9999	-9999	-9999	-9999	-9999
1332	9/12/2015	255	SUN	-74.210078	3.79E-08	3.79E-05	before	4.646269	-43.051445	-126.416998	-971.742909	0	2.841975	19.710575	3847	11514	11580	11547	3599.14544	3621.593061	3610.397157	0	0	0	17:32:58.4140	20150912	17:33:06.1280	20150912	17:33:02.2830	26.97661013	-80.01585864	26.97678929	-80.01595174	26.97670752	-80.01588626	21.128055	2	22.943115	4.765717	55.509381	65.380285	8.95E-07	46.320777	2460.2535	-9999	-9999	-9999	-9999	-9999
87	9/6/2015	249	HIW	-74.215628	3.79E-08	3.79E-05	before	39.761897	-52.61106	-151.079771	-973.644015	0	24.352189	14.180696	51660	8442	8546	8494	3057.375776	3177.37921	3169.132145	0	0	0	13:42:34.7310	20150906	13:43:43.8560	20150906	13:43:36.8270	26.8943	-79.98694833	26.89412208	-79.98756396	26.89418124	-79.98758207	31.70027	2	120.263025	26.308655	292.883768	2928.667949	1.12E-07	16.591054	530.257676	-9999	-9999	-9999	-9999	-9999
1520	9/12/2015	255	TUN	-74.216103	3.79E-08	3.79E-05	before	15.919178	-49.915131	-153.694844	-981.098457	0	9.750775	6.879988	202713	9997	11025	10511	3898.988149	4252.335939	4064.67118	0	0	0	14:42:17.4820	20150912	14:44:41.0190	20150912	14:43:27.2600	26.946425	-80.03152398	26.94682658	-80.02891299	26.94642947	-80.0298613	20.107078	2	353.807166	11.710048	730.676206	3449.894077	1.61E-07	18.50771	619.340628	-9999	-9999	-9999	-9999	-9999
419	11/3/2015	307	HIW	-74.217186	3.79E-08	3.79E-05	after	27.471358	-53.512401	-124.113172	-963.175078	0	16.830883	42.538583	291757	13929	14786	14357	4710.450325	5010.634186	4836.982182	0	0	0	14:32:25.3130	20151103	14:34:48.7660	20151103	14:33:36.3020	26.89320342	-79.98463115	26.89413333	-79.98419167	26.89321258	-79.98341463	50.810365	2	300.183861	42.012105	684.875309	5177.169824	5.81E-08	7.271458	231.939833	-9999	-9999	-9999	-9999	-9999
1434	11/4/2015	308	SUN	-74.236965	3.77E-08	3.77E-05	after	12.304379	-48.972603	-121.874252	-982.834641	0	7.572937	5.791069	5202	548	581	564	219.465151	232.625203	226.350356	0	0	0	15:35:47.9510	20151104	15:35:53.7170	20151104	15:35:50.6330	26.97515833	-80.01618833	26.97513703	-80.01605811	26.97514644	-80.01612034	21.197214	2	13.641603	9.55166	45.904974	103.307	3.09E-07	34.525171	1335.581239	-9999	-9999	-9999	-9999	-9999
1723	9/12/2015	255	WRT	-74.238749	3.77E-08	3.77E-05	before	25.724078	-49.973251	-144.802421	-977.371819	0	15.838822	9.924012	287680	5855	6753	6304	1605.459672	1863.77436	1722.100497	0	0	0	16:44:44.5220	20150912	16:46:28.5100	20150912	16:45:36.3910	26.96449333	-80.00999791	26.96400387	-80.00845241	26.96389	-80.00983	22.645374	2	258.715861	17.837399	553.15933	4097.754571	1.58E-07	19.606935	645.74511	-9999	-9999	-9999	-9999	-9999
1729	9/12/2015	255	WRT	-74.246571	3.76E-08	3.76E-05	before	28.486298	-51.259972	-144.302661	-976.508982	0	17.571194	10.790198	256665	7477	8199	7838	2083.500814	2289.234345	2183.86262	0	0	0	16:47:51.1440	20150912	16:49:13.5780	20150912	16:48:32.2830	26.96403163	-80.00627399	26.96363752	-80.00655846	26.96383333	-80.00558	25.562557	2	206.13416	19.539441	451.32622	3622.023222	1.37E-07	16.642705	485.743113	-9999	-9999	-9999	-9999	-9999
89	9/6/2015	249	HIW	-74.262623	3.75E-08	3.75E-05	before	44.450563	-49.210155	-128.977684	-972.508729	0	27.519954	15.764578	31692	8674	8730	8702	3202.212153	3215.663014	3209.672404	0	0	0	13:44:01.2480	20150906	13:44:09.1690	20150906	13:44:05.1680	26.89398313	-79.98752374	26.89399482	-79.98739671	26.89400754	-79.98745462	31.863894	2	13.767935	29.491908	86.535218	378.892938	1.23E-07	37.071903	3006.865526	-9999	-9999	-9999	-9999	-9999
1704	9/6/2015	249	WRT	-74.267174	3.74E-08	3.74E-05	before	25.396535	-51.025243	-155.938301	-977.423201	0	15.73983	9.874516	324042	11196	12214	11705	2238.847792	2449.39773	2336.36497	0	0	0	17:05:55.4390	20150906	17:07:23.4350	20150906	17:06:38.9240	26.96325484	-80.00612651	26.96308667	-80.00791599	26.963065	-80.00678167	26.024799	2	210.963635	17.740846	457.181564	3320.531699	1.10E-07	16.233145	552.696168	-9999	-9999	-9999	-9999	-9999
1699	9/6/2015	249	WRT	-74.269254	3.74E-08	3.74E-05	before	34.571031	-45.44543	-136.944327	-974.406765	0	21.436107	13.341674	423533	7678	8655	8166	1581.793595	1756.257578	1669.98725	0	0	0	17:00:54.5980	20150906	17:02:17.5480	20150906	17:01:35.8270	26.96388333	-80.00695219	26.96361874	-80.00679523	26.96390333	-80.006105	26.149643	2.641173	174.844706	24.047694	397.633618	3732.622156	1.45E-07	80.428858	12354.42405	-9999	-9999	-9999	-9999	-9999
26	9/6/2015	249	HIW	-74.271057	3.74E-08	3.74E-05	before	37.82138	-58.488454	-125.454213	-973.983148	0	23.461256	13.735229	17064	1877	1912	1894	627.347229	639.994336	633.780223	0	0	0	13:26:35.9160	20150906	13:26:40.9070	20150906	13:26:38.1680	26.89570333	-79.986115	26.89572167	-79.98599	26.89570836	-79.98605064	40.708709	2	12.647107	25.466029	76.226272	296.717012	8.45E-08	6.453506	62.405586	-9999	-9999	-9999	-9999	-9999
1876	11/4/2015	308	WRT	-74.274244	3.74E-08	3.74E-05	after	28.624292	-47.762071	-138.623743	-976.415594	0	17.769179	10.88919	229401	3002	3640	3321	988.884971	1212.253547	1104.58274	0	0	0	15:09:56.8350	20151104	15:11:45.2510	20151104	15:10:50.9610	26.96442044	-80.00768266	26.96417027	-80.00734247	26.96442274	-80.00653661	26.028296	2	223.459057	19.772685	486.88101	3970.683946	1.86E-07	33.559483	1787.471446	-9999	-9999	-9999	-9999	-9999
1531	9/12/2015	255	TUN	-74.276683	3.74E-08	3.74E-05	before	15.300219	-47.969675	-142.206316	-981.281616	0	9.503293	6.756248	141120	17105	17839	17472	6250.828246	6494.702188	6376.226079	0	0	0	14:58:44.1510	20150912	15:00:25.9290	20150912	14:59:35.3260	26.94748667	-80.03215725	26.94744608	-80.0297244	26.94753833	-80.0309	19.228543	2	244.289784	11.505803	511.578273	2321.557494	1.87E-07	25.636676	1216.327936	-9999	-9999	-9999	-9999	-9999
1410	11/3/2015	307	SUN	-74.277085	3.74E-08	3.74E-05	after	30.23124	-44.431257	-147.967538	-975.94451	0	18.779006	11.394741	73604	3385	3578	3481	1280.959845	1349.245855	1315.713271	0	0	0	17:37:31.8480	20151103	17:38:04.9230	20151103	17:37:48.2310	26.97600025	-80.01551437	26.97600387	-80.01619807	26.97600667	-80.01586167	20.78593	2	68.753036	22.451933	181.683472	1291.714285	3.00E-07	72.580257	6747.200788	-9999	-9999	-9999	-9999	-9999
45	9/6/2015	249	HIW	-74.291037	3.72E-08	3.72E-05	before	41.460216	-51.620832	-125.417874	-973.0989	0	25.837079	14.92314	28710	3185	3239	3212	1150.726471	1174.746235	1163.172046	0	0	0	13:29:45.7760	20150906	13:29:53.1040	20150906	13:29:49.4080	26.89542333	-79.98583333	26.8954381	-79.98607429	26.89543141	-79.98595813	41.365265	2	24.522977	27.806656	104.659266	633.602081	1.27E-07	28.763525	1348.551362	-9999	-9999	-9999	-9999	-9999
1482	9/6/2015	249	TUN	-74.29829	3.72E-08	3.72E-05	before	7.850023	-58.692558	-141.056676	-978.583388	0	4.900136	9.701279	48411	21110	21598	21354	4381.855309	4481.416022	4433.753888	0	0	0	16:06:52.2420	20150906	16:07:36.3150	20150906	16:07:14.7340	26.946995	-80.031665	26.94699667	-80.03066833	26.94701667	-80.03114532	19.706919	2	99.560714	4.89121	208.903847	487.861003	6.91E-08	4.982099	41.504393	-9999	-9999	-9999	-9999	-9999
1706	9/6/2015	249	WRT	-74.323464	3.70E-08	3.70E-05	before	11.982901	-45.661713	-140.746029	-970.804184	0	7.523441	21.456655	30856	12017	12219	12118	2405.512143	2450.291952	2428.57932	0	0	0	17:07:05.9050	20150906	17:07:23.8850	20150906	17:07:14.8990	26.96309167	-80.007475	26.96308667	-80.007925	26.963095	-80.00770667	25.783387	2	44.779809	7.513816	104.58725	336.898235	3.24E-07	57.509928	3854.866589	-9999	-9999	-9999	-9999	-9999
1686	9/6/2015	249	WRT	-74.33633	3.68E-08	3.68E-05	before	36.119182	-39.510393	-146.373529	-974.222836	0	22.74464	13.40766	820706	0	1785	892	0	290.487493	118.939411	0	0	0	16:49:46.5020	20150906	16:52:22.1520	20150906	16:51:04.1820	999	999	26.96500667	-80.00670091	26.96504417	-80.00837707	24.749182	2	290.755686	49.955681	681.422735	6682.463735	4.32E-07	164.587714	33887.40468	-9999	-9999	-9999	-9999	-9999
1294	9/6/2015	249	SUN	-74.347813	3.67E-08	3.67E-05	before	26.418813	-53.268805	-137.365804	-976.944408	0	16.68026	10.344731	122668	0	363	181	0	84.700762	36.005614	0	0	0	17:47:20.3530	20150906	17:47:53.7030	20150906	17:47:37.5530	999	999	26.97682667	-80.01521667	26.97696633	-80.014775	20.954497	2	84.700762	18.648306	206.698136	1412.830711	9.27E-08	9.912111	204.450046	-9999	-9999	-9999	-9999	-9999
1739	9/12/2015	255	WRT	-74.354834	3.67E-08	3.67E-05	before	21.601822	-50.717709	-128.891971	-978.561786	0	13.660984	8.835093	28704	11237	11340	11288	3209.182999	3240.679238	3224.644671	0	0	0	16:55:03.9390	20150912	16:55:15.7500	20150912	16:55:09.7890	26.96314707	-80.00675527	26.96313	-80.0070717	26.96313742	-80.00691049	25.521835	2	31.955902	15.658786	95.170193	436.54908	1.51E-07	20.299822	781.09848	-9999	-9999	-9999	-9999	-9999
1689	9/6/2015	249	WRT	-74.356123	3.67E-08	3.67E-05	before	27.854956	-45.765347	-131.674164	-976.485278	0	17.62069	10.814946	116412	3805	4131	3968	769.217123	839.6278	803.488233	0	0	0	16:55:17.2410	20150906	16:55:45.0390	20150906	16:55:31.0290	26.96441333	-80.00857883	26.96442207	-80.00787505	26.96441333	-80.008235	24.774421	2	70.775994	19.601139	180.704143	1247.121839	1.51E-07	80.865787	11692.8123	-9999	-9999	-9999	-9999	-9999
1272	9/6/2015	249	SUN	-74.404715	3.63E-08	3.63E-05	before	30.234494	-52.183722	-131.141087	-975.689762	0	19.341152	11.675786	103942	8232	8497	8364	1640.487034	1705.437237	1672.054519	0	0	0	17:59:10.1020	20150906	17:59:33.4920	20150906	17:59:21.5000	26.97524399	-80.01631757	999	999	26.97526667	-80.01663429	21.34448	2	64.950203	49.955681	230.190816	1255.809099	1.15E-07	14.301452	402.804135	-9999	-9999	-9999	-9999	-9999
1407	11/3/2015	307	SUN	-74.409793	3.62E-08	3.62E-05	after	28.752629	-51.369281	-130.892434	-976.111817	0	18.414717	11.212632	97103	2868	3128	2998	1088.943693	1181.91328	1142.857363	0	0	0	17:36:03.7740	20151103	17:36:47.4340	20151103	17:36:25.5770	26.97578833	-80.015035	26.97577994	-80.01458846	26.97605406	-80.01461458	20.420633	2	93.571927	23.158652	232.85882	1723.273444	1.24E-07	20.211473	725.768631	-9999	-9999	-9999	-9999	-9999
108	9/6/2015	249	HIW	-74.41213	3.62E-08	3.62E-05	before	44.95466	-47.850052	-140.958445	-972.075335	0	28.806858	16.40803	292746	11800	12302	12051	4229.19679	4346.163241	4283.302715	0	0	0	13:52:41.2650	20150906	13:53:42.3920	20150906	13:53:11.6640	26.89352449	-79.98698007	26.89348189	-79.98584306	26.893455	-79.98647	35.028117	2	117.271848	30.80266	296.149016	3378.233493	1.09E-07	28.275037	2367.643203	-9999	-9999	-9999	-9999	-9999
1313	9/12/2015	255	SUN	-74.417263	3.62E-08	3.62E-05	before	30.040105	-34.289129	-148.278359	-975.719648	0	19.272406	11.641985	387813	2380	3375	2877	769.16443	1077.596659	910.624485	0	0	0	17:14:59.4500	20150912	17:16:56.6820	20150912	17:15:57.9740	26.97546105	-80.01624261	26.97593167	-80.017615	26.97521594	-80.01757714	21.275874	2	308.432229	74.957424	767.28325	5941.973149	1.59E-06	177.260363	34656.7541	-9999	-9999	-9999	-9999	-9999
19	9/6/2015	249	HIW	-74.418498	3.62E-08	3.62E-05	before	38.641381	-55.577341	-122.055194	-973.477926	0	24.797656	14.403429	11022	1681	1702	1691	559.441143	566.696425	562.742031	0	0	0	13:26:09.1920	20150906	13:26:11.9970	20150906	13:26:10.4540	26.89568514	-79.98678146	26.89569545	-79.98670943	26.89569089	-79.98674888	34.603417	2	8.057131	26.77678	70.176199	199.797955	1.02E-07	9.149137	136.43879	-9999	-9999	-9999	-9999	-9999
93	9/6/2015	249	HIW	-74.441427	3.60E-08	3.60E-05	before	14.040195	-52.682099	-123.01502	-981.374054	0	9.057827	6.533514	12025	8983	9063	9023	3339.655235	3400.465763	3392.545802	0	0	0	13:45:17.1500	20150906	13:45:51.2700	20150906	13:45:46.5650	26.8940708	-79.98617307	26.89404962	-79.9855641	26.894055	-79.98564333	43.180007	2	61.545262	11.047762	145.089932	557.46631	1.38E-07	20.837369	643.093811	-9999	-9999	-9999	-9999	-9999
9	9/6/2015	249	HIW	-74.446217	3.59E-08	3.59E-05	before	42.763897	-56.482698	-119.069394	-972.474861	0	27.618946	15.814074	5022	887	895	891	306.0012	308.558393	307.525887	0	0	0	13:24:19.0540	20150906	13:24:20.1760	20150906	13:24:19.6160	26.896602	-79.98851141	26.8965876	-79.98853153	26.89659333	-79.98852333	31.219187	2	2.921445	29.585533	64.649704	80.687232	9.93E-08	9.641683	148.916952	-9999	-9999	-9999	-9999	-9999
1701	9/6/2015	249	WRT	-74.468713	3.57E-08	3.57E-05	before	30.253705	-52.33313	-137.478571	-975.290361	0	19.640748	12.20716	360998	9438	10348	9893	1939.948127	2083.441308	2006.47876	0	0	0	17:03:25.7940	20150906	17:04:42.3530	20150906	17:04:04.7000	26.96365833	-80.00863333	26.96332667	-80.00761597	26.96339995	-80.00837235	24.508038	2.406451	143.738781	22.051282	331.470092	2835.996	9.09E-08	13.615634	417.998927	-9999	-9999	-9999	-9999	-9999
1519	9/12/2015	255	TUN	-74.474202	3.57E-08	3.57E-05	before	21.777627	-48.224005	-145.471873	-978.279728	0	14.155947	9.082575	234234	9178	9996	9587	3629.070913	3898.886996	3765.798543	0	0	0	14:40:24.7510	20150912	14:42:17.3510	20150912	14:41:21.0430	26.9464066	-80.03420409	26.946425	-80.031525	26.94646411	-80.03285714	20.331342	2	269.917236	16.135357	572.490487	3820.934221	1.88E-07	28.023949	1322.19436	-9999	-9999	-9999	-9999	-9999
11	9/6/2015	249	HIW	-74.481516	3.56E-08	3.56E-05	before	41.353482	-58.697398	-122.532054	-972.713866	0	26.925998	15.4676	9792	986	1003	994	336.291034	341.248454	338.31909	0	0	0	13:24:33.5640	20150906	13:24:36.3510	20150906	13:24:34.8630	26.89635833	-79.98858	26.8963139	-79.98857537	26.89634005	-79.98857973	31.090314	2	6.243288	28.930158	69.061023	168.106752	7.67E-08	6.32686	63.889605	-9999	-9999	-9999	-9999	-9999
67	9/6/2015	249	HIW	-74.491404	3.56E-08	3.56E-05	before	8.418745	-46.190806	-120.992142	-970.206762	0	5.494092	22.817803	5106	5830	5875	5852	2106.392922	2127.765886	2116.823662	0	0	0	13:35:44.2460	20150906	13:35:50.7370	20150906	13:35:47.7120	26.89489106	-79.98574175	26.89489167	-79.98595667	26.89489	-79.98584667	42.083912	2	21.372963	5.523881	54.281509	117.425015	4.23E-07	46.166424	2374.749844	-9999	-9999	-9999	-9999	-9999
81	9/6/2015	249	HIW	-74.512272	3.54E-08	3.54E-05	before	70.372083	-34.1655	-128.464516	-967.355691	0	46.146185	25.12272	144728	7838	8005	7921	2766.411788	2912.53412	2804.350534	0	0	0	13:40:25.7750	20150906	13:41:31.9160	20150906	13:40:44.1350	26.89441833	-79.98410333	26.89432477	-79.98549823	26.89437584	-79.98441321	48.155251	2	147.689261	69.937954	435.25443	6610.993634	1.62E-06	192.527952	39991.66466	-9999	-9999	-9999	-9999	-9999
21	9/6/2015	249	HIW	-74.522261	3.53E-08	3.53E-05	before	39.611781	-56.772789	-130.873854	-973.028003	0	26.035064	15.022133	39976	1802	1877	1839	604.111294	627.347229	616.17332	0	0	0	13:26:25.8820	20150906	13:26:35.9160	20150906	13:26:30.8670	26.895745	-79.98633833	26.89570333	-79.986115	26.89574	-79.98621833	37.006502	2	23.235935	27.993907	102.459683	604.949059	8.40E-08	7.533907	93.258816	-9999	-9999	-9999	-9999	-9999
41	9/6/2015	249	HIW	-74.522869	3.53E-08	3.53E-05	before	53.686781	-54.010349	-134.720145	-970.222416	0	35.290876	19.650039	78357	2773	2885	2829	935.127706	1020.146146	992.707262	0	0	0	13:28:39.0920	20150906	13:29:05.1110	20150906	13:28:56.9830	26.89545465	-79.98367279	26.89545361	-79.98452224	26.8954429	-79.98424709	50.562629	2	85.651278	37.262792	245.195302	3022.708623	9.01E-08	10.083799	186.642098	-9999	-9999	-9999	-9999	-9999
1734	9/12/2015	255	WRT	-74.524615	3.53E-08	3.53E-05	before	20.171493	-51.516478	-141.014517	-978.792849	0	13.265014	8.637108	155440	9984	10563	10273	2825.421936	3008.38688	2912.630044	0	0	0	16:52:39.0570	20150912	16:53:46.2210	20150912	16:53:12.6320	26.96330848	-80.00773566	26.96342167	-80.00592667	26.96324777	-80.0068616	25.469645	2	182.964944	15.250296	396.829317	2427.032492	1.28E-07	14.82099	399.541834	-9999	-9999	-9999	-9999	-9999
1738	9/12/2015	255	WRT	-74.527371	3.53E-08	3.53E-05	before	34.149435	-53.335041	-131.457909	-974.371489	0	22.471329	13.240266	81720	11308	11487	11397	3229.787654	3287.533716	3258.419092	0	0	0	16:55:12.0490	20150912	16:55:32.6360	20150912	16:55:22.3220	26.96313428	-80.00696217	26.96313391	-80.00754321	26.96312833	-80.00725019	25.571956	2	58.166836	24.441322	165.322046	1307.086127	1.18E-07	14.554559	340.04565	-9999	-9999	-9999	-9999	-9999
1851	11/3/2015	307	WRT	-74.535405	3.52E-08	3.52E-05	after	32.950538	-49.193457	-135.846737	-974.665948	0	21.722571	12.872789	86019	5492	5687	5589	1667.787983	1722.402488	1695.318128	0	0	0	17:07:08.9340	20151103	17:07:41.5730	20151103	17:07:25.0090	26.96392	-80.00833723	26.96390885	-80.00888093	26.96391375	-80.00861293	23.727739	2	54.983292	34.224245	178.415073	1194.853185	1.49E-07	22.756997	1066.30187	-9999	-9999	-9999	-9999	-9999
1279	9/6/2015	249	SUN	-74.546738	3.51E-08	3.51E-05	before	22.090877	-57.935417	-143.217652	-976.145329	0	14.601414	11.730628	136585	6460	6922	6691	1286.676018	1367.801971	1324.590801	0	0	0	17:56:35.4870	20150906	17:57:15.9120	20150906	17:56:55.4360	26.97557717	-80.01711717	26.97549667	-80.016335	26.97551456	-80.01676613	21.386552	2	81.125954	14.610108	191.73123	1184.553666	6.56E-08	4.960253	41.657999	-9999	-9999	-9999	-9999	-9999
68	9/6/2015	249	HIW	-74.575301	3.49E-08	3.49E-05	before	8.406459	-50.741618	-121.041487	-966.801024	0	5.593084	31.380667	5537	5826	5874	5850	2104.394155	2127.765886	2116.350581	0	0	0	13:35:43.7390	20150906	13:35:50.5900	20150906	13:35:47.4120	26.89489	-79.98572167	26.89489167	-79.98595667	26.89489	-79.9858419	42.224151	2	23.37173	5.617506	57.978473	130.720054	1.98E-07	26.973234	909.676875	-9999	-9999	-9999	-9999	-9999
1737	9/12/2015	255	WRT	-74.596739	3.47E-08	3.47E-05	before	32.053739	-49.808887	-144.30214	-974.79332	0	21.431907	12.720554	291409	10568	11240	10904	3008.38688	3209.820127	3101.955661	0	0	0	16:53:46.7860	20150912	16:55:04.2700	20150912	16:54:25.7470	26.96342167	-80.00592667	26.96314667	-80.00676167	26.96308355	-80.00568334	25.613076	2	201.463973	23.420097	449.737413	4317.757041	1.28E-07	22.292233	973.619633	-9999	-9999	-9999	-9999	-9999
1288	9/6/2015	249	SUN	-74.604691	3.46E-08	3.46E-05	before	25.34485	-49.805349	-135.132167	-976.797382	0	16.977238	10.49322	195510	2571	3140	2855	506.165171	608.086771	560.830305	0	0	0	17:50:59.3180	20150906	17:51:48.3250	20150906	17:51:23.6320	26.97656498	-80.01564006	26.97627492	-80.01519849	26.97665413	-80.01512257	20.918099	2	102.179482	18.965917	242.288848	1734.725351	9.58E-08	22.622035	1549.216406	-9999	-9999	-9999	-9999	-9999
85	9/6/2015	249	HIW	-74.613608	3.46E-08	3.46E-05	before	43.801641	-53.114244	-131.983084	-971.880153	0	29.400814	16.705008	8910	8108	8122	8115	2952.325146	2956.510712	2954.771507	0	0	0	13:41:48.4020	20150906	13:41:50.3940	20150906	13:41:49.4910	26.89434712	-79.98589541	26.89434202	-79.98593712	26.89434338	-79.98591968	37.820881	2	4.498082	31.36441	72.067629	132.247264	1.27E-07	19.202953	562.23773	-9999	-9999	-9999	-9999	-9999
793	9/12/2015	255	MG111	-74.624196	3.45E-08	3.45E-05	before	7.429619	-65.011796	-115.514034	-976.195701	0	4.999128	12.522569	8080	5076	5155	5115	1875.123882	1899.986862	1887.60971	0	0	0	17:51:15.1110	20150912	17:51:24.9280	20150912	17:51:20.0990	26.97793002	-80.02535987	26.97791959	-80.02560984	26.97792333	-80.0254853	17.481745	2	NA	NA	NA	NA	4.69E-08	2.443538	7.135803	NA	NA	NA	NA	NA
1309	9/12/2015	255	SUN	-74.635783	3.44E-08	3.44E-05	before	27.331815	-47.435398	-141.880732	-976.099967	0	18.439746	11.224543	42843	4627	4741	4684	1463.412375	1503.509597	1484.863105	0	0	0	17:19:24.4710	20150912	17:19:37.8390	20150912	17:19:31.1540	26.97569175	-80.0141073	26.97595199	-80.01435465	26.97586226	-80.01419807	20.444482	2	40.517327	74.957424	231.139007	747.101767	1.98E-07	44.550056	3149.503542	-9999	-9999	-9999	-9999	-9999
1498	9/12/2015	255	TUN	-74.64884	3.43E-08	3.43E-05	before	11.62995	-54.4479	-129.502903	-975.725786	0	7.869915	12.968036	106212	389	1056	722	138.83687	425.700283	263.131678	0	0	0	14:14:34.6560	20150912	14:16:45.0550	20150912	14:15:19.6300	26.94392493	-80.03337264	26.94474869	-80.03229564	26.94470241	-80.03384718	20.095075	2	287.199017	7.897475	590.286144	2260.231812	7.39E-08	9.999473	242.950737	-9999	-9999	-9999	-9999	-9999
88	9/6/2015	249	HIW	-74.649654	3.43E-08	3.43E-05	before	43.688142	-50.76843	-130.683827	-971.825202	0	29.569032	16.7893	85428	8542	8684	8613	3176.928881	3205.292072	3191.321097	0	0	0	13:43:43.3790	20150906	13:44:02.6410	20150906	13:43:52.7980	26.89412588	-79.98756238	26.89399667	-79.98749667	26.89400443	-79.98760484	31.574469	2	28.377952	69.937954	196.631812	839.071085	9.28E-08	20.223629	1056.590427	-9999	-9999	-9999	-9999	-9999
189	9/12/2015	255	HIW	-74.656601	3.42E-08	3.42E-05	before	39.281393	-40.984284	-64.999624	-981.583804	0	26.62902	39.572308	38198	9089	9159	9124	2911.778091	2922.821108	2916.431132	0	0	0	12:39:58.2590	20150912	12:40:07.4900	20150912	12:40:02.8720	26.89419696	-79.98325843	26.894135	-79.98332333	26.89415655	-79.98326609	54.184043	2	11.157422	26.612597	75.425633	297.111212	8.42E-07	59.861467	4600.271672	-9999	-9999	-9999	-9999	-9999
905	9/12/2015	255	MG111	-74.660231	3.42E-08	3.42E-05	before	7.368227	-65.015087	-125.217003	-981.049654	0	4.999128	7.523441	7676	7133	7208	7170	2575.450176	2599.759667	2588.187594	0	0	0	17:55:19.3160	20150912	17:55:28.1850	20150912	17:55:23.7160	26.97885749	-80.02293995	26.97880759	-80.0231741	26.97884667	-80.02306667	19.683831	2	NA	NA	NA	NA	5.94E-08	2.372477	5.493229	NA	NA	NA	NA	NA
1070	9/12/2015	255	MG111	-74.666485	3.41E-08	3.41E-05	before	7.357625	-65.002449	-133.365973	-976.593283	0	4.999128	12.522569	9191	10358	10448	10403	3600.255294	3624.981944	3612.618601	0	0	0	18:01:40.2590	20150912	18:01:50.9150	20150912	18:01:45.5220	26.97695688	-80.0246107	26.9767555	-80.0245038	26.976855	-80.02456	17.913126	2	NA	NA	NA	NA	5.29E-08	2.527994	7.132797	NA	NA	NA	NA	NA
176	9/12/2015	255	HIW	-74.669739	3.41E-08	3.41E-05	before	13.124187	-42.539979	-64.999862	-979.226799	0	8.923895	30.932384	52105	7747	8035	7891	2494.504422	2578.560737	2527.946954	0	0	0	12:36:54.4600	20150912	12:37:37.4560	20150912	12:37:14.1800	26.89329833	-79.98607333	26.89307333	-79.9853	26.89316107	-79.98578131	39.067128	2	84.104163	19.680718	212.159659	792.941121	4.68E-07	62.817518	5528.447181	-9999	-9999	-9999	-9999	-9999
30	9/6/2015	249	HIW	-74.682432	3.40E-08	3.40E-05	before	46.088781	-54.413201	-140.3391	-971.234586	0	31.430163	17.719683	57150	2148	2237	2192	721.850985	751.926283	735.665036	0	0	0	13:27:12.3990	20150906	13:27:24.7210	20150906	13:27:18.4630	26.895705	-79.98517739	26.89569833	-79.98489	26.89566723	-79.98504559	45.2635	2	30.183769	33.424163	127.215863	948.680781	8.84E-08	10.31319	208.64017	-9999	-9999	-9999	-9999	-9999
1515	9/12/2015	255	TUN	-74.694171	3.39E-08	3.39E-05	before	20.195373	-47.281119	-145.90105	-978.476396	0	13.809473	8.909338	243288	8312	9183	8747	3315.214641	3630.859936	3469.873807	0	0	0	14:38:26.2170	20150912	14:40:25.3890	20150912	14:39:25.7510	26.94615001	-80.03192486	26.94641667	-80.03419	26.94608293	-80.0334708	20.14599	2	315.803002	15.794949	663.515795	4361.073108	1.84E-07	33.056632	2050.293209	-9999	-9999	-9999	-9999	-9999
90	9/6/2015	249	HIW	-74.723054	3.37E-08	3.37E-05	before	45.563027	-48.98182	-133.758847	-971.301472	0	31.363618	17.752862	162708	8729	8998	8863	3215.297963	3387.169023	3247.894811	0	0	0	13:44:08.9940	20150906	13:45:43.4720	20150906	13:44:27.1690	26.89399562	-79.98740027	26.89405672	-79.98569735	26.89403534	-79.98708158	33.347109	2	171.939028	69.937954	483.685996	5575.766785	1.08E-07	33.615113	2722.889323	-9999	-9999	-9999	-9999	-9999
1281	9/6/2015	249	SUN	-74.724301	3.37E-08	3.37E-05	before	28.15404	-52.507324	-138.277118	-975.670164	0	19.38559	11.697859	193087	5975	6467	6221	1189.126746	1287.28772	1250.39165	0	0	0	17:55:53.3040	20150906	17:56:36.0790	20150906	17:56:14.5460	26.97585167	-80.01641379	26.97557167	-80.01711667	26.97585	-80.01702855	21.388432	2	98.160974	23.820829	244.275709	1902.261106	8.60E-08	12.598611	411.347385	-9999	-9999	-9999	-9999	-9999
1687	9/6/2015	249	WRT	-74.724814	3.37E-08	3.37E-05	before	31.98358	-48.645036	-138.684131	-974.550773	0	22.025037	13.017121	453883	1774	2793	2283	288.22381	550.153558	405.162037	0	0	0	16:52:21.1290	20150906	16:53:50.4170	20150906	16:53:05.7410	26.96501	-80.00672333	26.96474257	-80.00866963	26.96474006	-80.00721215	25.761299	2	262.2386	24.002321	572.17299	5775.741796	1.06E-07	27.358974	2024.553131	-9999	-9999	-9999	-9999	-9999
1506	9/12/2015	255	TUN	-74.752512	3.35E-08	3.35E-05	before	19.211701	-49.762295	-143.936328	-978.763694	0	13.31451	8.661856	260661	3084	4052	3568	1153.851308	1531.548305	1378.627237	0	0	0	14:22:46.8900	20150912	14:25:53.3020	20150912	14:24:34.6110	26.94507667	-80.03242	26.945335	-80.03136833	26.94530906	-80.03289384	19.803426	2	378.490333	14.501397	785.190124	5039.41334	1.49E-07	21.101301	822.526396	-9999	-9999	-9999	-9999	-9999
1397	11/3/2015	307	SUN	-74.76164	3.34E-08	3.34E-05	after	27.112282	-48.158666	-142.810458	-975.920937	0	18.829475	11.420369	182222	696	1174	935	321.903944	492.171232	401.222074	0	0	0	17:29:58.2470	20151103	17:31:18.7920	20151103	17:30:38.5950	26.97518167	-80.01626333	26.97543667	-80.01467	26.97515333	-80.01547667	20.834483	2	170.681427	99.959837	541.582411	3214.440644	1.56E-07	36.845196	2245.911736	-9999	-9999	-9999	-9999	-9999
1693	9/6/2015	249	WRT	-74.763214	3.34E-08	3.34E-05	before	30.207115	-48.698251	-133.432082	-974.978816	0	20.98644	12.497821	133560	5010	5324	5167	1027.191989	1115.679922	1073.944323	0	0	0	16:57:01.5430	20150906	16:57:29.1880	20150906	16:57:15.4090	26.96417573	-80.00679768	26.96417411	-80.00768472	26.96417271	-80.00726719	25.898446	2	88.83769	22.958742	223.750092	1864.386819	1.06E-07	38.905479	3706.877646	-9999	-9999	-9999	-9999	-9999
1134	9/12/2015	255	MG111	-74.764346	3.34E-08	3.34E-05	before	7.193687	-65.024011	-118.682748	-976.411434	0	4.999128	12.522569	4040	11390	11429	11409	4000.180652	4024.641074	4010.761121	0	0	0	18:03:49.6450	20150912	18:03:57.1320	20150912	18:03:52.7600	26.97856092	-80.02555576	26.97877024	-80.02550251	26.97865601	-80.02555641	17.553271	2	NA	NA	NA	NA	5.65E-08	2.461271	6.308093	NA	NA	NA	NA	NA
1327	9/12/2015	255	SUN	-74.770134	3.33E-08	3.33E-05	before	21.196667	-53.938081	-130.594177	-977.950637	0	14.749903	9.379553	24734	4556	4638	4597	1438.664502	1468.280255	1453.449284	0	0	0	17:19:16.1560	20150912	17:19:25.7610	20150912	17:19:20.9700	26.97548809	-80.0141911	26.975735	-80.014115	26.97560283	-80.01411807	20.446049	2	29.906975	16.748093	93.489796	441.124993	1.31E-07	13.768601	275.71709	-9999	-9999	-9999	-9999	-9999
1483	9/6/2015	249	TUN	-74.770718	3.33E-08	3.33E-05	before	8.818904	-59.636459	-130.554079	-974.678335	0	6.137544	14.576666	43648	21247	21598	21422	4411.097615	4481.416022	4447.088828	0	0	0	16:07:04.9170	20150906	16:07:36.3150	20150906	16:07:20.7560	26.94700167	-80.03137141	26.94699667	-80.03066833	26.94702167	-80.03101128	19.898765	2	70.318407	6.12165	152.880115	431.582293	4.88E-08	3.967272	28.28461	-9999	-9999	-9999	-9999	-9999
12	9/6/2015	249	HIW	-74.784262	3.32E-08	3.32E-05	before	41.882431	-51.56053	-143.016585	-971.93266	0	29.239251	16.624486	219163	1002	1372	1187	340.378376	458.996576	394.040619	0	0	0	13:24:36.1810	20150906	13:25:27.4250	20150906	13:25:01.0230	26.89632167	-79.98857667	26.89576091	-79.98775176	26.89587833	-79.98838333	31.616249	2	118.973008	31.270785	300.487588	3479.034266	9.18E-08	16.911518	704.512764	-9999	-9999	-9999	-9999	-9999
954	9/12/2015	255	MG111	-74.785841	3.32E-08	3.32E-05	before	7.15817	-65.001033	-127.44818	-976.203168	0	4.999128	12.522569	8282	8073	8154	8113	2875.291439	2899.425355	2887.493294	0	0	0	17:57:09.7200	20150912	17:57:19.1250	20150912	17:57:14.3980	26.97846155	-80.02580072	26.97843167	-80.02604	26.97845526	-80.02592295	17.493739	2	NA	NA	NA	NA	4.85E-08	2.482077	7.111213	NA	NA	NA	NA	NA
83	9/6/2015	249	HIW	-74.798582	3.31E-08	3.31E-05	before	58.49563	-46.103338	-131.306468	-968.543895	0	40.972251	22.501166	61256	8029	8102	8065	2926.977517	2950.376101	2938.636314	0	0	0	13:41:37.6810	20150906	13:41:47.4840	20150906	13:41:42.3920	26.89434	-79.98564167	26.89435004	-79.98587606	26.89435141	-79.98575813	42.976284	2	23.458616	69.937954	186.733109	961.765816	1.94E-07	72.964117	7663.973679	-9999	-9999	-9999	-9999	-9999
84	9/6/2015	249	HIW	-74.810556	3.30E-08	3.30E-05	before	44.748953	-53.114244	-131.983084	-971.234586	0	31.430163	17.719683	15875	8090	8114	8102	2945.958152	2954.418869	2950.376101	0	0	0	13:41:45.8220	20150906	13:41:49.3720	20150906	13:41:47.4840	26.89435167	-79.98583167	26.89434392	-79.98591618	26.89435004	-79.98587606	39.868677	2	8.813354	33.424163	84.475034	277.005162	1.13E-07	20.842901	668.872586	-9999	-9999	-9999	-9999	-9999
70	9/6/2015	249	HIW	-74.81089	3.30E-08	3.30E-05	before	34.739424	-54.527016	-135.445557	-973.625448	0	24.401686	14.205444	232696	5941	6412	6176	2157.739991	2341.717784	2258.266188	0	0	0	13:35:59.7290	20150906	13:37:03.3480	20150906	13:36:31.1110	26.89491667	-79.98625667	26.8945868	-79.98782654	26.89492	-79.98726167	33.15366	2	184.234088	26.40228	421.272735	4495.622306	8.65E-08	9.658613	167.81298	-9999	-9999	-9999	-9999	-9999
1517	9/12/2015	255	TUN	-74.815322	3.30E-08	3.30E-05	before	4.43479	-53.27728	-130.449935	-987.705183	0	3.118268	3.563735	5103	8178	8258	8218	3265.148616	3295.011706	3280.362264	0	0	0	14:38:07.4140	20150912	14:38:18.6880	20150912	14:38:12.9940	26.94617167	-80.03142167	26.94616167	-80.03172187	26.94616877	-80.03157463	20.341043	2	30.290546	5.104025	70.646416	94.454046	1.48E-07	17.075698	446.857909	-9999	-9999	-9999	-9999	-9999
1299	9/12/2015	255	SUN	-74.820208	3.30E-08	3.30E-05	before	26.345152	-46.709245	-139.408612	-976.051184	0	18.545121	11.277336	148372	10087	10482	10284	3174.672031	3275.339957	3225.443153	0	0	0	17:30:12.0480	20150912	17:30:57.8610	20150912	17:30:34.9690	26.97666419	-80.01487732	26.97595539	-80.01550127	26.97630472	-80.01519154	20.550445	2	100.988388	74.957424	351.872342	1872.980677	1.78E-07	38.633997	3192.146603	-9999	-9999	-9999	-9999	-9999
53	9/6/2015	249	HIW	-74.826895	3.29E-08	3.29E-05	before	41.562047	-50.482896	-144.761322	-971.912479	0	29.301821	16.655512	150368	4168	4421	4294	1504.579512	1585.474137	1543.409217	0	0	0	13:31:58.3010	20150906	13:32:31.4870	20150906	13:32:14.7590	26.89514049	-79.98681073	26.8951172	-79.98600729	26.89512333	-79.986425	35.885472	2	81.129788	31.270785	224.565984	2377.250561	9.81E-08	17.46263	787.376008	-9999	-9999	-9999	-9999	-9999
909	9/12/2015	255	MG111	-74.828213	3.29E-08	3.29E-05	before	7.08867	-65.003071	-122.546962	-981.046268	0	4.999128	7.523441	9393	7209	7301	7255	2600.107555	2624.626192	2612.781702	0	0	0	17:55:28.2960	20150912	17:55:39.2110	20150912	17:55:33.7370	26.97880616	-80.02317722	26.97866333	-80.023365	26.97873667	-80.02327833	18.928118	2	NA	NA	NA	NA	5.82E-08	2.444805	5.954164	NA	NA	NA	NA	NA
889	9/12/2015	255	MG111	-74.836027	3.28E-08	3.28E-05	before	7.075929	-65.010354	-130.496634	-981.058815	0	4.999128	7.523441	6464	6871	6934	6902	2475.104505	2499.692531	2487.307215	0	0	0	17:54:48.5820	20150912	17:54:55.9350	20150912	17:54:52.2030	26.97812167	-80.022945	26.97828399	-80.02277859	26.97819521	-80.02285375	19.858844	2	NA	NA	NA	NA	5.77E-08	2.45757	6.074588	NA	NA	NA	NA	NA
1528	9/12/2015	255	TUN	-74.839141	3.28E-08	3.28E-05	before	15.471875	-49.467562	-142.058835	-980.261486	0	10.938687	7.473944	134368	15468	16075	15771	5659.984663	5884.380667	5773.426713	0	0	0	14:54:54.0810	20150912	14:56:19.6810	20150912	14:55:37.0290	26.9472552	-80.03053363	26.94719167	-80.03278885	26.94725782	-80.03167485	19.500955	2	224.971192	12.935519	475.714347	2460.889386	1.75E-07	25.078031	1005.711062	-9999	-9999	-9999	-9999	-9999
242	9/12/2015	255	HIW	-74.841023	3.28E-08	3.28E-05	before	20.713531	-50.256692	-64.995486	-992.607158	0	14.650911	9.330056	17760	15641	15700	15670	5037.902817	5072.030968	5056.408393	0	0	0	12:54:26.2810	20150912	12:54:34.8070	20150912	12:54:30.8270	26.894275	-79.98355667	26.89456667	-79.98347667	26.89442699	-79.98348065	52.779939	2	34.128151	16.63607	102.393099	500.008491	2.68E-07	19.297814	509.689899	-9999	-9999	-9999	-9999	-9999
102	9/6/2015	249	HIW	-74.850473	3.27E-08	3.27E-05	before	46.780096	-54.624761	-139.688399	-970.698695	0	33.160155	18.593627	139350	10720	10927	10823	3912.815665	3983.354669	3945.651091	0	0	0	13:50:14.0880	20150906	13:50:41.8210	20150906	13:50:27.8040	26.89377924	-79.98599633	26.89370847	-79.98669102	26.89371957	-79.98631841	35.167469	2	71.297764	69.937954	282.471436	2360.031836	8.63E-08	11.174233	210.541351	-9999	-9999	-9999	-9999	-9999
272	9/12/2015	255	HIW	-74.865696	3.26E-08	3.26E-05	before	20.039535	-49.93685	-64.999479	-991.414896	0	14.25494	9.132071	70848	20097	20342	20219	6589.804319	6688.515278	6637.722136	0	0	0	13:04:16.5550	20150912	13:04:48.7400	20150912	13:04:32.6590	26.89509174	-79.98711566	26.89521333	-79.98809738	26.89514746	-79.98759334	31.045714	2	99.163081	16.253632	230.447037	1413.563778	1.89E-07	15.0834	446.206175	-9999	-9999	-9999	-9999	-9999
1526	9/12/2015	255	TUN	-74.866367	3.26E-08	3.26E-05	before	17.114458	-48.307197	-145.743029	-979.455157	0	12.176095	8.092648	251166	13511	14531	14021	4992.27516	5326.169562	5163.651399	0	0	0	14:50:25.8150	20150912	14:52:45.7360	20150912	14:51:36.3560	26.94695667	-80.03286135	26.94690294	-80.02951881	26.94698333	-80.03114333	19.841723	2	334.30564	14.160989	696.923984	4070.53713	1.77E-07	30.801067	1607.536253	-9999	-9999	-9999	-9999	-9999
1501	9/12/2015	255	TUN	-74.86766	3.26E-08	3.26E-05	before	21.004178	-35.71361	-141.106297	-977.843106	0	14.947889	9.478545	146470	1038	1522	1280	421.63334	622.696169	478.621396	0	0	0	14:16:42.8940	20150912	14:18:30.2640	20150912	14:17:12.8800	26.94475311	-80.03233627	26.94479833	-80.030345	26.94478773	-80.03176818	19.817664	2	201.062829	16.952338	436.40486	3005.464776	1.15E-06	214.146834	47407.93277	-9999	-9999	-9999	-9999	-9999
14	9/6/2015	249	HIW	-74.897757	3.24E-08	3.24E-05	before	41.775992	-55.296979	-141.327702	-971.705782	0	29.937159	16.973736	36895	1362	1422	1392	453.954676	471.909358	464.495705	0	0	0	13:25:26.0780	20150906	13:25:33.7010	20150906	13:25:29.9240	26.895775	-79.9878	26.895725	-79.98762833	26.89574753	-79.98769845	31.945941	2	18.027511	32.300662	100.656346	539.278404	9.07E-08	10.165289	178.09808	-9999	-9999	-9999	-9999	-9999
1507	9/12/2015	255	TUN	-74.906049	3.23E-08	3.23E-05	before	19.302694	-37.94361	-145.146962	-978.448081	0	13.85897	8.934086	173600	4114	4733	4423	1603.712523	1848.179974	1674.565347	0	0	0	14:26:31.0090	20150912	14:28:35.0520	20150912	14:27:08.6330	26.94531618	-80.03064368	26.9455907	-80.0293138	26.94529667	-80.02993366	20.600821	2	244.823512	15.863031	521.313316	3393.001604	6.77E-07	180.377937	37269.44891	-9999	-9999	-9999	-9999	-9999
612	9/12/2015	255	MG111	-74.919985	3.22E-08	3.22E-05	before	6.94045	-65.023691	-125.907286	-981.033503	0	4.999128	7.523441	6464	1450	1513	1481	750.454185	774.550609	763.622019	0	0	0	17:44:09.6220	20150912	17:44:16.8440	20150912	17:44:13.2200	26.97735898	-80.02311787	26.97755071	-80.02322444	26.97747156	-80.02315961	18.932474	2	NA	NA	NA	NA	5.57E-08	2.428611	6.149874	NA	NA	NA	NA	NA
96	9/6/2015	249	HIW	-74.925106	3.22E-08	3.22E-05	before	57.860441	-54.814006	-132.314836	-968.366794	0	41.725398	22.8673	51351	9505	9565	9535	3542.21567	3581.660502	3560.224555	0	0	0	13:47:07.6750	20150906	13:47:29.9820	20150906	13:47:18.3170	26.89406833	-79.984165	26.89408547	-79.98377911	26.89405126	-79.98398743	50.975662	2	40.136983	43.722924	167.958403	1674.731569	9.61E-08	12.197995	228.380965	-9999	-9999	-9999	-9999	-9999
1292	9/6/2015	249	SUN	-74.926564	3.22E-08	3.22E-05	before	23.671591	-54.668882	-132.24405	-976.748799	0	17.07623	10.542716	74865	713	929	821	171.786617	217.465415	194.218635	0	0	0	17:48:23.6310	20150906	17:48:41.5530	20150906	17:48:32.5890	26.97688988	-80.01608479	26.97684119	-80.01654021	26.97685521	-80.01630684	21.3489	2	46.103563	19.056663	130.184858	787.27507	8.78E-08	10.728651	214.095501	-9999	-9999	-9999	-9999	-9999
1741	9/12/2015	255	WRT	-74.92789	3.22E-08	3.22E-05	before	7.407974	-54.616019	-133.589767	-972.794156	0	5.345603	17.694934	57240	11565	12094	11829	3311.282834	3488.04732	3396.452671	0	0	0	16:55:41.5860	20150912	16:56:42.9650	20150912	16:56:11.9890	26.96312667	-80.00778167	26.96326042	-80.00952181	26.9631298	-80.00863665	23.5738	2	177.295683	5.378452	364.817074	947.752255	8.02E-08	8.229772	143.690553	-9999	-9999	-9999	-9999	-9999
7	9/6/2015	249	HIW	-74.92922	3.21E-08	3.21E-05	before	43.39857	-47.684089	-139.822929	-971.152929	0	31.326043	17.670808	154780	277	527	402	89.678633	173.475657	132.313528	0	0	0	13:22:52.1420	20150906	13:23:27.6660	20150906	13:23:10.1970	26.89802065	-79.98711723	26.89735667	-79.98750333	26.89767484	-79.98730258	33.335728	2	83.964166	34.173164	236.643371	2631.400647	1.10E-07	39.608244	4293.444991	-9999	-9999	-9999	-9999	-9999
1510	9/12/2015	255	TUN	-74.929594	3.21E-08	3.21E-05	before	16.867102	-47.654191	-148.915198	-979.455157	0	12.176095	8.092648	246738	5232	6234	5733	1986.455716	2470.66785	2185.855206	0	0	0	14:29:37.1140	20150912	14:32:48.4270	20150912	14:30:55.6170	26.94557871	-80.03069344	26.94581333	-80.032945	26.94551965	-80.03268719	20.137985	2	484.483461	14.160989	997.773089	5899.116497	1.90E-07	32.10361	1713.337262	-9999	-9999	-9999	-9999	-9999
1713	9/6/2015	249	WRT	-74.933283	3.21E-08	3.21E-05	before	17.948897	-56.208191	-135.167117	-973.864344	0	12.968036	15.368607	102442	15446	15836	15641	3018.590318	3099.099644	3060.222959	0	0	0	17:12:03.5240	20150906	17:12:36.4920	20150906	17:12:19.9690	26.96253044	-80.00764794	999	999	26.96250333	-80.008065	24.456356	2	80.509326	12.97668	187.263273	1044.047825	6.66E-08	7.454628	113.336793	-9999	-9999	-9999	-9999	-9999
1731	9/12/2015	255	WRT	-74.944971	3.20E-08	3.20E-05	before	8.33542	-55.623699	-135.504554	-978.174376	0	6.038551	10.072501	91134	8323	9069	8696	2329.641125	2570.100039	2446.829426	0	0	0	16:49:27.6290	20150912	16:50:52.9310	20150912	16:50:10.0430	26.96370054	-80.00695863	26.963905	-80.00934013	26.96369369	-80.00813698	24.24606	2	240.832427	6.059269	493.810358	1454.2789	7.74E-08	7.344599	105.134317	-9999	-9999	-9999	-9999	-9999
44	9/6/2015	249	HIW	-74.94706	3.20E-08	3.20E-05	before	44.934988	-54.241382	-128.82584	-970.885831	0	32.568578	18.28889	33558	3137	3187	3162	1129.24158	1150.726471	1140.284769	0	0	0	13:29:39.2950	20150906	13:29:46.0010	20150906	13:29:42.7860	26.89542	-79.98561728	26.89542333	-79.98583333	26.89542	-79.98572833	43.122977	2	21.484891	34.547664	112.742289	699.732358	8.68E-08	13.583269	356.287814	-9999	-9999	-9999	-9999	-9999
1406	11/3/2015	307	SUN	-74.949668	3.20E-08	3.20E-05	after	25.861239	-47.265172	-145.749558	-975.95541	0	18.755312	11.382832	98899	2608	2868	2738	996.352547	1088.943693	1043.817121	0	0	0	17:35:20.2620	20151103	17:36:03.7740	20151103	17:35:42.2080	26.97566833	-80.01594333	26.97578833	-80.015035	26.97570667	-80.01547	20.761151	2	92.746935	23.267379	232.319771	1739.554007	1.98E-07	40.43499	2542.624984	-9999	-9999	-9999	-9999	-9999
1513	9/12/2015	255	TUN	-74.952102	3.20E-08	3.20E-05	before	20.804362	-51.359403	-145.197849	-977.763144	0	15.096378	9.55279	193675	6876	7510	7193	2793.541386	3021.040713	2895.488844	0	0	0	14:35:07.8170	20150912	14:36:36.1290	20150912	14:35:51.6620	26.94572835	-80.02977508	26.94616814	-80.02897352	26.945695	-80.02877667	20.718458	2	227.812632	17.088501	489.980262	3439.145506	1.42E-07	19.888638	601.494745	-9999	-9999	-9999	-9999	-9999
295	9/12/2015	255	HIW	-74.974913	3.18E-08	3.18E-05	before	2.085259	-51.269488	-64.997931	-976.90143	0	1.521106	54.6246	5040	12690	12853	12771	4021.391846	4106.231194	4063.680951	0	0	0	12:47:55.5090	20150912	12:48:16.7450	20150912	12:48:06.1250	26.89349564	-79.98320107	26.89410288	-79.98322657	26.89380096	-79.98300022	55.296837	2	85.482577	3.965001	178.251927	132.372825	3.31E-07	15.450681	275.773797	-9999	-9999	-9999	-9999	-9999
99	9/6/2015	249	HIW	-74.978574	3.18E-08	3.18E-05	before	52.406707	-54.165279	-131.565444	-969.26474	0	38.260655	21.134929	136821	10403	10579	10491	3806.330399	3862.130179	3832.981964	0	0	0	13:49:31.2230	20150906	13:49:54.4940	20150906	13:49:43.0270	26.8937747	-79.98493993	26.89372167	-79.98549333	26.89375548	-79.9852033	44.992853	2	55.79978	40.258796	192.442861	2134.93614	8.39E-08	10.79964	212.207976	-9999	-9999	-9999	-9999	-9999
880	9/12/2015	255	MG111	-74.981747	3.18E-08	3.18E-05	before	6.842446	-65.007999	-133.598038	-981.084769	0	4.999128	7.523441	7373	6730	6802	6766	2425.516931	2449.919091	2437.56921	0	0	0	17:54:32.1780	20150912	17:54:40.4270	20150912	17:54:36.2940	26.97804333	-80.02342894	26.97805145	-80.02318364	26.97804333	-80.02330754	19.213002	2	NA	NA	NA	NA	5.81E-08	2.512488	6.29148	NA	NA	NA	NA	NA
86	9/6/2015	249	HIW	-75.008643	3.16E-08	3.16E-05	before	45.004594	-37.089157	-135.700842	-970.709317	0	33.084863	18.567096	217240	8122	8446	8284	2956.510712	3070.622728	3006.633804	0	0	0	13:41:50.3940	20150906	13:42:41.7300	20150906	13:42:12.7050	26.89434202	-79.98593712	26.89428667	-79.98708047	26.8943	-79.98643833	35.091957	2	121.149125	69.937954	382.481239	3964.952182	4.56E-07	375.185208	156986.4367	-9999	-9999	-9999	-9999	-9999
1727	9/12/2015	255	WRT	-75.016459	3.15E-08	3.15E-05	before	9.610696	-59.201094	-130.946408	-971.988566	0	7.077974	19.105579	55913	7103	7493	7298	1965.672973	2088.337611	2029.598588	0	0	0	16:47:08.7800	20150912	16:47:52.9340	20150912	16:47:31.0140	26.96388677	-80.00744419	26.96403746	-80.00622572	26.96400569	-80.00681519	25.471859	2	123.09042	7.080494	260.378729	871.230759	6.01E-08	5.805568	54.323511	-9999	-9999	-9999	-9999	-9999
1287	9/6/2015	249	SUN	-75.028714	3.14E-08	3.14E-05	before	25.958827	-49.971793	-134.891367	-975.765066	0	19.171877	11.591477	401671	3129	4165	3647	606.179886	831.909618	740.268974	0	0	0	17:51:47.4360	20150906	17:53:17.7150	20150906	17:52:32.4890	26.97628452	-80.01518268	26.97602833	-80.01692167	26.97637044	-80.01649258	21.175006	2	225.729732	22.822623	497.350492	4323.15329	9.64E-08	23.296152	1514.449778	-9999	-9999	-9999	-9999	-9999
168	9/12/2015	255	HIW	-75.028716	3.14E-08	3.14E-05	before	19.703367	-50.751907	-64.997966	-990.834772	0	14.551918	9.28056	138474	6482	6952	6717	2102.924908	2301.79043	2192.32816	0	0	0	12:34:03.3510	20150912	12:35:07.6230	20150912	12:34:36.4650	26.89293833	-79.98677167	26.89339866	-79.98785483	26.89284833	-79.98766333	30.811548	2	199.437718	16.540461	431.769082	2902.201321	1.75E-07	12.051776	270.004149	-9999	-9999	-9999	-9999	-9999
63	9/6/2015	249	HIW	-75.031291	3.14E-08	3.14E-05	before	59.031616	-52.863281	-133.739823	-967.877848	0	43.623641	23.83196	328461	5425	5797	5611	1931.790604	2091.964195	2011.429569	0	0	0	13:34:50.2580	20150906	13:35:39.9200	20150906	13:35:14.8250	26.89492064	-79.98399112	26.89488863	-79.9855967	26.89491144	-79.98478963	46.645836	2	160.590686	46.625303	414.959941	7005.193026	8.23E-08	11.592764	272.584221	-9999	-9999	-9999	-9999	-9999
4	9/6/2015	249	HIW	-75.046742	3.13E-08	3.13E-05	before	40.978767	-45.655783	-148.849317	-971.561256	0	30.39074	17.199971	20876	152	185	168	50.912846	61.225545	54.39983	0	0	0	13:22:34.1710	20150906	13:22:39.0500	20150906	13:22:36.3800	26.89833243	-79.9869434	26.89825379	-79.98699839	26.89830698	-79.98696402	34.869953	2	10.692694	32.394287	86.477157	324.958875	2.12E-07	103.898763	13024.02975	-9999	-9999	-9999	-9999	-9999
50	9/6/2015	249	HIW	-75.050667	3.13E-08	3.13E-05	before	35.674	-54.046141	-138.496457	-972.869948	0	26.480531	15.244867	111815	3824	4032	3928	1404.471205	1457.921416	1426.654393	0	0	0	13:31:12.9490	20150906	13:31:40.2950	20150906	13:31:26.4610	26.89520018	-79.98761817	26.89508	-79.98726684	26.8950765	-79.987578	32.317163	2	53.79857	28.462032	164.521205	1424.614711	8.97E-08	11.707199	260.795533	-9999	-9999	-9999	-9999	-9999
608	9/12/2015	255	MG111	-75.054898	3.12E-08	3.12E-05	before	6.72816	-65.000937	-125.860742	-981.085995	0	4.999128	7.523441	6666	1384	1449	1416	725.527105	749.744572	737.941163	0	0	0	17:44:02.0410	20150912	17:44:09.5120	20150912	17:44:05.7210	26.97713729	-80.02309741	26.97735277	-80.02311614	26.97724833	-80.02309333	19.666224	2	NA	NA	NA	NA	5.67E-08	2.523981	6.430645	NA	NA	NA	NA	NA
1474	9/6/2015	249	TUN	-75.058389	3.12E-08	3.12E-05	before	11.248965	-59.383716	-139.543007	-975.917697	0	8.364878	12.671058	12506	18625	18698	18661	3809.347167	3825.87447	3817.625756	0	0	0	16:03:12.6050	20150906	16:03:18.6740	20150906	16:03:15.5410	26.94670609	-80.03012257	26.94671667	-80.03028833	26.94670929	-80.03020571	20.99162	2	16.848427	8.384932	50.385255	140.935036	5.72E-08	6.261393	70.200788	-9999	-9999	-9999	-9999	-9999
79	9/6/2015	249	HIW	-75.087404	3.10E-08	3.10E-05	before	53.027205	-52.537878	-139.253008	-968.883892	0	39.696049	21.852625	87418	7216	7324	7270	2609.994162	2655.182696	2633.937824	0	0	0	13:38:56.2330	20150906	13:39:13.4370	20150906	13:39:05.0160	26.89462333	-79.985205	26.89460032	-79.98475893	26.89463604	-79.98496555	45.58496	2	45.415903	41.663172	174.15815	1802.831889	9.10E-08	17.030408	551.68669	-9999	-9999	-9999	-9999	-9999
1860	11/3/2015	307	WRT	-75.092088	3.10E-08	3.10E-05	after	19.351896	-49.578568	-155.325639	-977.783642	0	14.502422	9.255812	179279	1663	2322	1992	511.092707	709.335474	606.35249	0	0	0	16:56:27.4960	20151103	16:58:17.1970	20151103	16:57:22.5790	26.96290667	-80.00702072	26.96306833	-80.00838667	26.96285951	-80.0079717	24.385628	2	198.242767	16.486069	429.528869	2875.000213	1.28E-07	28.789062	1527.693345	-9999	-9999	-9999	-9999	-9999
1514	9/12/2015	255	TUN	-75.093278	3.10E-08	3.10E-05	before	19.940861	-49.457408	-142.840606	-977.843106	0	14.947889	9.478545	206568	7504	8187	7845	3018.69953	3268.504646	3145.330308	0	0	0	14:36:35.3210	20150912	14:38:08.6040	20150912	14:37:22.4080	26.94616667	-80.02895	26.94617201	-80.03145545	26.94617	-80.03021833	20.264087	2	250.318654	16.952338	534.028445	3741.735359	1.37E-07	24.523388	1200.833393	-9999	-9999	-9999	-9999	-9999
1283	9/6/2015	249	SUN	-75.100157	3.09E-08	3.09E-05	before	23.403315	-50.736127	-133.404347	-976.508982	0	17.571194	10.790198	259150	4919	5648	5283	969.610937	1100.68956	1029.391666	0	0	0	17:54:23.4910	20150906	17:55:24.9980	20150906	17:54:53.6240	26.97612796	-80.0155806	26.97566381	-80.01555849	26.97595625	-80.01509821	20.887752	2	131.417871	19.555766	301.894929	2309.168856	9.15E-08	16.649033	724.751166	-9999	-9999	-9999	-9999	-9999
16	9/6/2015	249	HIW	-75.116503	3.08E-08	3.08E-05	before	40.450324	-50.858213	-133.293114	-971.53141	0	30.484599	17.24691	148431	1447	1687	1567	479.585138	560.861454	517.795207	0	0	0	13:25:37.2070	20150906	13:26:09.8820	20150906	13:25:53.0520	26.89569367	-79.98755954	26.8956872	-79.98676735	26.89564885	-79.9871919	33.315704	2	81.723446	32.487912	228.611735	2491.351461	1.02E-07	17.317606	651.11805	-9999	-9999	-9999	-9999	-9999
229	9/12/2015	255	HIW	-75.116995	3.08E-08	3.08E-05	before	17.796495	-54.324751	-64.994262	-991.058055	0	13.413503	8.711352	20054	13943	14016	13979	4489.050879	4512.29315	4500.406066	0	0	0	12:50:41.1790	20150912	12:50:50.6170	20150912	12:50:45.7480	26.89394025	-79.98703459	26.89391821	-79.98726698	26.89392791	-79.98714801	31.285711	2	23.834051	15.393146	78.283407	319.69811	1.59E-07	8.134857	98.9715	-9999	-9999	-9999	-9999	-9999
52	9/6/2015	249	HIW	-75.12421	3.07E-08	3.07E-05	before	41.560912	-47.782076	-132.797394	-971.248476	0	31.377206	17.695552	90652	4029	4171	4100	1456.444116	1505.316434	1482.30933	0	0	0	13:31:39.8370	20150906	13:31:58.6140	20150906	13:31:49.3110	26.89508	-79.98728171	26.89514	-79.98680333	26.89514191	-79.9870326	33.38297	2	48.892677	34.173164	166.2726	1533.176503	1.37E-07	51.068681	4706.764893	-9999	-9999	-9999	-9999	-9999
958	9/12/2015	255	MG111	-75.142375	3.06E-08	3.06E-05	before	6.593995	-65.011309	-123.918983	-976.246312	0	4.999128	12.522569	8686	8155	8240	8197	2900.111678	2924.611859	2912.588696	0	0	0	17:57:19.2350	20150912	17:57:29.2280	20150912	17:57:24.2130	26.97842937	-80.02604642	26.97831208	-80.02625375	26.9783773	-80.02615704	17.440052	2	NA	NA	NA	NA	4.99E-08	2.776218	8.68174	NA	NA	NA	NA	NA
15	9/6/2015	249	HIW	-75.158399	3.05E-08	3.05E-05	before	36.621255	-56.36163	-136.617776	-972.390586	0	27.866428	15.937815	18579	1414	1446	1430	470.096287	478.948988	474.0658	0	0	0	13:25:32.6900	20150906	13:25:37.0090	20150906	13:25:34.8400	26.89573167	-79.987645	26.89569593	-79.98756543	26.89571623	-79.98760896	32.326589	2	9.488851	29.866409	78.074369	264.420376	9.05E-08	10.946962	188.190445	-9999	-9999	-9999	-9999	-9999
24	9/6/2015	249	HIW	-75.159332	3.05E-08	3.05E-05	before	10.555053	-38.218057	-134.70008	-964.203241	0	8.033445	39.394462	45932	1885	2167	2026	630.60354	726.519581	679.947623	0	0	0	13:26:37.0090	20150906	13:27:14.8850	20150906	13:26:56.5040	26.8957043	-79.9860823	26.89569601	-79.9851317	26.89569313	-79.98559659	43.351089	2	96.218219	15.354517	223.487648	768.284672	1.12E-06	89.430383	9516.608516	-9999	-9999	-9999	-9999	-9999
133	9/12/2015	255	HIW	-75.162867	3.05E-08	3.05E-05	before	11.631376	-49.216795	-64.999066	-985.13401	0	8.859841	18.759105	29535	973	1137	1055	191.285305	232.102644	207.690856	0	0	0	12:22:23.0650	20150912	12:22:42.2100	20150912	12:22:32.5360	26.89212125	-79.98790742	26.8920255	-79.98752684	26.89204	-79.98777167	30.893789	2	41.169772	8.864075	99.956121	364.757641	1.57E-07	22.955901	1398.838815	-9999	-9999	-9999	-9999	-9999
752	9/12/2015	255	MG111	-75.172616	3.04E-08	3.04E-05	before	6.548239	-65.016283	-129.102703	-981.018778	0	4.999128	7.523441	6161	4280	4340	4310	1625.14103	1649.758195	1637.050507	0	0	0	17:49:38.2940	20150912	17:49:45.8590	20150912	17:49:41.9360	26.97786277	-80.02325951	26.97807184	-80.02333251	26.97796883	-80.02327753	19.344718	2	NA	NA	NA	NA	5.58E-08	2.58427	6.860068	NA	NA	NA	NA	NA
153	9/12/2015	255	HIW	-75.187492	3.03E-08	3.03E-05	before	21.257462	-49.550099	-64.999715	-990.327744	0	16.284289	10.146746	149366	3946	4399	4172	1172.834688	1342.230464	1257.349713	0	0	0	12:28:21.8110	20150912	12:29:24.5270	20150912	12:28:53.0860	26.89250748	-79.98806325	26.89266	-79.98646	26.89260439	-79.98730076	31.05306	2	169.395776	18.274953	375.341458	2758.489814	1.71E-07	12.801058	346.363679	-9999	-9999	-9999	-9999	-9999
73	9/6/2015	249	HIW	-75.205101	3.02E-08	3.02E-05	before	39.813749	-46.03485	-139.308114	-971.472268	0	30.623258	17.329911	239436	6410	6796	6603	2341.143586	2461.691001	2399.752177	0	0	0	13:37:03.1150	20150906	13:37:55.7670	20150906	13:37:29.4790	26.89459162	-79.98782868	26.89459333	-79.986685	26.89461723	-79.98729122	32.632015	2	120.547414	34.547664	310.557348	3694.852209	1.07E-07	68.547449	13166.96943	-9999	-9999	-9999	-9999	-9999
100	9/6/2015	249	HIW	-75.224141	3.00E-08	3.00E-05	before	47.15508	-46.104445	-124.524711	-969.765922	0	36.429291	20.219247	39744	10577	10630	10603	3861.214804	3877.614344	3869.615936	0	0	0	13:49:54.2660	20150906	13:50:01.2400	20150906	13:49:57.5160	26.89372218	-79.98548414	26.89373188	-79.98564849	26.89372667	-79.98556833	44.093447	2	17.379835	38.386293	111.532257	633.135083	1.57E-07	104.186783	15324.04059	-9999	-9999	-9999	-9999	-9999
231	9/12/2015	255	HIW	-75.237145	2.99E-08	2.99E-05	before	16.352727	-48.437114	-64.999977	-991.759982	0	12.671058	8.34013	186112	14218	14944	14581	4611.786616	4815.785319	4706.034481	0	0	0	12:51:17.2200	20150912	12:52:54.0020	20150912	12:52:05.8180	26.89451727	-79.98760379	26.89424833	-79.98573163	26.89430432	-79.98682187	33.30829	2	204.360908	14.628269	438.398705	2589.468894	1.84E-07	17.807541	738.920751	-9999	-9999	-9999	-9999	-9999
64	9/6/2015	249	HIW	-75.245841	2.99E-08	2.99E-05	before	50.235051	-53.900082	-147.349165	-969.06649	0	39.0031	21.506151	38612	5792	5840	5816	2090.586197	2110.531685	2100.705248	0	0	0	13:35:39.2860	20150906	13:35:45.9270	20150906	13:35:42.4340	26.89488833	-79.98558284	26.89489	-79.98578333	26.89489018	-79.98568454	43.274535	2	19.945488	41.007796	121.906568	777.935857	8.16E-08	13.070121	330.331943	-9999	-9999	-9999	-9999	-9999
74	9/6/2015	249	HIW	-75.249704	2.99E-08	2.99E-05	before	43.135735	-54.915791	-145.11689	-970.593395	0	33.520909	18.772196	123935	6811	6993	6902	2467.06141	2526.730949	2495.988133	0	0	0	13:37:58.0670	20150906	13:38:22.4230	20150906	13:38:10.2230	26.89458038	-79.98663295	26.89457563	-79.9860348	26.89456573	-79.98634256	35.529488	2	59.988505	69.937954	259.837734	2013.719709	8.03E-08	11.981051	259.374025	-9999	-9999	-9999	-9999	-9999
82	9/6/2015	249	HIW	-75.250568	2.98E-08	2.98E-05	before	50.116726	-56.354433	-125.861303	-969.079622	0	38.953604	21.481403	23610	7999	8028	8013	2891.947734	2926.926033	2921.51897	0	0	0	13:41:22.4300	20150906	13:41:37.4900	20150906	13:41:35.4810	26.89433667	-79.9852922	26.8943399	-79.98564116	26.89432959	-79.98558796	43.769336	2	35.029782	40.914171	151.836423	1364.536259	7.41E-08	10.138641	181.859555	-9999	-9999	-9999	-9999	-9999
199	9/12/2015	255	HIW	-75.253989	2.98E-08	2.98E-05	before	29.970001	-39.90345	-64.99984	-990.069954	0	23.312767	13.660984	236442	10994	11495	11244	3491.290527	3659.359042	3586.318411	0	0	0	12:44:11.4430	20150912	12:45:18.4260	20150912	12:44:44.8230	26.89340333	-79.98802667	26.89365667	-79.98670667	26.893795	-79.98742167	31.068722	2	168.068515	24.043439	384.223909	3918.142076	5.11E-07	104.770604	15263.0891	-9999	-9999	-9999	-9999	-9999
884	9/12/2015	255	MG111	-75.266331	2.97E-08	2.97E-05	before	6.40845	-65.003655	-122.556468	-981.102772	0	4.999128	7.523441	6868	6803	6870	6836	2450.116962	2474.909579	2461.131024	0	0	0	17:54:40.5370	20150912	17:54:48.4700	20150912	17:54:44.5200	26.97805167	-80.02318167	26.97812077	-80.02294669	26.97806997	-80.02307278	19.749846	2	NA	NA	NA	NA	5.59E-08	2.611831	6.956447	NA	NA	NA	NA	NA
1509	9/12/2015	255	TUN	-75.271094	2.97E-08	2.97E-05	before	15.591593	-51.488413	-146.621452	-979.455157	0	12.176095	8.092648	124476	4730	5235	4982	1846.962892	1987.070386	1918.860644	0	0	0	14:28:34.6760	20150912	14:29:37.5030	20150912	14:29:05.6590	26.94558814	-80.02930188	26.94557823	-80.03069961	26.94562414	-80.03001681	20.078403	2	140.452976	14.163893	309.263738	1710.168737	1.42E-07	18.985088	566.257297	-9999	-9999	-9999	-9999	-9999
48	9/6/2015	249	HIW	-75.275305	2.97E-08	2.97E-05	before	40.835587	-38.415279	-144.047083	-971.064682	0	31.921073	17.982055	149621	3312	3543	3427	1206.760811	1311.724895	1259.7189	0	0	0	13:30:03.1630	20150906	13:30:35.0910	20150906	13:30:19.3880	26.89542833	-79.98639449	26.89543464	-79.98744807	26.89541429	-79.98692627	33.927083	2	105.455491	37.075542	285.062066	3366.555267	3.89E-07	342.68988	126260.5743	-9999	-9999	-9999	-9999	-9999
1521	9/12/2015	255	TUN	-75.286855	2.96E-08	2.96E-05	before	17.303335	-50.707884	-140.409676	-978.61909	0	13.561992	8.785597	201390	10978	11712	11345	4232.038181	4512.887272	4367.25614	0	0	0	14:44:34.1040	20150912	14:46:19.0340	20150912	14:45:26.9560	26.94674803	-80.02873064	26.94673965	-80.03149578	26.94663472	-80.03003619	19.994019	2	281.435081	15.522622	593.880061	3816.820211	1.45E-07	21.976162	756.162432	-9999	-9999	-9999	-9999	-9999
1504	9/12/2015	255	TUN	-75.301619	2.95E-08	2.95E-05	before	5.727225	-55.898371	-130.188982	-985.92504	0	4.504165	4.256684	10374	1463	1576	1519	611.963745	632.649549	621.984855	0	0	0	14:18:23.0700	20150912	14:18:36.8510	20150912	14:18:29.8780	26.94483596	-80.03044454	26.94478167	-80.03024667	26.94480057	-80.03035171	19.463728	2	21.175606	6.467759	55.13748	95.378424	1.20E-07	9.267225	115.335056	-9999	-9999	-9999	-9999	-9999
1505	9/12/2015	255	TUN	-75.307121	2.95E-08	2.95E-05	before	15.839926	-48.291716	-152.111886	-979.270423	0	12.473073	8.241137	264348	2041	3089	2565	834.487662	1156.28835	973.635369	0	0	0	14:20:20.3350	20150912	14:22:47.5090	20150912	14:21:25.3150	26.94508	-80.02927667	26.94507676	-80.03244454	26.945105	-80.03061667	20.00362	2	322.16938	14.433315	672.885558	4018.442065	1.49E-07	25.840091	1310.650251	-9999	-9999	-9999	-9999	-9999
837	9/12/2015	255	MG111	-75.315214	2.94E-08	2.94E-05	before	6.336723	-65.098236	-122.594778	-976.201849	0	4.999128	12.522569	7474	5922	5995	5958	2150.370453	2174.971142	2162.513281	0	0	0	17:52:56.3870	20150912	17:53:04.8450	20150912	17:53:00.5650	26.97834252	-80.02610009	26.97828412	-80.02586126	26.97831	-80.02598333	17.444784	2	NA	NA	NA	NA	4.14E-08	2.69005	8.987429	NA	NA	NA	NA	NA
6	9/6/2015	249	HIW	-75.315904	2.94E-08	2.94E-05	before	37.449729	-59.555804	-139.872643	-971.831816	0	29.549303	16.779252	14925	254	278	266	82.624989	90.093026	86.480198	0	0	0	13:22:48.7090	20150906	13:22:52.2690	20150906	13:22:50.5490	26.89808	-79.98709167	26.89801714	-79.98711869	26.89804725	-79.98710477	34.398754	2	8.048839	31.551661	78.620197	237.837584	7.03E-08	5.974342	50.488122	-9999	-9999	-9999	-9999	-9999
42	9/6/2015	249	HIW	-75.322548	2.94E-08	2.94E-05	before	51.860922	-51.171235	-141.083072	-968.550753	0	40.982953	22.496077	264132	2821	3139	2980	963.467723	1130.105287	1059.551067	0	0	0	13:28:47.7810	20150906	13:29:39.5080	20150906	13:29:17.5690	26.89546	-79.98395667	26.89542	-79.98562597	26.895445	-79.98491833	46.010452	2	166.706498	42.973924	419.291909	6832.124548	7.86E-08	14.848353	643.430256	-9999	-9999	-9999	-9999	-9999
748	9/12/2015	255	MG111	-75.330922	2.93E-08	2.93E-05	before	6.313845	-65.01778	-130.152141	-981.033366	0	4.999128	7.523441	6262	4218	4279	4248	1600.141073	1624.549158	1611.206459	0	0	0	17:49:31.1340	20150912	17:49:38.1560	20150912	17:49:34.6090	26.97763751	-80.02326745	26.97785744	-80.02325921	26.97773715	-80.02326041	18.980357	2	NA	NA	NA	NA	5.49E-08	2.603991	6.971314	NA	NA	NA	NA	NA
95	9/6/2015	249	HIW	-75.34186	2.92E-08	2.92E-05	before	55.632238	-41.850831	-138.199477	-967.733125	0	44.159151	24.112129	319397	9159	9516	9337	3423.174572	3546.985264	3462.597796	0	0	0	13:46:02.8200	20150906	13:47:11.1960	20150906	13:46:24.2230	26.894075	-79.98534041	26.89405333	-79.98412	26.89405624	-79.98494893	46.167541	2	126.096915	69.937954	389.907926	5666.953394	2.08E-07	183.359618	46402.26698	-9999	-9999	-9999	-9999	-9999
962	9/12/2015	255	MG111	-75.369989	2.90E-08	2.90E-05	before	6.257304	-65.000071	-118.493039	-976.221938	0	4.999128	12.522569	7878	8241	8318	8279	2925.499366	2949.959941	2936.248079	0	0	0	17:57:29.3440	20150912	17:57:38.4050	20150912	17:57:33.8210	26.97830796	-80.02626141	26.97826454	-80.02649606	26.97826667	-80.02635833	17.396614	2	NA	NA	NA	NA	4.47E-08	2.897193	10.184898	NA	NA	NA	NA	NA
1450	9/6/2015	249	TUN	-75.378521	2.90E-08	2.90E-05	before	14.839658	-58.189864	-129.498308	-974.769708	0	11.879117	14.032207	103440	3862	4292	4077	556.431403	626.25698	589.05288	0	0	0	15:41:19.1280	20150906	15:41:57.8080	20150906	15:41:39.1570	26.94519565	-80.02939886	26.9450124	-80.03002948	26.94502168	-80.02965996	21.40948	2	70.008152	11.878653	163.914576	831.635016	5.12E-08	6.180148	74.930616	-9999	-9999	-9999	-9999	-9999
1846	11/3/2015	307	WRT	-75.382323	2.90E-08	2.90E-05	after	29.645329	-43.519892	-153.243716	-973.844492	0	23.751812	13.882067	452095	6678	7625	7151	2015.884315	2319.55287	2165.402612	0	0	0	17:10:27.0940	20151103	17:13:06.5570	20151103	17:11:46.6700	26.96412833	-80.00760565	26.96444357	-80.00795473	26.96423833	-80.00647281	25.755596	2	304.198706	99.959837	808.317086	7226.681724	1.73E-07	92.34419	18190.52986	-9999	-9999	-9999	-9999	-9999
130	9/12/2015	255	HIW	-75.395119	2.89E-08	2.89E-05	before	21.928191	-45.855775	-64.999823	-989.63352	0	17.62069	10.814946	401888	0	1135	567	0	231.33958	109.248342	0	0	0	12:20:32.6940	20150912	12:22:41.9740	20150912	12:21:37.7400	999	999	26.89202658	-79.98753442	26.89223594	-79.98730956	30.626153	2	231.734045	19.607523	502.683137	4083.313747	1.73E-07	27.279746	2736.158703	-9999	-9999	-9999	-9999	-9999
744	9/12/2015	255	MG111	-75.441599	2.86E-08	2.86E-05	before	6.154974	-65.0302	-123.22804	-980.988207	0	4.999128	7.523441	6969	4149	4217	4183	1575.24966	1599.638874	1586.897974	0	0	0	17:49:23.2260	20150912	17:49:31.0240	20150912	17:49:27.1240	26.97742464	-80.02333369	26.97763298	-80.0232677	26.97751948	-80.02328574	19.182643	2	NA	NA	NA	NA	5.39E-08	2.650364	7.346707	NA	NA	NA	NA	NA
20	9/6/2015	249	HIW	-75.447893	2.85E-08	2.85E-05	before	41.425732	-55.012909	-130.149758	-970.543828	0	33.695167	18.85753	76926	1702	1814	1758	566.696425	609.121065	587.175259	0	0	0	13:26:11.9970	20150906	13:26:27.4850	20150906	13:26:19.8020	26.89569545	-79.98670943	26.89574677	-79.98628824	26.89571667	-79.986505	35.702852	2	42.581499	37.075542	159.157222	1436.316427	7.91E-08	10.734927	208.443983	-9999	-9999	-9999	-9999	-9999
49	9/6/2015	249	HIW	-75.450864	2.85E-08	2.85E-05	before	36.872769	-45.229482	-128.433033	-971.645023	0	30.012372	17.011487	170753	3542	3825	3683	1310.979164	1405.071149	1362.900625	0	0	0	13:30:34.9180	20150906	13:31:13.1250	20150906	13:30:53.7900	26.89543389	-79.98744061	26.89520218	-79.98761256	26.89531667	-79.98785833	32.021447	2	94.596483	35.20304	260.15511	2839.979195	1.40E-07	118.997386	22328.44469	-9999	-9999	-9999	-9999	-9999
604	9/12/2015	255	MG111	-75.476592	2.83E-08	2.83E-05	before	6.10558	-65.001733	-143.433454	-981.020065	0	4.999128	7.523441	6363	1321	1383	1352	700.246369	724.990534	712.824683	0	0	0	17:43:54.7690	20150912	17:44:01.9310	20150912	17:43:58.3590	26.97692031	-80.02317148	26.97713253	-80.02309842	26.97702531	-80.02312428	19.753186	2	NA	NA	NA	NA	5.31E-08	2.692983	7.713255	NA	NA	NA	NA	NA
1066	9/12/2015	255	MG111	-75.531628	2.80E-08	2.80E-05	before	6.028695	-65.009375	-122.728782	-976.669388	0	4.999128	12.522569	9191	10267	10357	10312	3575.120305	3599.89523	3587.26608	0	0	0	18:01:29.4980	20150912	18:01:40.1390	20150912	18:01:34.7990	26.97715833	-80.02472667	26.97695989	-80.02461207	26.97706171	-80.02466897	18.017626	2	NA	NA	NA	NA	4.85E-08	2.937532	9.788349	NA	NA	NA	NA	NA
833	9/12/2015	255	MG111	-75.541928	2.79E-08	2.79E-05	before	6.014415	-65.022757	-124.671496	-976.198138	0	4.999128	12.522569	8686	5836	5921	5878	2125.019326	2149.838015	2137.404271	0	0	0	17:52:46.4220	20150912	17:52:56.2450	20150912	17:52:51.3220	26.9784155	-80.02634176	26.97834381	-80.02610525	26.97837514	-80.02622543	17.430199	2	NA	NA	NA	NA	4.25E-08	2.845261	9.998552	NA	NA	NA	NA	NA
876	9/12/2015	255	MG111	-75.564725	2.78E-08	2.78E-05	before	5.982926	-65.003393	-123.787489	-980.963048	0	4.999128	7.523441	7979	6651	6729	6690	2400.062923	2424.972481	2412.857221	0	0	0	17:54:22.7910	20150912	17:54:32.0440	20150912	17:54:27.5130	26.97810598	-80.02367207	26.97804333	-80.02343443	26.97805833	-80.023555	18.853402	2	NA	NA	NA	NA	5.17E-08	2.645402	7.559389	NA	NA	NA	NA	NA
1	9/6/2015	249	HIW	-75.568042	2.77E-08	2.77E-05	before	40.052063	-55.248089	-150.872751	-970.608128	0	33.491705	18.751814	83228	33	155	94	8.969777	51.965288	30.216512	0	0	0	13:22:17.1390	20150906	13:22:34.5840	20150906	13:22:25.8670	26.89860401	-79.98665522	26.898325	-79.98695	26.89847333	-79.98681	35.528688	2	42.995512	36.045666	158.082355	1440.720015	7.83E-08	10.010489	175.087629	-9999	-9999	-9999	-9999	-9999
1025	9/12/2015	255	MG111	-75.576806	2.77E-08	2.77E-05	before	5.966306	-65.005144	-128.093159	-980.97273	0	4.999128	7.523441	8484	9395	9478	9436	3325.493546	3349.703137	3338.596	0	0	0	17:59:46.0960	20150912	17:59:55.9010	20150912	17:59:50.9470	26.97871336	-80.02381607	26.97861215	-80.02361516	26.9786838	-80.0236888	18.529047	2	NA	NA	NA	NA	5.22E-08	2.714427	7.883821	NA	NA	NA	NA	NA
257	9/12/2015	255	HIW	-75.587625	2.76E-08	2.76E-05	before	12.904654	-47.882503	-64.999454	-994.252301	0	10.839694	7.424448	97236	18090	18533	18311	5886.265003	6029.797664	5958.04296	0	0	0	12:59:52.0180	20150912	13:00:50.7920	20150912	13:00:21.4660	26.89484548	-79.98582846	26.89486503	-79.98439069	26.89484833	-79.98511	43.79623	2	143.985077	12.811686	313.650466	1560.754186	2.04E-07	22.849728	1104.830361	-9999	-9999	-9999	-9999	-9999
1451	9/6/2015	249	TUN	-75.589753	2.76E-08	2.76E-05	before	9.423439	-62.209328	-122.802903	-973.708166	0	7.919411	16.012059	8480	3820	3872	3846	550.746242	557.85982	554.294254	0	0	0	15:41:15.2930	20150906	15:41:20.0290	20150906	15:41:17.6400	26.94522667	-80.02935333	26.94518705	-80.02940954	26.9452065	-80.02938108	21.803106	2	7.175603	7.940276	30.169733	56.826547	4.52E-08	4.297057	27.905994	-9999	-9999	-9999	-9999	-9999
1098	9/12/2015	255	MG111	-75.61975	2.74E-08	2.74E-05	before	5.9076	-65.04313	-117.376974	-976.884001	0	4.999128	12.522569	6767	10877	10943	10910	3775.357292	3799.685408	3788.299727	0	0	0	18:02:41.9500	20150912	18:02:49.6310	20150912	18:02:45.8100	26.97708526	-80.02411575	26.97721938	-80.02430847	26.97716324	-80.02421263	18.271295	2	NA	NA	NA	NA	4.75E-08	3.094129	10.849392	NA	NA	NA	NA	NA
1524	9/12/2015	255	TUN	-75.620188	2.74E-08	2.74E-05	before	9.065206	-58.503692	-140.56858	-976.594682	0	7.67193	11.82962	105555	11845	12525	12185	4561.326615	4792.090647	4676.91501	0	0	0	14:46:37.3620	20150912	14:48:10.3900	20150912	14:47:23.4070	26.94675693	-80.03198242	26.94707	-80.03346667	26.94664333	-80.03313	20.465599	2	230.898108	7.693229	477.571648	1771.434028	6.13E-08	6.641076	70.373079	-9999	-9999	-9999	-9999	-9999
1138	9/12/2015	255	MG111	-75.638217	2.73E-08	2.73E-05	before	5.882534	-65.142567	-120.545151	-976.21911	0	4.999128	12.522569	5656	11430	11485	11457	4025.253844	4049.77391	4037.579971	0	0	0	18:03:57.2850	20150912	18:04:06.1180	20150912	18:04:01.5440	26.97877479	-80.02549901	26.97890277	-80.0253017	26.97885167	-80.02541	17.635509	2	NA	NA	NA	NA	4.61E-08	2.773558	8.82621	NA	NA	NA	NA	NA
1438	11/4/2015	308	SUN	-75.651383	2.72E-08	2.72E-05	after	14.34245	-51.816167	-128.22453	-979.42493	0	12.225591	8.117396	17537	4029	4099	4064	1533.471492	1559.227676	1545.706337	0	0	0	15:45:41.7970	20151104	15:45:53.9140	20151104	15:45:47.9040	26.97656333	-80.01588908	26.97657971	-80.01614164	26.97658167	-80.01601	21.344879	2	26.192084	14.18444	80.753048	320.213711	1.30E-07	28.103062	1107.755028	-9999	-9999	-9999	-9999	-9999
75	9/6/2015	249	HIW	-75.652979	2.72E-08	2.72E-05	before	49.301594	-55.554822	-128.262186	-968.281341	0	42.040421	23.026108	81539	7123	7218	7170	2571.851387	2611.433518	2592.276214	0	0	0	13:38:41.0550	20150906	13:38:56.5770	20150906	13:38:48.4340	26.894585	-79.985585	26.89462436	-79.98519056	26.89461315	-79.98538292	44.045804	2	40.157009	69.937954	220.189926	1688.177599	7.28E-08	10.96832	205.645778	-9999	-9999	-9999	-9999	-9999
1719	9/12/2015	255	WRT	-75.654187	2.72E-08	2.72E-05	before	13.172611	-51.268908	-149.539481	-972.329899	0	11.235665	18.214646	159354	3677	4378	4027	927.461589	1143.405783	1033.60186	0	0	0	16:40:33.9460	20150912	16:41:54.3480	20150912	16:41:14.1550	26.96445706	-80.0077789	26.96461833	-80.005755	26.96442	-80.00671333	25.496072	2	216.084705	11.233477	454.92848	2427.855274	8.59E-08	25.290616	1311.364013	-9999	-9999	-9999	-9999	-9999
5	9/6/2015	249	HIW	-75.659983	2.72E-08	2.72E-05	before	38.005197	-56.1552	-139.872643	-970.918435	0	32.460067	18.234866	51153	185	262	223	61.225545	84.942175	73.065575	0	0	0	13:22:39.0500	20150906	13:22:49.9430	20150906	13:22:44.4690	26.89825379	-79.98699839	26.89806031	-79.98709954	26.89815654	-79.98704763	34.470838	2	24.127785	34.734914	117.958989	783.169672	7.12E-08	8.978284	142.51651	-9999	-9999	-9999	-9999	-9999
1700	9/6/2015	249	WRT	-75.665417	2.71E-08	2.71E-05	before	18.70417	-55.656103	-142.49022	-975.168338	0	15.995149	12.949453	259018	8634	9435	9034	1751.189898	1939.250925	1842.262865	0	0	0	17:02:15.7460	20150906	17:03:25.5480	20150906	17:02:50.3560	26.96362005	-80.00674424	26.96365833	-80.00862631	26.96362667	-80.00765163	25.396283	4.966439	188.370894	20.96233	418.648804	3007.518241	5.74E-08	8.377461	156.072476	-9999	-9999	-9999	-9999	-9999
1306	9/12/2015	255	SUN	-75.681116	2.70E-08	2.70E-05	before	22.418234	-48.503378	-149.701883	-975.733311	0	19.240715	11.626497	383288	5673	6658	6165	1786.913037	2097.066466	1942.796601	0	0	0	17:21:28.6000	20150912	17:23:25.4670	20150912	17:22:26.9360	26.97600667	-80.01718667	26.97626167	-80.01632551	26.97643786	-80.01780024	21.244872	2	310.369799	74.957424	770.704248	5968.193416	1.43E-07	26.461505	1238.26699	-9999	-9999	-9999	-9999	-9999
225	9/12/2015	255	HIW	-75.691619	2.70E-08	2.70E-05	before	4.853256	-41.52559	-64.999252	-981.480791	0	4.17545	34.031192	83937	13432	14426	13929	4308.41815	4665.752301	4484.277522	0	0	0	12:49:33.6620	20150912	12:51:44.9510	20150912	12:50:39.3650	26.89400333	-79.98522362	26.89445667	-79.98718	26.89394333	-79.98698667	33.947264	2	357.667151	23.328742	762.018912	1478.298808	6.61E-07	73.23638	6223.751932	-9999	-9999	-9999	-9999	-9999
286	9/12/2015	255	HIW	-75.694525	2.69E-08	2.69E-05	before	21.214785	-51.687522	-64.999454	-991.122006	0	18.264142	11.136672	139851	22966	23344	23155	7603.739683	7749.163261	7674.047881	0	0	0	13:10:36.4810	20150912	13:11:26.6020	20150912	13:11:01.6140	26.89571167	-79.98632167	999	999	26.895715	-79.98702853	32.578461	2	145.423578	20.269235	331.385625	2656.036875	1.61E-07	11.741645	240.435405	-9999	-9999	-9999	-9999	-9999
1050	9/12/2015	255	MG111	-75.697995	2.69E-08	2.69E-05	before	5.802119	-65.001673	-130.511759	-977.276527	0	4.999128	12.522569	8585	9909	9993	9951	3475.185518	3499.917233	3488.111574	0	0	0	18:00:46.9210	20150912	18:00:56.8490	20150912	18:00:51.9210	26.97789582	-80.02444174	26.9778013	-80.02466254	26.97786248	-80.02456588	18.087239	2	NA	NA	NA	NA	5.09E-08	2.921776	9.285272	NA	NA	NA	NA	NA
1736	9/12/2015	255	WRT	-75.701545	2.69E-08	2.69E-05	before	9.643164	-61.818888	-141.014517	-972.047489	0	8.315382	18.932342	44016	10305	10566	10435	2922.238838	3008.38688	2963.874741	0	0	0	16:53:16.3120	20150912	16:53:46.5520	20150912	16:53:31.5060	26.96324667	-80.006765	26.96342167	-80.00592667	26.96329167	-80.00635	25.714408	2	86.148042	8.309263	188.91461	716.353853	4.43E-08	3.984583	24.600234	-9999	-9999	-9999	-9999	-9999
1310	9/12/2015	255	SUN	-75.705698	2.69E-08	2.69E-05	before	21.363529	-50.166971	-146.243797	-976.099249	0	18.439576	11.224994	125920	4240	4577	4408	1345.601953	1446.478173	1393.275228	0	0	0	17:18:38.8710	20150912	17:19:18.6380	20150912	17:18:58.6380	26.975625	-80.01501667	26.975545	-80.014145	26.97543833	-80.01459833	20.445657	2	100.87622	74.957424	351.667288	1859.255586	1.21E-07	27.039235	1351.462381	-9999	-9999	-9999	-9999	-9999
265	9/12/2015	255	HIW	-75.70892	2.69E-08	2.69E-05	before	31.229805	-45.859694	-64.999465	-988.292671	0	26.975494	15.492348	80776	18770	18946	18858	6105.96646	6165.785188	6136.096731	0	0	0	13:01:21.9230	20150912	13:01:45.1900	20150912	13:01:33.5570	26.894865	-79.98363065	26.894919	-79.98303917	26.89488167	-79.98333	54.324973	2	60.453306	28.969709	178.589034	1630.757811	2.77E-07	48.632353	3494.843558	-9999	-9999	-9999	-9999	-9999
1119	9/12/2015	255	MG111	-75.722189	2.68E-08	2.68E-05	before	3.098679	-65.071089	-107.704054	-973.626648	0	2.684749	16.367832	3146	11207	11264	11235	3900.306902	3924.577592	3910.667642	0	0	0	18:03:20.8620	20150912	18:03:27.9500	20150912	18:03:24.3000	26.97776412	-80.02509687	26.97795091	-80.02522354	26.97784145	-80.02515507	17.705962	2	NA	NA	NA	NA	3.66E-08	3.156938	13.301793	NA	NA	NA	NA	NA
1029	9/12/2015	255	MG111	-75.725002	2.68E-08	2.68E-05	before	5.76615	-65.012837	-128.405521	-981.019968	0	4.999128	7.523441	9494	9479	9572	9525	3350.046121	3374.958848	3362.263554	0	0	0	17:59:56.0100	20150912	18:00:07.0310	20150912	18:00:01.4110	26.97860918	-80.02361417	26.97839016	-80.02364408	26.97849987	-80.02360821	18.433284	2	NA	NA	NA	NA	5.19E-08	2.704724	7.666912	NA	NA	NA	NA	NA
1722	9/12/2015	255	WRT	-75.727066	2.67E-08	2.67E-05	before	13.409916	-51.373796	-138.972641	-975.574965	0	11.631635	12.869043	118675	5377	5881	5629	1444.597562	1613.544654	1525.94408	0	0	0	16:43:49.4630	20150912	16:44:47.6090	20150912	16:44:18.4400	26.96419878	-80.00844103	26.96448902	-80.01007898	26.96425343	-80.00925671	22.828421	2	169.371084	11.641967	361.874162	1970.062659	9.68E-08	20.647186	892.55403	-9999	-9999	-9999	-9999	-9999
797	9/12/2015	255	MG111	-75.735728	2.67E-08	2.67E-05	before	5.751926	-65.023878	-125.227231	-976.190146	0	4.999128	12.522569	7777	5156	5232	5194	1900.430365	1924.743086	1912.460935	0	0	0	17:51:25.0500	20150912	17:51:34.5720	20150912	17:51:29.8020	26.97791932	-80.02561429	26.97791719	-80.02585885	26.97791512	-80.0257353	17.40262	2	NA	NA	NA	NA	3.98E-08	2.931936	10.913065	NA	NA	NA	NA	NA
1033	9/12/2015	255	MG111	-75.740805	2.67E-08	2.67E-05	before	5.745206	-65.022997	-126.273255	-980.996062	0	4.999128	7.523441	8686	9573	9658	9615	3375.323751	3399.988676	3387.48742	0	0	0	18:00:07.1410	20150912	18:00:17.2970	20150912	18:00:12.1550	26.97838716	-80.02364559	26.97821681	-80.0238028	26.97829614	-80.02371361	18.447776	2	NA	NA	NA	NA	5.17E-08	2.724882	7.822304	NA	NA	NA	NA	NA
1273	9/6/2015	249	SUN	-75.756855	2.66E-08	2.66E-05	before	21.826793	-55.029396	-138.498585	-975.814875	0	19.062663	11.536418	260735	7441	8117	7779	1462.984163	1609.677962	1522.184545	0	0	0	17:58:00.9170	20150906	17:59:00.0190	20150906	17:58:30.4300	26.975445	-80.015385	26.97521196	-80.01600949	26.97519497	-80.01514984	21.065489	2	147.07547	49.955681	393.680631	2804.839755	8.03E-08	10.44644	188.057021	-9999	-9999	-9999	-9999	-9999
107	9/6/2015	249	HIW	-75.767233	2.65E-08	2.65E-05	before	21.823716	-61.657731	-133.348799	-971.165022	0	19.105579	19.77378	12738	11770	11802	11786	4224.302221	4230.001122	4227.493102	0	0	0	13:52:37.5850	20150906	13:52:41.4820	20150906	13:52:39.4820	26.89353333	-79.98702667	26.89352016	-79.98697357	26.8935317	-79.98699515	32.774495	2	5.728554	19.099522	49.656151	109.447345	4.60E-08	4.908458	37.812307	-9999	-9999	-9999	-9999	-9999
950	9/12/2015	255	MG111	-75.785097	2.64E-08	2.64E-05	before	5.68691	-65.024709	-123.789005	-976.18984	0	4.999128	12.522569	7575	7998	8072	8035	2850.106938	2874.795615	2862.720337	0	0	0	17:57:00.8810	20150912	17:57:09.6100	20150912	17:57:05.2300	26.97844167	-80.02554867	26.97846093	-80.02579578	26.97844445	-80.02567562	17.506246	2	NA	NA	NA	NA	4.03E-08	3.197606	13.159301	NA	NA	NA	NA	NA
1533	9/12/2015	255	TUN	-75.791499	2.64E-08	2.64E-05	before	15.292684	-48.581142	-141.932876	-978.6767	0	13.462999	8.7361	283968	17837	18880	18358	6493.870504	6859.418368	6674.810078	0	0	0	15:00:25.6890	20150912	15:02:50.3350	20150912	15:01:37.4120	26.94744556	-80.02973275	26.94779667	-80.02980667	26.94770437	-80.02817971	20.809599	2	365.774181	15.454541	762.716275	4924.417433	1.55E-07	27.389598	1295.743361	-9999	-9999	-9999	-9999	-9999
217	9/12/2015	255	HIW	-75.791847	2.64E-08	2.64E-05	before	20.013821	-52.165843	-64.999401	-990.985375	0	17.62069	10.814946	90424	12253	12506	12379	3906.966521	3979.323028	3941.243535	0	0	0	12:46:58.0440	20150912	12:47:31.6330	20150912	12:47:14.7860	26.89374782	-79.98424639	26.8936609	-79.98353393	26.89368167	-79.98391167	49.688758	2	72.60281	19.599968	184.543484	1279.311601	1.61E-07	10.964543	196.972426	-9999	-9999	-9999	-9999	-9999
1321	9/12/2015	255	SUN	-75.802263	2.63E-08	2.63E-05	before	10.151192	-57.196989	-131.741754	-981.696336	0	8.958834	6.484018	12670	10029	10098	10063	3161.941445	3177.475593	3168.334732	0	0	0	17:30:05.3470	20150912	17:30:13.3490	20150912	17:30:09.2580	26.97677478	-80.01488772	26.97664121	-80.01488894	26.97672037	-80.01486833	20.446989	2	15.834851	10.96115	53.597737	141.861801	8.96E-08	8.602531	108.289493	-9999	-9999	-9999	-9999	-9999
245	9/12/2015	255	HIW	-75.826762	2.61E-08	2.61E-05	before	8.6866	-42.164641	-64.981192	-986.535084	0	7.709641	40.995454	42523	16107	16379	16243	5214.826461	5299.736579	5252.893545	0	0	0	12:55:28.7980	20150912	12:56:04.4940	20150912	12:55:46.8920	26.89476308	-79.98446576	26.89464167	-79.98528667	26.8946586	-79.98481829	44.757944	2	84.910117	14.532659	199.22777	642.400183	6.86E-07	46.902565	2984.979415	-9999	-9999	-9999	-9999	-9999
825	9/12/2015	255	MG111	-75.832266	2.61E-08	2.61E-05	before	5.625479	-65.001376	-117.750932	-976.214913	0	4.999128	12.522569	6464	5693	5756	5724	2075.399323	2099.618693	2087.818787	0	0	0	17:52:29.8040	20150912	17:52:37.0830	20150912	17:52:33.3340	26.97822874	-80.02674357	26.97839186	-80.02658523	26.97832136	-80.02667364	17.45561	2	NA	NA	NA	NA	4.17E-08	2.993595	10.793534	NA	NA	NA	NA	NA
171	9/12/2015	255	HIW	-75.840873	2.61E-08	2.61E-05	before	18.51065	-47.43208	-64.999715	-991.300782	0	16.482275	10.245738	269397	6953	7761	7357	2302.362626	2497.322327	2416.907733	0	0	0	12:35:07.7680	20150912	12:36:56.2920	20150912	12:36:01.8340	26.89339965	-79.98784918	26.89328178	-79.98605183	26.89316167	-79.98676447	32.239865	2	194.980001	18.452653	427.417203	3213.713904	1.72E-07	17.830839	802.470867	-9999	-9999	-9999	-9999	-9999
821	9/12/2015	255	MG111	-75.84558	2.60E-08	2.60E-05	before	5.60826	-65.090512	-122.151155	-976.195721	0	4.999128	12.522569	6565	5628	5692	5660	2050.184004	2074.79796	2062.849166	0	0	0	17:52:22.1970	20150912	17:52:29.6940	20150912	17:52:26.0050	26.97801005	-80.02680102	26.97822399	-80.0267465	26.97812329	-80.02678874	17.447713	2	NA	NA	NA	NA	4.13E-08	2.96481	10.947569	NA	NA	NA	NA	NA
1412	11/3/2015	307	SUN	-75.858374	2.60E-08	2.60E-05	after	8.421119	-61.411095	-128.515174	-972.963682	0	7.52862	17.302118	13081	3682	3767	3724	1388.700853	1418.370948	1403.33476	0	0	0	17:38:22.7270	20151103	17:38:36.8470	20151103	17:38:29.5940	26.97598667	-80.01659418	26.97597929	-80.01689244	26.975985	-80.01674136	21.063447	2	30.198803	11.633689	83.814171	227.281406	4.67E-08	4.493829	30.903409	-9999	-9999	-9999	-9999	-9999
1130	9/12/2015	255	MG111	-75.867724	2.59E-08	2.59E-05	before	5.579736	-65.0512	-114.995349	-976.190424	0	4.999128	12.522569	4242	11348	11389	11368	3975.466139	3999.155075	3987.143635	0	0	0	18:03:42.3340	20150912	18:03:49.4580	20150912	18:03:45.7530	26.97835161	-80.02547339	26.97855184	-80.02555374	26.97844748	-80.025522	17.544792	2	NA	NA	NA	NA	4.26E-08	3.030173	11.111075	NA	NA	NA	NA	NA
1747	9/12/2015	255	WRT	-75.868461	2.59E-08	2.59E-05	before	15.742131	-58.250763	-149.040936	-974.449312	0	14.106451	14.304436	64410	13301	13526	13413	4030.380881	4146.449363	4069.387744	0	0	0	17:00:18.5590	20150912	17:00:58.6210	20150912	17:00:31.8690	26.96243208	-80.00577663	26.96252388	-80.0069338	26.96248599	-80.00616447	25.943532	2	118.129287	14.109032	264.476637	1666.385017	5.54E-08	5.894116	60.061851	-9999	-9999	-9999	-9999	-9999
1695	9/6/2015	249	WRT	-75.874326	2.59E-08	2.59E-05	before	7.667379	-54.61822	-130.462967	-971.761443	0	6.879988	19.551046	28356	5466	5669	5567	1153.615747	1210.229988	1181.736968	0	0	0	16:57:41.7460	20150906	16:57:59.7670	20150906	16:57:50.5830	26.96416202	-80.00806589	26.96421333	-80.00863167	26.96419628	-80.00834601	24.361413	2	56.614241	6.851324	127.338949	389.505326	6.29E-08	15.33076	544.638053	-9999	-9999	-9999	-9999	-9999
98	9/6/2015	249	HIW	-75.888378	2.58E-08	2.58E-05	before	51.082776	-51.036505	-139.159042	-967.437565	0	45.985456	25.023479	295924	10061	10412	10236	3703.95387	3809.351002	3762.031922	0	0	0	13:48:44.0270	20150906	13:49:32.3940	20150906	13:49:08.4460	26.89369317	-79.98395232	26.89376899	-79.98496947	26.89363457	-79.98452528	47.992676	2	105.62756	69.937954	351.533997	4870.47753	8.14E-08	20.816636	1116.40662	-9999	-9999	-9999	-9999	-9999
616	9/12/2015	255	MG111	-75.898565	2.57E-08	2.57E-05	before	5.540253	-65.028662	-137.297951	-980.960591	0	4.999128	7.523441	7474	1514	1587	1550	775.199648	799.764733	787.364407	0	0	0	17:44:16.9920	20150912	17:44:25.3000	20150912	17:44:21.1000	26.97755476	-80.02322917	26.97767532	-80.0234352	26.97762126	-80.02332586	18.765058	2	NA	NA	NA	NA	4.99E-08	2.848908	8.772519	NA	NA	NA	NA	NA
1433	11/4/2015	308	SUN	-75.900394	2.57E-08	2.57E-05	after	21.538508	-45.031176	-148.186507	-975.644895	0	19.442997	11.727229	216835	0	551	275	0	221.411876	121.348105	0	0	0	15:34:13.5890	20151104	15:35:48.4420	20151104	15:35:01.3400	999	999	26.97515557	-80.01616897	26.97511667	-80.017145	21.446989	2	222.010009	99.959837	643.341559	4318.009976	1.68E-07	88.032558	13868.47527	-9999	-9999	-9999	-9999	-9999
210	9/12/2015	255	HIW	-75.908523	2.57E-08	2.57E-05	before	17.294162	-49.815909	-64.999912	-992.286864	0	15.640837	9.825019	129244	11859	12267	12063	3781.762957	3909.77248	3843.314483	0	0	0	12:46:06.2740	20150912	12:47:00.0040	20150912	12:46:33.3400	26.893755	-79.9854939	26.893745	-79.98421833	26.893705	-79.98488167	44.818383	2	128.428592	17.644782	291.727679	2008.730688	1.71E-07	15.757411	495.078639	-9999	-9999	-9999	-9999	-9999
152	9/12/2015	255	HIW	-75.912428	2.56E-08	2.56E-05	before	26.027286	-51.502737	-64.999987	-989.466565	0	23.560248	13.784725	123284	3693	3951	3822	1074.452542	1175.415867	1124.910902	0	0	0	12:27:48.1240	20150912	12:28:22.4520	20150912	12:28:05.5550	26.89232333	-79.98727542	26.89252833	-79.98805167	26.89233009	-79.9877784	30.467487	2	100.963325	25.546154	253.510246	2378.721007	1.61E-07	13.512895	313.814277	-9999	-9999	-9999	-9999	-9999
1276	9/6/2015	249	SUN	-75.915659	2.56E-08	2.56E-05	before	21.021317	-52.364091	-145.682469	-975.823686	0	19.042937	11.526616	166590	7062	7494	7278	1393.861843	1473.227664	1432.157688	0	0	0	17:57:28.3620	20150906	17:58:05.5070	20150906	17:57:46.9610	26.97548478	-80.01607443	26.97545364	-80.01528258	26.97543833	-80.01569471	21.047689	2	79.6007	24.093067	207.671142	1515.473763	8.14E-08	16.352037	647.226478	-9999	-9999	-9999	-9999	-9999
1431	11/4/2015	308	SUN	-75.919591	2.56E-08	2.56E-05	after	21.501704	-47.642235	-149.094167	-975.503447	0	19.49576	11.753513	166908	1384	1819	1601	537.107936	704.586957	624.427218	0	0	0	15:38:11.1530	20151104	15:39:25.2200	20151104	15:38:48.2040	26.97536952	-80.01658215	26.97570991	-80.01656765	26.97564901	-80.01727243	21.49839	2	167.577025	99.959837	535.505736	3268.971091	1.31E-07	47.098577	4572.171571	-9999	-9999	-9999	-9999	-9999
1534	9/12/2015	255	TUN	-75.923849	2.56E-08	2.56E-05	before	14.833676	-50.963058	-144.294833	-978.6767	0	13.462999	8.7361	205088	18877	19630	19253	6858.206337	7205.610994	7026.142155	0	0	0	15:02:49.8540	20150912	15:05:01.9940	20150912	15:03:53.8500	26.94779389	-80.02979486	999	999	26.9477764	-80.03146379	19.767239	2	347.404657	15.454541	726.207182	4677.108554	1.29E-07	23.804726	921.10195	-9999	-9999	-9999	-9999	-9999
146	9/12/2015	255	HIW	-75.923906	2.56E-08	2.56E-05	before	19.959754	-51.867557	-64.999912	-990.677375	0	18.115653	11.062427	219600	3140	3739	3439	854.055155	1091.66248	979.349249	0	0	0	12:26:34.4490	20150912	12:27:54.2940	20150912	12:27:13.4190	26.89221667	-79.98508833	26.89231043	-79.98744769	26.89241333	-79.98632667	35.441262	2	237.841619	20.078016	515.649169	4308.656258	1.58E-07	12.11558	249.716331	-9999	-9999	-9999	-9999	-9999
1324	9/12/2015	255	SUN	-75.924993	2.56E-08	2.56E-05	before	7.714397	-47.365454	-123.982976	-972.845525	0	7.003408	17.534259	10895	7955	8031	7993	2500.414367	2522.067189	2510.947952	0	0	0	17:25:56.5530	20150912	17:26:05.2640	20150912	17:26:00.9320	26.97656	-80.01590833	26.97654618	-80.01612508	26.97656105	-80.01601432	21.033656	2	22.009211	8.51021	60.98436	154.103682	4.08E-07	35.311108	1360.942121	-9999	-9999	-9999	-9999	-9999
35	9/6/2015	249	HIW	-75.930874	2.55E-08	2.55E-05	before	25.930296	-51.960048	-151.040147	-963.134521	0	23.572359	42.273627	88521	2521	2708	2614	850.427952	911.787474	885.823301	0	0	0	13:28:02.6090	20150906	13:28:29.1860	20150906	13:28:15.7120	26.89569	-79.98392667	26.89556768	-79.9835091	26.895745	-79.98358167	54.039503	2	61.646707	26.96403	176.934291	1447.455986	4.81E-08	43.167683	4642.409794	-9999	-9999	-9999	-9999	-9999
1114	9/12/2015	255	MG111	-75.931003	2.55E-08	2.55E-05	before	5.499027	-65.009443	-120.839125	-976.189972	0	4.999128	12.522569	6565	11142	11206	11174	3875.377042	3899.779971	3887.330124	0	0	0	18:03:13.2400	20150912	18:03:20.7440	20150912	18:03:16.9600	26.9775937	-80.02493317	26.97776035	-80.02509363	26.97767502	-80.0250122	17.896368	2	NA	NA	NA	NA	4.31E-08	3.013712	10.784949	NA	NA	NA	NA	NA
29	9/6/2015	249	HIW	-75.947468	2.54E-08	2.54E-05	before	13.940358	-45.834119	-140.3391	-964.094893	0	12.721223	39.570179	38038	2157	2304	2230	724.438368	774.003722	749.272127	0	0	0	13:27:13.5800	20150906	13:27:33.6760	20150906	13:27:23.6660	26.89570167	-79.98515167	26.895695	-79.98468167	26.89568667	-79.98491333	45.912911	2	49.565354	20.129398	139.389504	629.84648	3.78E-07	39.163413	1844.94796	-9999	-9999	-9999	-9999	-9999
1106	9/12/2015	255	MG111	-75.960983	2.53E-08	2.53E-05	before	5.461197	-65.046586	-126.976319	-977.075678	0	4.999128	12.522569	6767	11012	11078	11045	3825.296917	3849.950564	3837.690159	0	0	0	18:02:57.9150	20150912	18:03:05.7250	20150912	18:03:01.8150	26.97731481	-80.02454295	26.97743167	-80.02475333	26.97736691	-80.02465324	18.090974	2	NA	NA	NA	NA	4.94E-08	3.003516	9.919991	NA	NA	NA	NA	NA
901	9/12/2015	255	MG111	-75.961029	2.53E-08	2.53E-05	before	5.461139	-65.012837	-130.019465	-981.00093	0	4.999128	7.523441	7676	7057	7132	7094	2550.445851	2574.909001	2563.268617	0	0	0	17:55:10.3960	20150912	17:55:19.2010	20150912	17:55:14.7060	26.97872197	-80.02275191	26.97885682	-80.02293455	26.97881374	-80.0228284	19.582985	2	NA	NA	NA	NA	5.09E-08	2.849148	8.571358	NA	NA	NA	NA	NA
569	9/12/2015	255	MG111	-75.966477	2.53E-08	2.53E-05	before	5.454293	-65.010193	-110.68566	-976.569736	0	4.999128	12.522569	606	1002	1007	1004	476.94674	499.522591	484.570821	0	0	0	17:42:36.8390	20150912	17:42:45.1880	20150912	17:42:40.2530	26.97706833	-80.02523899	26.977075	-80.02501183	26.97707172	-80.02516232	17.507369	2	NA	NA	NA	NA	4.57E-08	3.253912	12.591393	NA	NA	NA	NA	NA
228	9/12/2015	255	HIW	-75.976625	2.53E-08	2.53E-05	before	19.826681	-48.87032	-64.999311	-990.519258	0	18.214646	11.111924	82064	14005	14227	14116	4509.274986	4615.977511	4552.369725	0	0	0	12:50:49.1760	20150912	12:51:18.4930	20150912	12:51:03.7570	26.89392	-79.98723668	26.89454333	-79.98757333	26.89401302	-79.98763215	30.546254	2	107.026751	20.173626	254.461873	1949.454348	1.62E-07	22.945548	1262.058781	-9999	-9999	-9999	-9999	-9999
1470	9/6/2015	249	TUN	-75.990198	2.52E-08	2.52E-05	before	6.122796	-61.504298	-125.526133	-974.892857	0	5.64258	14.279688	52212	16661	17118	16889	3380.625259	3472.539261	3426.471328	0	0	0	16:00:16.4800	20150906	16:00:57.8560	20150906	16:00:37.2210	26.94649317	-80.03101418	26.94645316	-80.0301007	26.94648	-80.030555	20.753539	2	92.102085	5.653477	195.570962	519.693425	3.81E-08	4.076245	28.608407	-9999	-9999	-9999	-9999	-9999
80	9/6/2015	249	HIW	-75.998563	2.51E-08	2.51E-05	before	51.665591	-50.033215	-142.042026	-967.16362	0	47.705213	25.873155	420904	7323	7847	7585	2654.718351	2768.514717	2719.266297	0	0	0	13:39:13.2920	20150906	13:40:26.9380	20150906	13:39:51.6020	26.89460098	-79.98476354	26.89440069	-79.98409553	26.89461667	-79.98412833	49.711371	2	114.128953	69.937954	368.598159	5398.96748	8.35E-08	20.77144	1140.818831	-9999	-9999	-9999	-9999	-9999
1690	9/6/2015	249	WRT	-75.999606	2.51E-08	2.51E-05	before	7.288582	-51.859819	-127.895711	-971.549757	0	6.7315	19.971765	121856	4120	5015	4567	837.194705	1029.396038	931.845892	0	0	0	16:55:44.0990	20150906	16:57:01.9560	20150906	16:56:22.9110	26.96441454	-80.00789806	26.96417353	-80.00681974	26.96444667	-80.006965	26.052504	2	192.610939	6.760578	398.621683	1296.560438	8.29E-08	22.272894	985.924754	-9999	-9999	-9999	-9999	-9999
845	9/12/2015	255	MG111	-76.058677	2.48E-08	2.48E-05	before	5.339719	-65.001208	-118.92816	-976.182888	0	4.999128	12.522569	7676	6068	6143	6105	2200.34223	2224.746219	2211.996508	0	0	0	17:53:13.3130	20150912	17:53:22.0770	20150912	17:53:17.6250	26.97821271	-80.0256189	26.97813699	-80.02538885	26.97817	-80.02551167	17.453615	2	NA	NA	NA	NA	3.73E-08	3.081979	12.184863	NA	NA	NA	NA	NA
760	9/12/2015	255	MG111	-76.069401	2.47E-08	2.47E-05	before	5.32655	-65.012789	-130.916073	-980.977793	0	4.999128	7.523441	8383	4410	4492	4451	1675.126175	1699.760465	1688.0256	0	0	0	17:49:54.4950	20150912	17:50:04.1460	20150912	17:49:59.3270	26.97821303	-80.02352955	26.97826	-80.02376833	26.97825124	-80.02365163	18.233157	2	NA	NA	NA	NA	4.99E-08	2.949291	9.496835	NA	NA	NA	NA	NA
1428	11/4/2015	308	SUN	-76.075396	2.47E-08	2.47E-05	after	20.520404	-44.991467	-140.46512	-975.715702	0	19.285622	11.648082	280539	4089	4808	4448	1555.682635	1832.125807	1697.157962	0	0	0	15:45:52.1280	20151104	15:47:54.2280	20151104	15:46:52.8090	26.97658737	-80.01610713	26.97685674	-80.01614555	26.9767	-80.01738667	21.289187	2	276.49832	99.959837	753.427816	5332.154884	1.71E-07	74.678882	10090.31019	-9999	-9999	-9999	-9999	-9999
829	9/12/2015	255	MG111	-76.081618	2.47E-08	2.47E-05	before	5.311587	-65.026795	-128.549479	-976.213304	0	4.999128	12.522569	7979	5757	5835	5796	2100.105609	2124.619192	2112.667707	0	0	0	17:52:37.2020	20150912	17:52:46.3040	20150912	17:52:41.7410	26.97839431	-80.02658115	26.9784166	-80.0263456	26.97843333	-80.02646333	17.443931	2	NA	NA	NA	NA	4.08E-08	3.267913	13.238278	NA	NA	NA	NA	NA
185	9/12/2015	255	HIW	-76.094466	2.46E-08	2.46E-05	before	19.901969	-51.327886	-64.999912	-990.097562	0	18.786713	11.582796	164549	8700	9149	8924	2823.34147	2920.72001	2877.328901	0	0	0	12:39:06.6550	20150912	12:40:06.0940	20150912	12:39:35.7320	26.89391111	-79.98334369	26.89413761	-79.98330242	26.89411703	-79.98301903	54.977001	2	97.629848	23.607654	232.909162	1751.965184	1.53E-07	12.161751	259.54637	-9999	-9999	-9999	-9999	-9999
1304	9/12/2015	255	SUN	-76.09784	2.46E-08	2.46E-05	before	19.696583	-48.279905	-142.150673	-975.978422	0	18.607289	11.309103	221366	7383	7977	7680	2324.793982	2505.715491	2419.896747	0	0	0	17:24:50.2920	20150912	17:25:59.0830	20150912	17:25:24.8640	26.97634879	-80.01428738	26.97656167	-80.01596167	26.97661062	-80.01512498	20.613317	2	180.921509	74.957424	512.235058	3365.672965	1.03E-07	27.187397	2310.026443	-9999	-9999	-9999	-9999	-9999
756	9/12/2015	255	MG111	-76.103186	2.45E-08	2.45E-05	before	5.285274	-65.002439	-131.897891	-980.952149	0	4.999128	7.523441	6969	4341	4409	4375	1650.434244	1674.335638	1663.318846	0	0	0	17:49:46.0200	20150912	17:49:54.3450	20150912	17:49:50.2090	26.97807698	-80.02333618	26.9782099	-80.02352239	26.97815778	-80.02342803	19.127691	2	NA	NA	NA	NA	4.97E-08	2.95298	9.202239	NA	NA	NA	NA	NA
121	9/6/2015	249	HIW	-76.10381	2.45E-08	2.45E-05	before	9.888844	-56.999027	-144.994617	-972.21256	0	9.354804	18.56112	71820	16868	17247	17057	5637.065316	5777.737553	5707.069252	0	0	0	14:03:12.0310	20150906	14:03:57.8960	20150906	14:03:34.9640	26.89267167	-79.98455345	26.89263369	-79.98596343	26.89263236	-79.98525495	44.405974	2	141.113871	9.362511	301.421646	1320.092667	4.92E-08	7.612577	125.575277	-9999	-9999	-9999	-9999	-9999
191	9/12/2015	255	HIW	-76.104766	2.45E-08	2.45E-05	before	14.048816	-51.069059	-64.999715	-992.820297	0	13.293046	8.76861	204379	9126	9886	9506	2916.81922	3092.811422	2986.049675	0	0	0	12:40:03.1220	20150912	12:41:44.2290	20150912	12:40:53.3880	26.8941537	-79.98326837	26.89339643	-79.98413928	26.89373167	-79.98324667	52.566078	2	176.396231	18.070214	382.67637	2322.817621	1.57E-07	12.612185	279.080403	-9999	-9999	-9999	-9999	-9999
227	9/12/2015	255	HIW	-76.108066	2.45E-08	2.45E-05	before	18.712902	-50.692901	-64.999655	-991.595259	0	17.719683	10.864442	206208	13392	13967	13679	4295.123101	4496.771209	4397.962448	0	0	0	12:49:28.3050	20150912	12:50:44.2360	20150912	12:50:06.9140	26.89400833	-79.98509	26.89393208	-79.98711173	26.8939692	-79.98611954	37.013843	2	201.975931	19.695578	443.430628	3578.949374	1.61E-07	14.324128	369.890912	-9999	-9999	-9999	-9999	-9999
994	9/12/2015	255	MG111	-76.12598	2.44E-08	2.44E-05	before	5.257607	-65.037726	-119.04353	-976.202098	0	4.999128	12.522569	7676	8805	8880	8842	3125.382035	3149.896765	3137.111555	0	0	0	17:58:36.3120	20150912	17:58:45.3980	20150912	17:58:40.8780	26.97880811	-80.02579376	26.97873278	-80.02556222	26.97877508	-80.0256816	17.550487	2	NA	NA	NA	NA	4.08E-08	3.108816	11.60266	NA	NA	NA	NA	NA
966	9/12/2015	255	MG111	-76.142862	2.43E-08	2.43E-05	before	5.23721	-65.005599	-121.313904	-976.184999	0	4.999128	12.522569	6666	8319	8384	8351	2950.354674	2974.685373	2961.873726	0	0	0	17:57:38.5150	20150912	17:57:46.3250	20150912	17:57:42.3350	26.978265	-80.0265	26.97839332	-80.02668966	26.97830691	-80.02660506	17.392297	2	NA	NA	NA	NA	3.91E-08	3.07838	11.971436	NA	NA	NA	NA	NA
1320	9/12/2015	255	SUN	-76.16608	2.42E-08	2.42E-05	before	16.814129	-54.221536	-136.533903	-977.219086	0	16.1358	10.072501	21516	10467	10532	10499	3271.683018	3288.366804	3279.754766	0	0	0	17:30:56.1210	20150912	17:31:03.7420	20150912	17:30:59.8510	26.97597997	-80.01547669	26.97587667	-80.01559833	26.97592735	-80.01553277	20.740236	2	16.683786	18.109726	69.944569	269.206234	1.06E-07	17.190294	435.22527	-9999	-9999	-9999	-9999	-9999
1527	9/12/2015	255	TUN	-76.180024	2.41E-08	2.41E-05	before	16.451758	-50.361245	-148.337829	-977.371819	0	15.838822	9.924012	321920	14502	15507	15004	5315.592503	5674.72901	5484.912284	0	0	0	14:52:41.8820	20150912	14:54:59.7190	20150912	14:53:50.4320	26.94689018	-80.02962421	26.94724833	-80.03068184	26.94720833	-80.02878	20.401056	2	359.556714	17.837399	754.612692	5694.954927	1.24E-07	26.977434	1199.543689	-9999	-9999	-9999	-9999	-9999
1426	11/4/2015	308	SUN	-76.188661	2.41E-08	2.41E-05	after	20.045526	-49.727598	-139.008717	-975.692435	0	19.337116	11.674013	174633	5514	5960	5737	2098.629914	2294.709089	2184.165544	0	0	0	15:49:55.8630	20151104	15:51:14.0860	20151104	15:50:33.1160	26.97717167	-80.01586122	999	999	26.9771771	-80.0167032	21.340555	2	197.033373	99.959837	593.631388	3815.348191	1.18E-07	27.510336	1362.400552	-9999	-9999	-9999	-9999	-9999
893	9/12/2015	255	MG111	-76.198604	2.40E-08	2.40E-05	before	5.170419	-65.00192	-123.154831	-980.992156	0	4.999128	7.523441	6161	6935	6995	6965	2500.452055	2524.540375	2511.386384	0	0	0	17:54:56.0880	20150912	17:55:03.0350	20150912	17:54:59.5350	26.97828992	-80.02277476	26.97849529	-80.0227027	26.97837959	-80.02272929	19.667165	2	NA	NA	NA	NA	4.96E-08	3.057264	10.151729	NA	NA	NA	NA	NA
209	9/12/2015	255	HIW	-76.211632	2.39E-08	2.39E-05	before	6.737138	-50.44584	-64.999715	-998.401672	0	6.533514	5.271358	49632	11489	11864	11676	3657.07983	3783.11311	3720.714228	0	0	0	12:45:17.5940	20150912	12:46:06.9710	20150912	12:45:41.8450	26.89366145	-79.98672898	26.893755	-79.98548031	26.89373258	-79.98610236	36.358295	2	126.408504	8.536076	269.889159	825.891756	1.79E-07	16.827553	500.129906	-9999	-9999	-9999	-9999	-9999
1126	9/12/2015	255	MG111	-76.213356	2.39E-08	2.39E-05	before	5.152886	-65.08235	-115.367894	-976.179967	0	4.999128	12.522569	4343	11305	11347	11326	3950.632359	3973.785206	3962.079441	0	0	0	18:03:35.2430	20150912	18:03:41.9940	20150912	18:03:38.5520	26.978157	-80.0253495	26.97833849	-80.0254649	26.97824667	-80.02540667	17.53643	2	NA	NA	NA	NA	3.58E-08	2.983036	11.94497	NA	NA	NA	NA	NA
1331	9/12/2015	255	SUN	-76.222011	2.39E-08	2.39E-05	before	1.171093	-54.433544	-137.141322	-990.93646	0	1.138415	2.573809	2484	11520	11627	11573	3599.685983	3638.561513	3619.415102	0	0	0	17:32:59.0930	20150912	17:33:11.5660	20150912	17:33:05.3270	26.976615	-80.01585833	26.97688667	-80.01608333	26.97677482	-80.01593692	21.201427	2	38.87553	2.110532	81.972124	44.2565	1.67E-07	13.045886	215.808338	-9999	-9999	-9999	-9999	-9999
600	9/12/2015	255	MG111	-76.226517	2.38E-08	2.38E-05	before	5.137294	-65.062481	-137.090578	-980.986255	0	4.999128	7.523441	6868	1253	1320	1286	675.018781	699.54059	686.1991	0	0	0	17:43:46.9890	20150912	17:43:54.6490	20150912	17:43:50.7490	26.97674919	-80.02333648	26.97691483	-80.02317511	26.97681833	-80.023255	19.659584	2	NA	NA	NA	NA	4.90E-08	2.938979	9.246726	NA	NA	NA	NA	NA
801	9/12/2015	255	MG111	-76.242355	2.38E-08	2.38E-05	before	5.118594	-65.142484	-128.37044	-976.181792	0	4.999128	12.522569	8686	5233	5318	5275	1925.379632	1949.595194	1938.19848	0	0	0	17:51:34.7160	20150912	17:51:45.2520	20150912	17:51:39.8830	26.97791676	-80.02586525	26.97782584	-80.02607698	26.97789182	-80.02599	17.474558	2	NA	NA	NA	NA	3.59E-08	2.993155	11.664678	NA	NA	NA	NA	NA
1302	9/12/2015	255	SUN	-76.243314	2.38E-08	2.38E-05	before	19.583762	-50.35426	-146.681876	-975.782989	0	19.130914	11.571324	342836	8083	8969	8526	2536.497363	2835.729964	2668.514591	0	0	0	17:26:11.3380	20150912	17:28:02.0310	20150912	17:27:06.6040	26.97651668	-80.0162662	26.97711035	-80.01799864	26.97625333	-80.017465	21.136119	2	299.769498	74.957424	749.263444	5733.860505	1.16E-07	26.84913	1261.245348	-9999	-9999	-9999	-9999	-9999
1300	9/12/2015	255	SUN	-76.255045	2.37E-08	2.37E-05	before	19.078241	-51.509129	-156.146229	-975.985513	0	18.68749	11.348726	120817	9723	10042	9882	3066.97044	3164.516503	3118.518864	0	0	0	17:29:29.8230	20150912	17:30:06.8370	20150912	17:29:48.2030	26.97683667	-80.01582057	26.97675401	-80.01487637	26.97684256	-80.01530154	20.693979	2	97.839648	74.957424	345.814327	1829.084832	9.89E-08	21.218522	910.208016	-9999	-9999	-9999	-9999	-9999
897	9/12/2015	255	MG111	-76.261197	2.37E-08	2.37E-05	before	5.096434	-65.010253	-124.614215	-980.973117	0	4.999128	7.523441	6161	6996	7056	7026	2525.041534	2549.833609	2537.109633	0	0	0	17:55:03.1450	20150912	17:55:10.2650	20150912	17:55:06.6880	26.9784998	-80.02270247	26.97871688	-80.02274951	26.97860833	-80.02270833	19.616963	2	NA	NA	NA	NA	4.97E-08	3.025724	9.878499	NA	NA	NA	NA	NA
930	9/12/2015	255	MG111	-76.262204	2.36E-08	2.36E-05	before	5.095253	-65.02152	-125.756386	-976.190515	0	4.999128	12.522569	7474	7617	7690	7653	2725.145756	2749.738866	2737.648031	0	0	0	17:56:16.1830	20150912	17:56:24.6710	20150912	17:56:20.3430	26.97845468	-80.02429709	26.97847667	-80.0245426	26.97847439	-80.0244209	17.802164	2	NA	NA	NA	NA	3.77E-08	3.084484	12.182605	NA	NA	NA	NA	NA
1728	9/12/2015	255	WRT	-76.264082	2.36E-08	2.36E-05	before	8.824591	-59.459685	-131.051831	-975.721412	0	8.661856	12.918539	42000	7254	7493	7373	2014.796963	2088.337611	2051.855349	0	0	0	16:47:25.9160	20150912	16:47:52.9340	20150912	16:47:39.4240	26.96397784	-80.00696084	26.96403746	-80.00622572	26.96402333	-80.00659227	25.678133	2	73.96643	8.646373	165.214244	640.686561	4.82E-08	5.059237	46.197842	-9999	-9999	-9999	-9999	-9999
753	9/12/2015	255	MG111	-76.264983	2.36E-08	2.36E-05	before	5.091994	-65.103269	-118.879703	-976.188994	0	4.999128	12.522569	6161	4280	4340	4310	1625.14103	1649.758195	1637.050507	0	0	0	17:49:38.2940	20150912	17:49:45.8590	20150912	17:49:41.9360	26.97786277	-80.02325951	26.97807184	-80.02333251	26.97796883	-80.02327753	19.344718	2	NA	NA	NA	NA	3.59E-08	2.949137	11.615732	NA	NA	NA	NA	NA
873	9/12/2015	255	MG111	-76.279934	2.36E-08	2.36E-05	before	5.074493	-65.089558	-122.597954	-976.265963	0	4.999128	12.522569	8282	6569	6650	6609	2375.02021	2399.916073	2387.063129	0	0	0	17:54:13.1890	20150912	17:54:22.6430	20150912	17:54:17.8210	26.97820853	-80.02389631	26.97810667	-80.02367333	26.97816382	-80.02378598	18.329881	2	NA	NA	NA	NA	3.68E-08	3.008423	12.025079	NA	NA	NA	NA	NA
1315	9/12/2015	255	SUN	-76.292373	2.35E-08	2.35E-05	before	19.247907	-52.262762	-146.027255	-975.833241	0	19.016429	11.515009	399951	351	1391	871	132.875056	462.330311	299.146008	0	0	0	17:11:02.7400	20150912	17:13:03.6980	20150912	17:12:03.3520	26.97514333	-80.01808833	26.97501	-80.01488833	26.97513235	-80.01649006	21.020889	2	329.455255	74.957424	808.82536	6265.759975	9.50E-08	19.532083	651.953862	-9999	-9999	-9999	-9999	-9999
1305	9/12/2015	255	SUN	-76.298002	2.35E-08	2.35E-05	before	18.790425	-52.166372	-149.561392	-975.676529	0	18.588528	11.299857	250877	6656	7390	7023	2096.21644	2327.063039	2212.91691	0	0	0	17:23:25.2470	20150912	17:24:51.1250	20150912	17:24:08.2760	26.97626167	-80.01633408	26.97636729	-80.01429683	26.97617187	-80.01516499	20.594945	2	231.326765	74.957424	612.513226	4301.248748	9.45E-08	19.302059	690.812908	-9999	-9999	-9999	-9999	-9999
1440	11/4/2015	308	SUN	-76.307495	2.34E-08	2.34E-05	after	13.230037	-55.618846	-134.239414	-978.881631	0	13.116525	8.562863	19875	4804	4878	4841	1829.719997	1858.891552	1844.311213	0	0	0	15:47:53.5300	20151104	15:48:06.3050	20151104	15:47:59.8640	26.97685994	-80.01616952	26.97684833	-80.01587667	26.9768542	-80.01602293	21.459671	2	29.171554	14.618147	87.91995	382.629413	9.25E-08	15.315718	336.564	-9999	-9999	-9999	-9999	-9999
913	9/12/2015	255	MG111	-76.325874	2.33E-08	2.33E-05	before	5.021099	-65.01384	-129.723661	-980.946275	0	4.999128	7.523441	8585	7302	7386	7344	2625.107483	2649.608156	2637.259362	0	0	0	17:55:39.3210	20150912	17:55:49.1640	20150912	17:55:44.3010	26.97866025	-80.02336842	26.978545	-80.023575	26.9785897	-80.02346171	18.595491	2	NA	NA	NA	NA	4.70E-08	3.029032	10.085101	NA	NA	NA	NA	NA
1078	9/12/2015	255	MG111	-76.343808	2.32E-08	2.32E-05	before	5.000406	-65.00641	-119.977179	-976.186892	0	4.999128	12.522569	8282	10536	10617	10576	3650.221611	3674.538163	3661.57853	0	0	0	18:02:01.3300	20150912	18:02:11.1410	20150912	18:02:06.1040	26.9765637	-80.02436716	26.97642889	-80.02418354	26.97648326	-80.0242974	18.255743	2	NA	NA	NA	NA	3.73E-08	3.092567	12.151411	NA	NA	NA	NA	NA
284	9/12/2015	255	HIW	-76.361359	2.31E-08	2.31E-05	before	14.595554	-52.791289	-64.999603	-992.294067	0	14.650911	9.330056	23088	21854	21931	21892	7190.797749	7224.911169	7205.992425	0	0	0	13:08:10.6000	20150912	13:08:20.3900	20150912	13:08:15.3700	26.89537253	-79.98356742	26.89551108	-79.98326338	26.8954224	-79.98342512	53.866246	2	34.968334	16.63607	102.934376	512.317934	1.43E-07	11.944373	258.357403	-9999	-9999	-9999	-9999	-9999
178	9/12/2015	255	HIW	-76.377465	2.30E-08	2.30E-05	before	14.639778	-48.964806	-64.993116	-993.822496	0	14.749903	9.379553	22648	8019	8094	8056	2569.9815	2604.832377	2589.057276	0	0	0	12:37:34.9090	20150912	12:37:46.6390	20150912	12:37:40.8420	26.89305333	-79.98538333	26.89312182	-79.98504252	26.89310247	-79.98519952	43.654994	2	35.29047	16.73168	103.604707	520.531021	2.20E-07	30.896816	1403.615955	-9999	-9999	-9999	-9999	-9999
182	9/12/2015	255	HIW	-76.408447	2.29E-08	2.29E-05	before	21.510902	-52.636903	-64.999479	-990.196599	0	21.827877	12.918539	24696	8384	8439	8411	2695.938542	2711.178196	2704.077037	0	0	0	12:38:24.9360	20150912	12:38:31.9820	20150912	12:38:28.4500	26.89316833	-79.98412833	26.89316667	-79.98397536	26.89317	-79.98404667	48.468868	2	15.562672	23.80679	78.415907	339.700102	1.54E-07	13.188411	270.643891	-9999	-9999	-9999	-9999	-9999
1859	11/3/2015	307	WRT	-76.41142	2.28E-08	2.28E-05	after	13.963583	-52.092934	-141.205321	-972.231807	0	14.179046	18.155279	51564	2404	2583	2493	735.018594	795.323851	763.750548	0	0	0	16:58:30.9430	20151103	16:59:00.7580	20151103	16:58:45.7610	26.96302734	-80.00813426	26.96307967	-80.00754199	26.96301067	-80.00784762	25.241572	2	60.774337	22.537917	166.653953	861.708672	8.78E-08	37.797677	2051.894527	-9999	-9999	-9999	-9999	-9999
1436	11/4/2015	308	SUN	-76.414191	2.28E-08	2.28E-05	after	9.791331	-51.654166	-132.110682	-980.954864	0	9.94876	6.978981	24924	1812	1935	1873	702.303257	747.049081	723.916798	0	0	0	15:39:24.0360	20151104	15:39:44.9130	20151104	15:39:34.4010	26.97570833	-80.01659056	26.97568088	-80.01614366	26.97571167	-80.01637333	21.332842	2	45.161368	11.171165	112.665065	449.299623	1.43E-07	27.186335	976.749522	-9999	-9999	-9999	-9999	-9999
990	9/12/2015	255	MG111	-76.419935	2.28E-08	2.28E-05	before	4.913518	-65.058866	-128.583276	-976.220676	0	4.999128	12.522569	8585	8720	8804	8762	3100.199255	3124.971687	3112.258332	0	0	0	17:58:26.2190	20150912	17:58:36.1960	20150912	17:58:31.2200	26.978934	-80.02599957	26.97880917	-80.02579773	26.97885789	-80.02591294	17.555091	2	NA	NA	NA	NA	4.26E-08	3.397414	13.642578	NA	NA	NA	NA	NA
94	9/6/2015	249	HIW	-76.423195	2.28E-08	2.28E-05	before	37.868902	-53.078946	-131.045717	-969.125442	0	38.557633	21.283418	54550	9089	9159	9124	3407.136745	3423.174572	3415.367002	0	0	0	13:45:54.4170	20150906	13:46:02.8200	20150906	13:45:58.5110	26.89404815	-79.98549721	26.894075	-79.98534041	26.89407	-79.98541833	44.23924	2	16.2776	40.539671	113.920005	627.625743	6.52E-08	24.53709	1186.441187	-9999	-9999	-9999	-9999	-9999
1062	9/12/2015	255	MG111	-76.423708	2.28E-08	2.28E-05	before	4.909252	-65.005307	-124.274508	-976.860028	0	4.999128	12.522569	8585	10182	10266	10224	3550.448468	3574.232811	3562.310062	0	0	0	18:01:19.2430	20150912	18:01:29.3380	20150912	18:01:24.3350	26.9773726	-80.02478877	26.97716553	-80.02473059	26.97726712	-80.02476869	17.783622	2	NA	NA	NA	NA	4.50E-08	3.2623	11.977809	NA	NA	NA	NA	NA
143	9/12/2015	255	HIW	-76.455761	2.26E-08	2.26E-05	before	26.199227	-51.099699	-64.999454	-989.628719	0	26.876502	15.442852	200337	2742	3149	2945	741.381952	856.719094	802.124599	0	0	0	12:25:48.3930	20150912	12:26:35.5560	20150912	12:26:11.8290	26.892465	-79.98400667	26.89221509	-79.98511509	26.89236882	-79.98459963	45.908387	2	115.821228	28.874099	288.990058	3112.869431	1.57E-07	13.904545	324.162455	-9999	-9999	-9999	-9999	-9999
1705	9/6/2015	249	WRT	-76.455961	2.26E-08	2.26E-05	before	7.671243	-50.535847	-133.142711	-970.950581	0	7.869915	21.134929	74094	11479	11944	11711	2289.618685	2389.746621	2337.677599	0	0	0	17:06:19.5850	20150906	17:06:59.6700	20150906	17:06:39.4040	26.96304272	-80.0063145	26.96308511	-80.00731661	26.96306406	-80.00679485	26.085872	2	100.299522	7.84953	216.448987	789.348698	8.49E-08	39.248328	3107.860393	-9999	-9999	-9999	-9999	-9999
1135	9/12/2015	255	MG111	-76.456658	2.26E-08	2.26E-05	before	2.467428	-65.299984	-120.118862	-973.66889	0	2.531737	16.2892	2046	11390	11429	11409	4000.180652	4024.641074	4010.761121	0	0	0	18:03:49.6450	20150912	18:03:57.1320	20150912	18:03:52.7600	26.97856092	-80.02555576	26.97877024	-80.02550251	26.97865601	-80.02555641	17.553271	2	NA	NA	NA	NA	3.32E-08	3.215288	13.497631	NA	NA	NA	NA	NA
596	9/12/2015	255	MG111	-76.459279	2.26E-08	2.26E-05	before	4.869207	-65.037328	-128.200288	-980.984949	0	4.999128	7.523441	8080	1173	1252	1212	650.10893	674.467188	661.415354	0	0	0	17:43:37.5150	20150912	17:43:46.8680	20150912	17:43:42.2080	26.97673667	-80.023575	26.97674616	-80.02334088	26.97671397	-80.02346521	19.630173	2	NA	NA	NA	NA	4.57E-08	3.005347	10.206689	NA	NA	NA	NA	NA
986	9/12/2015	255	MG111	-76.465095	2.26E-08	2.26E-05	before	4.86269	-65.110027	-121.227172	-976.184766	0	4.999128	12.522569	8282	8638	8719	8678	3075.32847	3099.809621	3087.559191	0	0	0	17:58:16.4780	20150912	17:58:26.1090	20150912	17:58:21.1350	26.97901833	-80.02622667	26.97893651	-80.02600232	26.97899216	-80.02610725	17.46742	2	NA	NA	NA	NA	3.52E-08	2.867596	10.395558	NA	NA	NA	NA	NA
164	9/12/2015	255	HIW	-76.474591	2.25E-08	2.25E-05	before	15.997416	-47.903617	-64.999767	-992.118678	0	16.482275	10.245738	300557	5459	6378	5918	1696.653244	2061.53018	1876.547575	0	0	0	12:31:46.7250	20150912	12:33:48.9590	20150912	12:32:47.4000	26.89263486	-79.98296627	26.89295418	-79.98635646	26.892865	-79.98450333	45.791956	2	365.359796	18.452653	767.954547	6021.96045	1.52E-07	16.460051	707.842584	-9999	-9999	-9999	-9999	-9999
1319	9/12/2015	255	SUN	-76.480061	2.25E-08	2.25E-05	before	11.563137	-52.440834	-134.274994	-979.611587	0	11.928613	7.968907	23618	10765	10862	10813	3360.33206	3390.994299	3375.920461	0	0	0	17:31:30.6640	20150912	17:31:42.0660	20150912	17:31:36.2880	26.97608167	-80.016235	26.97609374	-80.01654006	26.97610614	-80.0163893	20.750634	2	31.134813	13.888662	89.574376	371.395136	1.21E-07	26.771525	1003.376962	-9999	-9999	-9999	-9999	-9999
159	9/12/2015	255	HIW	-76.483442	2.25E-08	2.25E-05	before	17.067523	-50.435656	-64.999977	-992.003943	0	17.62069	10.814946	248111	4756	5467	5111	1461.949252	1701.050926	1581.84415	0	0	0	12:30:12.9250	20150912	12:31:47.7380	20150912	12:31:00.3420	26.8926091	-79.98527025	26.89267081	-79.98294796	26.89262821	-79.98407003	48.585842	2	239.774577	19.599968	518.584816	4224.993459	1.53E-07	14.291213	373.468823	-9999	-9999	-9999	-9999	-9999
1089	9/12/2015	255	MG111	-76.495923	2.24E-08	2.24E-05	before	4.828295	-65.006209	-119.046442	-981.511923	0	4.999128	7.523441	6666	10751	10816	10783	3725.222551	3749.808947	3737.172675	0	0	0	18:02:27.0430	20150912	18:02:34.6960	20150912	18:02:30.8250	26.97670259	-80.02385973	26.97690005	-80.02396382	26.97680474	-80.02389392	18.906396	2	NA	NA	NA	NA	4.81E-08	3.193791	11.111562	NA	NA	NA	NA	NA
736	9/12/2015	255	MG111	-76.50489	2.24E-08	2.24E-05	before	4.818337	-65.000688	-140.640468	-980.970389	0	4.999128	7.523441	9393	3970	4062	4016	1525.219666	1549.826733	1537.741306	0	0	0	17:49:02.3170	20150912	17:49:12.9480	20150912	17:49:07.6790	26.97754612	-80.02376433	26.9774316	-80.02355866	26.977505	-80.02364833	18.679222	2	NA	NA	NA	NA	4.69E-08	3.130759	10.865768	NA	NA	NA	NA	NA
705	9/12/2015	255	MG111	-76.510066	2.23E-08	2.23E-05	before	4.812598	-65.083733	-124.110603	-976.181992	0	4.999128	12.522569	7272	3346	3417	3381	1325.2085	1349.974172	1338.210964	0	0	0	17:47:49.3330	20150912	17:47:57.7850	20150912	17:47:53.4870	26.97755917	-80.02576829	26.97760174	-80.02552368	26.97758132	-80.0256398	17.44495	2	NA	NA	NA	NA	3.76E-08	3.446508	14.992354	NA	NA	NA	NA	NA
709	9/12/2015	255	MG111	-76.517162	2.23E-08	2.23E-05	before	4.80474	-65.119455	-119.831416	-976.182291	0	4.999128	12.522569	7676	3418	3493	3455	1350.41925	1374.787325	1362.885845	0	0	0	17:47:57.9000	20150912	17:48:06.8110	20150912	17:48:02.2500	26.97760199	-80.0255192	26.97761319	-80.0252743	26.97760947	-80.02539403	17.606409	2	NA	NA	NA	NA	3.46E-08	3.269653	14.29935	NA	NA	NA	NA	NA
1122	9/12/2015	255	MG111	-76.549079	2.21E-08	2.21E-05	before	4.769558	-65.052357	-118.081329	-976.194147	0	4.999128	12.522569	4040	11265	11304	11284	3925.473448	3949.99795	3937.798097	0	0	0	18:03:28.1480	20150912	18:03:35.1090	20150912	18:03:31.7220	26.9779578	-80.02522828	26.97815212	-80.02534615	26.97805667	-80.025285	16.650008	2	NA	NA	NA	NA	4.07E-08	3.385825	14.026812	NA	NA	NA	NA	NA
653	9/12/2015	255	MG111	-76.563341	2.21E-08	2.21E-05	before	4.753921	-65.425015	-122.255914	-976.178525	0	4.999128	12.522569	8585	2287	2371	2329	1000.182264	1024.701397	1012.736476	0	0	0	17:45:46.1270	20150912	17:45:55.9310	20150912	17:45:51.0460	26.97743833	-80.02532531	26.9774242	-80.02557141	26.977436	-80.02545167	17.515182	2	NA	NA	NA	NA	3.44E-08	3.068493	11.982238	NA	NA	NA	NA	NA
1115	9/12/2015	255	MG111	-76.564082	2.21E-08	2.21E-05	before	2.731681	-65.009946	-119.456104	-973.582582	0	2.873071	16.461206	3773	11142	11206	11174	3875.377042	3899.779971	3887.330124	0	0	0	18:03:13.2400	20150912	18:03:20.7440	20150912	18:03:16.9600	26.9775937	-80.02493317	26.97776035	-80.02509363	26.97767502	-80.0250122	17.896368	2	NA	NA	NA	NA	3.42E-08	3.318198	15.016812	NA	NA	NA	NA	NA
239	9/12/2015	255	HIW	-76.591791	2.19E-08	2.19E-05	before	5.611345	-57.080617	-64.995207	-978.963141	0	5.939558	34.622676	15480	14930	15058	14994	4811.593102	4851.16744	4830.135368	0	0	0	12:52:52.1920	20150912	12:53:09.2890	20150912	12:53:00.6330	26.8942462	-79.98577372	26.89423667	-79.98537633	26.89423833	-79.98558782	42.278788	2	39.706801	5.927795	91.622394	235.840864	1.16E-07	6.45533	50.780205	-9999	-9999	-9999	-9999	-9999
1094	9/12/2015	255	MG111	-76.629408	2.17E-08	2.17E-05	before	4.68215	-65.038263	-134.175818	-976.770983	0	4.999128	12.522569	6060	10817	10876	10846	3750.40716	3774.768971	3762.769248	0	0	0	18:02:34.8150	20150912	18:02:41.8300	20150912	18:02:38.2070	26.97690462	-80.02396703	26.97708143	-80.02411165	26.97699867	-80.02403394	18.616837	2	NA	NA	NA	NA	3.88E-08	3.615342	16.573647	NA	NA	NA	NA	NA
982	9/12/2015	255	MG111	-76.658344	2.16E-08	2.16E-05	before	4.651057	-65.24813	-117.881032	-976.193295	0	4.999128	12.522569	6969	8569	8637	8603	3050.373931	3074.814795	3063.028464	0	0	0	17:58:08.2760	20150912	17:58:16.3350	20150912	17:58:12.3180	26.97897761	-80.02647029	26.97901894	-80.0262318	26.97901362	-80.02634956	17.383083	2	NA	NA	NA	NA	3.60E-08	3.208144	13.410805	NA	NA	NA	NA	NA
236	9/12/2015	255	HIW	-76.659687	2.16E-08	2.16E-05	before	17.907939	-46.560355	-64.999707	-991.820235	0	19.254068	11.631635	279691	14935	15653	15294	4813.177563	5046.059935	4925.015248	0	0	0	12:52:52.9170	20150912	12:54:28.5570	20150912	12:53:40.7320	26.89424748	-79.98575785	26.89434	-79.98351833	26.89421794	-79.98463734	46.031588	2	233.505846	21.225331	509.347998	4495.937534	1.77E-07	32.10111	2442.728477	-9999	-9999	-9999	-9999	-9999
970	9/12/2015	255	MG111	-76.661335	2.16E-08	2.16E-05	before	4.647856	-65.068744	-123.843377	-976.187547	0	4.999128	12.522569	6868	8385	8452	8418	2975.182772	2999.837894	2988.218166	0	0	0	17:57:46.4350	20150912	17:57:54.2330	20150912	17:57:50.3160	26.97839707	-80.02669241	26.97861155	-80.02674423	26.97850723	-80.0267369	17.531022	2	NA	NA	NA	NA	3.47E-08	3.197604	13.115596	NA	NA	NA	NA	NA
1010	9/12/2015	255	MG111	-76.663348	2.16E-08	2.16E-05	before	4.645701	-65.024938	-129.32027	-976.187141	0	4.999128	12.522569	7171	9104	9174	9139	3225.076073	3249.552533	3237.021011	0	0	0	17:59:11.7610	20150912	17:59:20.1120	20150912	17:59:15.8510	26.97871838	-80.02482581	26.97872667	-80.02457967	26.978725	-80.02470572	17.703186	2	NA	NA	NA	NA	3.67E-08	3.221109	13.525687	NA	NA	NA	NA	NA
97	9/6/2015	249	HIW	-76.677887	2.15E-08	2.15E-05	before	47.565886	-53.29705	-140.085385	-966.512735	0	51.356152	27.690853	381957	9562	10060	9811	3579.70287	3703.550901	3639.754658	0	0	0	13:47:28.7260	20150906	13:48:43.8840	20150906	13:48:07.9490	26.89408167	-79.98379833	26.89369415	-79.98394842	26.89397286	-79.9835729	53.362262	2	124.250999	69.937954	388.377906	6358.969496	7.26E-08	15.758335	479.069973	-9999	-9999	-9999	-9999	-9999
1118	9/12/2015	255	MG111	-76.685511	2.15E-08	2.15E-05	before	4.622054	-65.00393	-139.573254	-976.218225	0	4.999128	12.522569	5858	11207	11264	11235	3900.306902	3924.577592	3910.667642	0	0	0	18:03:20.8620	20150912	18:03:27.9500	20150912	18:03:24.3000	26.97776412	-80.02509687	26.97795091	-80.02522354	26.97784145	-80.02515507	17.705962	2	NA	NA	NA	NA	3.80E-08	3.363433	14.484963	NA	NA	NA	NA	NA
1102	9/12/2015	255	MG111	-76.687576	2.14E-08	2.14E-05	before	4.619857	-65.000493	-122.082038	-977.016082	0	4.999128	12.522569	6868	10944	11011	10977	3800.267444	3824.842957	3812.2628	0	0	0	18:02:49.7410	20150912	18:02:57.8000	20150912	18:02:53.7310	26.97722183	-80.02431366	26.97731281	-80.02453896	26.97727	-80.02442167	18.144806	2	NA	NA	NA	NA	4.59E-08	3.622589	14.548926	NA	NA	NA	NA	NA
263	9/12/2015	255	HIW	-76.706287	2.13E-08	2.13E-05	before	8.88714	-41.731836	-64.999062	-982.896673	0	9.658259	47.006837	146153	18777	19525	19151	6108.094664	6382.170259	6243.702692	0	0	0	13:01:22.9130	20150912	13:03:01.0780	20150912	13:02:11.8450	26.89486417	-79.98360927	26.89512379	-79.98503103	26.89509242	-79.98367862	50.963545	2	274.550475	26.675078	602.372552	2643.254499	7.30E-07	54.187654	3315.072604	-9999	-9999	-9999	-9999	-9999
974	9/12/2015	255	MG111	-76.707314	2.13E-08	2.13E-05	before	4.598908	-65.113805	-124.713795	-976.178407	0	4.999128	12.522569	5555	8453	8507	8480	3000.556132	3024.618923	3013.664915	0	0	0	17:57:54.3540	20150912	17:58:00.8340	20150912	17:57:57.5810	26.97861796	-80.02674322	26.97881845	-80.02665575	26.97873167	-80.02670833	17.529454	2	NA	NA	NA	NA	3.44E-08	3.064774	12.126443	NA	NA	NA	NA	NA
917	9/12/2015	255	MG111	-76.711087	2.13E-08	2.13E-05	before	4.594915	-65.011238	-140.420555	-980.936978	0	4.999128	7.523441	7878	7387	7464	7425	2650.000202	2674.621291	2662.43258	0	0	0	17:55:49.2910	20150912	17:55:58.3570	20150912	17:55:53.8050	26.97854399	-80.02357879	26.97844578	-80.02380012	26.9785	-80.02369333	18.362976	2	NA	NA	NA	NA	4.61E-08	3.177528	11.143941	NA	NA	NA	NA	NA
264	9/12/2015	255	HIW	-76.716351	2.13E-08	2.13E-05	before	7.906402	-48.881752	-64.997097	-981.521596	0	8.61236	32.345845	62221	18784	19147	18965	6110.261943	6242.276107	6169.616542	0	0	0	13:01:23.8860	20150912	13:02:11.3710	20150912	13:01:47.7770	26.89486261	-79.98358753	26.89508833	-79.983665	26.89489575	-79.98301282	54.658599	2	132.014164	8.604864	281.688816	1136.953461	1.96E-07	28.314641	1291.677882	-9999	-9999	-9999	-9999	-9999
645	9/12/2015	255	MG111	-76.716424	2.13E-08	2.13E-05	before	4.589272	-65.044474	-131.422717	-976.851993	0	4.999128	12.522569	7676	2132	2207	2169	950.036573	974.692301	962.608231	0	0	0	17:45:28.1530	20150912	17:45:36.7970	20150912	17:45:32.4320	26.97738504	-80.02482447	26.97741852	-80.0250697	26.97740308	-80.02494941	16.42635	2	NA	NA	NA	NA	4.08E-08	3.463237	14.511529	NA	NA	NA	NA	NA
641	9/12/2015	255	MG111	-76.734927	2.12E-08	2.12E-05	before	4.56976	-65.036653	-132.121899	-977.304877	0	4.999128	12.522569	7575	2057	2131	2094	925.110613	949.677191	937.343346	0	0	0	17:45:19.4230	20150912	17:45:28.0420	20150912	17:45:23.8110	26.97734457	-80.02457764	26.97738456	-80.02482089	26.97736667	-80.02469833	17.563766	2	NA	NA	NA	NA	4.59E-08	3.727514	15.183176	NA	NA	NA	NA	NA
1328	9/12/2015	255	SUN	-76.73659	2.12E-08	2.12E-05	before	3.030264	-55.813407	-135.024237	-987.430995	0	3.316253	3.662728	6499	3789	3885	3837	1203.809525	1233.38689	1218.357859	0	0	0	17:17:45.4810	20150912	17:17:57.0330	20150912	17:17:51.3610	26.975782	-80.01643158	26.97572895	-80.01613993	26.97575117	-80.01628918	20.955496	2	30.0149	5.310371	70.574379	99.537015	1.12E-07	10.992651	169.142695	-9999	-9999	-9999	-9999	-9999
1312	9/12/2015	255	SUN	-76.748544	2.11E-08	2.11E-05	before	17.495891	-51.85674	-145.743688	-975.751629	0	19.199884	11.606067	176109	3362	3815	3588	1074.332676	1211.323545	1139.027695	0	0	0	17:16:55.1700	20150912	17:17:48.6710	20150912	17:17:21.9000	26.97594664	-80.01764329	26.975765	-80.01635833	26.97571681	-80.01705528	21.204017	2	136.990869	74.957424	424.196653	2628.990177	9.73E-08	23.007774	891.315036	-9999	-9999	-9999	-9999	-9999
740	9/12/2015	255	MG111	-76.752355	2.11E-08	2.11E-05	before	4.551459	-65.027173	-130.781808	-980.983572	0	4.999128	7.523441	8686	4063	4148	4105	1550.250453	1574.84231	1562.534748	0	0	0	17:49:13.0870	20150912	17:49:23.1110	20150912	17:49:18.1080	26.97742919	-80.02355535	26.9774219	-80.02333643	26.97738089	-80.02344583	19.362756	2	NA	NA	NA	NA	4.72E-08	3.271812	11.639595	NA	NA	NA	NA	NA
1074	9/12/2015	255	MG111	-76.770646	2.10E-08	2.10E-05	before	4.53233	-65.091541	-121.700012	-976.182781	0	4.999128	12.522569	8787	10449	10535	10492	3625.32967	3649.84431	3637.439337	0	0	0	18:01:51.0240	20150912	18:02:01.2200	20150912	18:01:56.1000	26.97675277	-80.02450207	26.97656672	-80.02436892	26.97666255	-80.02443337	17.995428	2	NA	NA	NA	NA	3.51E-08	3.16921	13.073806	NA	NA	NA	NA	NA
1046	9/12/2015	255	MG111	-76.774228	2.10E-08	2.10E-05	before	4.528594	-65.064102	-123.818932	-976.244169	0	4.999128	12.522569	8080	9829	9908	9868	3450.033778	3474.783844	3461.675441	0	0	0	18:00:37.4340	20150912	18:00:46.8110	20150912	18:00:42.0000	26.97794703	-80.02419557	26.97789633	-80.02443773	26.97791759	-80.02430797	18.036109	2	NA	NA	NA	NA	3.63E-08	3.349756	14.072974	NA	NA	NA	NA	NA
78	9/6/2015	249	HIW	-76.783047	2.10E-08	2.10E-05	before	29.617088	-59.932356	-126.676474	-967.391202	0	32.760853	27.245261	17209	7103	7128	7115	2564.464082	2574.679929	2569.175501	0	0	0	13:38:38.0700	20150906	13:38:41.7930	20150906	13:38:39.8680	26.89458565	-79.98565926	26.89458501	-79.98555653	26.89458649	-79.98561188	43.632585	2	10.729713	37.262792	96.889705	351.343056	4.72E-08	8.894437	121.895324	-9999	-9999	-9999	-9999	-9999
1014	9/12/2015	255	MG111	-76.788633	2.09E-08	2.09E-05	before	4.513597	-65.168821	-129.17825	-976.17993	0	4.999128	12.522569	7878	9175	9252	9213	3250.000078	3274.626219	3262.171275	0	0	0	17:59:20.2220	20150912	17:59:29.2290	20150912	17:59:24.6520	26.97872667	-80.02457516	26.978725	-80.02432728	26.97872333	-80.02445268	17.884685	2	NA	NA	NA	NA	3.49E-08	3.292564	14.196933	NA	NA	NA	NA	NA
1311	9/12/2015	255	SUN	-76.791615	2.09E-08	2.09E-05	before	16.884573	-44.582026	-146.243797	-975.973504	0	18.713703	11.361843	150855	3879	4277	4078	1231.581044	1357.648955	1295.311578	0	0	0	17:17:56.2840	20150912	17:18:43.3310	20150912	17:18:19.8780	26.97573113	-80.01615796	26.97560323	-80.01489782	26.97568299	-80.01551892	20.719649	2	126.427892	74.957424	402.847709	2366.085353	2.42E-07	96.773958	11470.84033	-9999	-9999	-9999	-9999	-9999
1429	11/4/2015	308	SUN	-76.799088	2.09E-08	2.09E-05	after	17.265611	-48.02145	-141.138161	-975.760915	0	19.168975	11.591255	451820	2819	3986	3402	1075.924905	1515.512086	1294.662847	0	0	0	15:42:13.8200	20151104	15:45:34.2000	20151104	15:43:53.8210	26.97599734	-80.0165871	26.97656189	-80.01570842	26.97629197	-80.01611548	21.172856	2	439.746377	99.959837	1079.722686	8430.267831	1.22E-07	40.951837	3029.289526	-9999	-9999	-9999	-9999	-9999
1318	9/12/2015	255	SUN	-76.83315	2.07E-08	2.07E-05	before	10.660234	-53.17237	-138.337289	-979.611587	0	11.928613	7.968907	25305	11223	11327	11275	3488.615092	3529.913007	3509.717771	0	0	0	17:32:24.3650	20150912	17:32:36.4800	20150912	17:32:30.4360	26.97579734	-80.01646399	26.9761003	-80.01622906	26.97594059	-80.01632683	20.695764	2	41.46589	13.888662	111.146633	494.63056	9.99E-08	24.522296	868.166261	-9999	-9999	-9999	-9999	-9999
657	9/12/2015	255	MG111	-76.836017	2.07E-08	2.07E-05	before	4.464619	-65.031492	-127.535486	-976.177243	0	4.999128	12.522569	8686	2372	2457	2414	1025.103072	1049.972489	1037.469143	0	0	0	17:45:56.0410	20150912	17:46:05.9210	20150912	17:46:00.9610	26.9774237	-80.02557542	26.97739552	-80.02582366	26.97741193	-80.02569917	17.488237	2	NA	NA	NA	NA	3.19E-08	3.284259	14.711193	NA	NA	NA	NA	NA
505	9/12/2015	255	MG111	-76.837839	2.07E-08	2.07E-05	before	4.462747	-65.003928	-126.550452	-977.394093	0	4.999128	12.522569	9494	254	347	300	75.302109	99.904381	87.839602	0	0	0	17:39:54.6190	20150912	17:40:06.2230	20150912	17:40:00.3480	26.97700167	-80.02479	26.97688682	-80.02500087	26.97695013	-80.02490236	17.686224	2	NA	NA	NA	NA	4.21E-08	3.658398	15.58876	NA	NA	NA	NA	NA
922	9/12/2015	255	MG111	-76.841328	2.07E-08	2.07E-05	before	4.459163	-65.095937	-130.675933	-976.186551	0	4.999128	12.522569	7777	7465	7541	7503	2675.090823	2699.809676	2686.247073	0	0	0	17:55:58.4940	20150912	17:56:07.4040	20150912	17:56:02.9190	26.97844371	-80.02380425	26.97841033	-80.02404888	26.97841962	-80.0239127	18.460362	2	NA	NA	NA	NA	3.56E-08	3.478802	15.517321	NA	NA	NA	NA	NA
513	9/12/2015	255	MG111	-76.846886	2.07E-08	2.07E-05	before	4.45346	-65.432744	-109.849646	-976.184442	0	4.999128	12.522569	1212	450	461	455	125.180979	148.360258	133.011774	0	0	0	17:40:18.5720	20150912	17:40:34.2380	20150912	17:40:22.6720	26.976735	-80.02519	26.97660777	-80.02537483	26.97668926	-80.02525	17.525482	2	NA	NA	NA	NA	3.57E-08	3.34497	14.55591	NA	NA	NA	NA	NA
1110	9/12/2015	255	MG111	-76.864989	2.06E-08	2.06E-05	before	4.434935	-65.113299	-120.234767	-976.941138	0	4.999128	12.522569	6363	11079	11141	11110	3850.390085	3874.90953	3861.325523	0	0	0	18:03:05.8350	20150912	18:03:13.1300	20150912	18:03:09.4850	26.97743403	-80.02475689	26.97759035	-80.0249303	26.97749751	-80.0248411	17.123101	2	NA	NA	NA	NA	4.35E-08	3.369878	12.800364	NA	NA	NA	NA	NA
216	9/12/2015	255	HIW	-76.881037	2.05E-08	2.05E-05	before	28.917619	-38.129284	-64.998166	-988.466484	0	32.717067	18.363135	274234	12498	12947	12722	3977.669965	4139.528027	4034.912649	0	0	0	12:47:30.4890	20150912	12:48:29.0740	20150912	12:47:59.7630	26.89366833	-79.98354833	26.89410778	-79.98354721	26.89356167	-79.98308833	53.712999	2	162.186822	34.706285	393.457453	5306.277185	4.87E-07	240.682372	68404.04237	-9999	-9999	-9999	-9999	-9999
266	9/12/2015	255	HIW	-76.907545	2.04E-08	2.04E-05	before	18.566847	-50.073444	-64.999603	-991.828636	0	21.134929	12.572065	225502	18935	19525	19230	6163.464699	6382.170259	6281.032536	0	0	0	13:01:43.8040	20150912	13:03:01.0780	20150912	13:02:22.4140	26.89492558	-79.98306122	26.89512379	-79.98503103	26.89520667	-79.98403167	50.086475	2	219.18044	23.137523	484.414087	4632.362943	1.50E-07	15.358136	421.755877	-9999	-9999	-9999	-9999	-9999
1329	9/12/2015	255	SUN	-76.909565	2.04E-08	2.04E-05	before	4.719804	-52.65757	-121.556027	-972.482412	0	5.375127	18.254395	6190	3807	3863	3835	1208.941772	1225.197964	1217.584819	0	0	0	17:17:47.7360	20150912	17:17:54.4420	20150912	17:17:51.1400	26.97577	-80.01638167	26.97574006	-80.01622144	26.97575269	-80.01629678	20.939519	2	16.814388	6.535841	46.142262	90.421674	1.35E-07	29.13221	995.132172	-9999	-9999	-9999	-9999	-9999
1442	11/4/2015	308	SUN	-76.961587	2.01E-08	2.01E-05	after	9.447756	-51.586452	-131.684422	-980.295759	0	10.88919	7.449196	17820	5451	5531	5491	2074.242323	2105.976555	2090.535133	0	0	0	15:49:44.9440	20151104	15:49:58.7370	20151104	15:49:51.9820	26.97716698	-80.01561716	26.97716667	-80.01593489	26.97717333	-80.01577978	21.072097	2	32.379745	12.71587	90.092719	352.589207	1.26E-07	28.019361	1057.353367	-9999	-9999	-9999	-9999	-9999
1086	9/12/2015	255	MG111	-76.966848	2.01E-08	2.01E-05	before	4.332128	-65.059986	-126.883243	-976.289131	0	4.999128	12.522569	6262	10689	10750	10719	3700.135637	3724.718494	3712.035849	0	0	0	18:02:19.7370	20150912	18:02:26.9330	20150912	18:02:23.2270	26.97649842	-80.02394824	26.97669807	-80.02385923	26.97658645	-80.02388148	18.951918	2	NA	NA	NA	NA	3.39E-08	3.871683	19.527	NA	NA	NA	NA	NA
561	9/12/2015	255	MG111	-77.010877	1.99E-08	1.99E-05	before	4.288431	-65.096608	-120.968304	-976.192037	0	4.999128	12.522569	5454	942	995	968	425.23667	446.558044	432.471075	0	0	0	17:42:13.1140	20150912	17:42:23.6170	20150912	17:42:16.1440	26.97719575	-80.02573187	26.97712234	-80.02553604	26.97715983	-80.02567127	17.495106	2	NA	NA	NA	NA	3.46E-08	3.405065	14.552714	NA	NA	NA	NA	NA
1082	9/12/2015	255	MG111	-77.017481	1.99E-08	1.99E-05	before	4.281915	-65.056985	-125.697263	-976.180041	0	4.999128	12.522569	7171	10618	10688	10653	3675.02959	3699.571544	3687.33456	0	0	0	18:02:11.2740	20150912	18:02:19.6270	20150912	18:02:15.5250	26.97642798	-80.0241787	26.97649489	-80.02395235	26.97643833	-80.02405667	18.645564	2	NA	NA	NA	NA	3.26E-08	3.537431	16.773007	NA	NA	NA	NA	NA
1055	9/12/2015	255	MG111	-77.026589	1.98E-08	1.98E-05	before	2.561128	-65.002605	-118.097823	-977.359464	0	2.99639	16.523498	5630	9994	10086	10040	3500.270192	3524.694975	3512.498519	0	0	0	18:00:56.9650	20150912	18:01:07.8620	20150912	18:01:02.4290	26.97779918	-80.02466519	26.97760171	-80.02476443	26.97770764	-80.02473122	18.018263	2	NA	NA	NA	NA	5.06E-08	3.551189	13.234644	NA	NA	NA	NA	NA
749	9/12/2015	255	MG111	-77.031311	1.98E-08	1.98E-05	before	4.268301	-65.007245	-129.166779	-976.195014	0	4.999128	12.522569	6262	4218	4279	4248	1600.141073	1624.549158	1611.206459	0	0	0	17:49:31.1340	20150912	17:49:38.1560	20150912	17:49:34.6090	26.97763751	-80.02326745	26.97785744	-80.02325921	26.97773715	-80.02326041	18.980357	2	NA	NA	NA	NA	3.68E-08	3.595216	16.67218	NA	NA	NA	NA	NA
1093	9/12/2015	255	MG111	-77.046839	1.97E-08	1.97E-05	before	4.253067	-65.002151	-129.869004	-981.147607	0	4.999128	7.523441	6060	10817	10876	10846	3750.40716	3774.768971	3762.769248	0	0	0	18:02:34.8150	20150912	18:02:41.8300	20150912	18:02:38.2070	26.97690462	-80.02396703	26.97708143	-80.02411165	26.97699867	-80.02403394	18.616837	2	NA	NA	NA	NA	4.54E-08	3.494837	13.585083	NA	NA	NA	NA	NA
492	9/12/2015	255	MG111	-77.055437	1.97E-08	1.97E-05	before	4.244655	-65.031026	-129.792019	-981.297587	0	4.999128	7.523441	8585	0	84	42	0	24.623416	11.832395	0	0	0	17:39:22.2930	20150912	17:39:32.8420	20150912	17:39:27.4200	999	999	26.97708846	-80.02429523	26.97707648	-80.02416732	18.261058	2	NA	NA	NA	NA	4.59E-08	3.436684	12.853047	NA	NA	NA	NA	NA
59	9/6/2015	249	HIW	-77.055854	1.97E-08	1.97E-05	before	11.598143	-58.461994	-125.772489	-967.066018	0	13.660984	30.267	58512	4706	4917	4811	1682.784465	1750.941367	1717.181268	0	0	0	13:33:09.7150	20150906	13:33:37.7840	20150906	13:33:23.5980	26.89514167	-79.98503167	26.89516333	-79.98435333	26.89515833	-79.98469	47.009941	2	68.485011	13.669265	164.308552	935.572655	3.03E-08	5.945482	115.736698	-9999	-9999	-9999	-9999	-9999
1308	9/12/2015	255	SUN	-77.066522	1.96E-08	1.96E-05	before	15.67832	-51.665421	-142.458046	-976.065124	0	18.512279	11.261719	225904	4718	5321	5019	1496.418256	1680.221527	1588.176673	0	0	0	17:19:35.1490	20150912	17:20:46.6730	20150912	17:20:10.4600	26.97592637	-80.01428949	26.97596	-80.016125	26.97595167	-80.01520087	20.518578	2	183.854835	74.957424	518.03465	3403.804537	7.76E-08	22.777482	1119.93224	-9999	-9999	-9999	-9999	-9999
573	9/12/2015	255	MG111	-77.092966	1.95E-08	1.95E-05	before	4.208134	-65.162628	-106.481911	-976.73872	0	4.999128	12.522569	808	1008	1015	1011	501.246357	524.860741	517.684207	0	0	0	17:42:46.8310	20150912	17:42:58.4610	20150912	17:42:52.7550	26.977075	-80.02499447	26.97706268	-80.0247573	26.97706868	-80.02482924	17.84949	2	NA	NA	NA	NA	3.94E-08	4.104437	19.589183	NA	NA	NA	NA	NA
270	9/12/2015	255	HIW	-77.101208	1.95E-08	1.95E-05	before	18.33929	-47.721425	-64.999793	-992.312168	0	21.827877	12.918539	201978	19654	20111	19882	6431.088718	6595.74499	6514.231992	0	0	0	13:03:18.2460	20150912	13:04:18.4870	20150912	13:03:48.2100	26.895135	-79.98552216	26.89509833	-79.987175	26.89512348	-79.98635752	36.187253	2	164.937993	23.80679	377.638212	3600.246244	1.49E-07	26.999192	1977.17893	-9999	-9999	-9999	-9999	-9999
1085	9/12/2015	255	MG111	-77.110004	1.95E-08	1.95E-05	before	4.191657	-65.030932	-135.002451	-981.069386	0	4.999128	7.523441	6262	10689	10750	10719	3700.135637	3724.718494	3712.035849	0	0	0	18:02:19.7370	20150912	18:02:26.9330	20150912	18:02:23.2270	26.97649842	-80.02394824	26.97669807	-80.02385923	26.97658645	-80.02388148	18.951918	2	NA	NA	NA	NA	4.33E-08	3.387109	12.929138	NA	NA	NA	NA	NA
794	9/12/2015	255	MG111	-77.142026	1.93E-08	1.93E-05	before	2.04696	-65.227924	-135.422008	-973.696117	0	2.459348	16.252674	3975	5076	5155	5115	1875.123882	1899.986862	1887.60971	0	0	0	17:51:15.1110	20150912	17:51:24.9280	20150912	17:51:20.0990	26.97793002	-80.02535987	26.97791959	-80.02560984	26.97792333	-80.0254853	17.481745	2	NA	NA	NA	NA	3.13E-08	3.395781	16.0898	NA	NA	NA	NA	NA
[truncated: 1,430 more rows]
[truncated: 44 more columns]
