# Supplementary material for: Active acoustic surveys reveal coastal fish community resistance to an environmental perturbation in South Florida
Source: PeerJ. 2023 Apr 27;11:e14888. doi: 10.7717/peerj.14888 (PMC10149053; doi:10.7717/peerj.14888)
Supplement: Supplemental Information 3 — Post-processed school information derived from active acoustic surveys, and processed in Echoview. [file peerj-11-14888-s003.csv]

Index	Region_name	Region_class	Site	Date	date_number	Date_Site_school	Period	Process_ID	Sv_mean	sv_trans	TS_daily_mean	TS_trans_daily	Fish_density_daily	Distance_from_bottom	NASC	Sv_max	Sv_min	Sv_noise	NASC_noise	Height_mean	Depth_mean	Good_samples	Ping_S	Ping_E	Ping_M	Dist_S	Dist_E	Dist_M	VL_start	VL_end	VL_mid	Date	Time_S	Date_E	Time_E	Date_M	Time_M	Lat_S	Lon_S	Lat_E	Lon_E	Lat_M	Lon_M	Exclude_below_line_depth_mean	Exclude_above_line_depth_mean	Uncorrected_length	Uncorrected_thickness	Uncorrected_elongation	Uncorrected_perimeter
1	Region923	New Schools	HIW	9/6/2015	42253	42253-HIW-1	before	5884	-38.472891	0.000142138	-37.79124076	0.000166294	0.854741864	4.703021	3487.173077	-27.132347	-64.782455	-965.887511	0	0.569208	34.316686	368	4407	4438	4422	1581.423907	1590.211363	1585.7093	0	0	0	9/6/2015	13:32:29.6140	20150906	13:32:33.5220	20150906	13:32:31.5950	26.89512667	-79.98604667	26.89511333	-79.98596	26.89511667	-79.986005	39.019707	2	8.787456	1.039423	8.45416736	24.386353
2	Region924	New Schools	HIW	9/6/2015	42253	42253-HIW-2	before	5884	-41.81566	6.58315E-05	-37.79124076	0.000166294	0.395874999	3.890813	1984.51453	-29.48127	-64.83156	-965.744339	0	0.699405	35.570188	325	3199	3221	3210	1157.061749	1167.186685	1162.14069	0	0	0	9/6/2015	13:29:47.7340	20150906	13:29:50.6000	20150906	13:29:49.1810	26.89543	-79.98589667	26.895435	-79.98599833	26.89543089	-79.98594776	39.461001	2	10.124936	1.187912	8.523304757	28.58281
3	Region925	New Schools	HIW	9/6/2015	42253	42253-HIW-3	before	5884	-42.799506	5.24867E-05	-37.79124076	0.000166294	0.315626512	3.098465	1191.509708	-29.48127	-64.942716	-965.876687	0	0.526692	35.380685	415	3199	3237	3218	1157.061749	1173.381667	1165.486085	0	0	0	9/6/2015	13:29:47.7340	20150906	13:29:52.8030	20150906	13:29:50.1860	26.89543	-79.98589667	26.89543673	-79.98606063	26.89543338	-79.98598131	38.47915	2	17.158607	1.781868	9.629561225	45.461111
4	Region926	New Schools	HIW	9/6/2015	42253	42253-HIW-4	before	5884	-41.25427	7.49157E-05	-37.79124076	0.000166294	0.450502365	6.383472	2464.629999	-29.906595	-64.974474	-967.824798	0	0.763285	29.638836	293	3245	3263	3254	1177.307603	1184.055709	1181.39588	0	0	0	9/6/2015	13:29:53.9540	20150906	13:29:56.4720	20150906	13:29:55.2240	26.89544	-79.98609995	26.89543534	-79.98616757	26.89543814	-79.98614098	36.022308	2	7.394795	2.128342	3.474439258	32.060244
5	Region927	New Schools	HIW	9/6/2015	42253	42253-HIW-5	before	5884	-37.03394	0.000197973	-37.79124076	0.000166294	1.190501853	8.010978	9977.978363	-23.368862	-64.777679	-968.389114	0	1.169351	27.434894	945	3269	3308	3288	1187.593408	1205.155547	1196.464275	0	0	0	9/6/2015	13:29:57.1790	20150906	13:30:02.6730	20150906	13:30:00.0630	26.8954298	-79.98620257	26.89542833	-79.98637833	26.89542225	-79.98629114	35.445872	2	17.562139	3.959706	4.435212867	106.417876
6	Region930	New Schools	HIW	9/6/2015	42253	42253-HIW-6	before	5884	-51.943452	6.39227E-06	-37.79124076	0.000166294	0.038439601	9.221136	221.601627	-38.448172	-64.786063	-967.94355	0	0.804315	30.037794	390	10638	10661	10649	3882.23928	3891.010019	3886.525468	0	0	0	9/6/2015	13:50:02.3920	20150906	13:50:05.5670	20150906	13:50:04.0270	26.89373622	-79.98569476	26.89375	-79.98578167	26.89374351	-79.98573713	39.25893	2	8.770739	1.979853	4.429995055	31.441382
7	Region931	New Schools	HIW	9/6/2015	42253	42253-HIW-7	before	5884	-52.113853	6.14631E-06	-37.79124076	0.000166294	0.03696058	2.83129	78.049507	-41.771895	-64.991556	-966.683135	0	0.294621	33.766785	125	10684	10704	10694	3899.457995	3907.184543	3903.925676	0	0	0	9/6/2015	13:50:08.8150	20150906	13:50:11.6710	20150906	13:50:10.2690	26.89376888	-79.98586398	26.89378333	-79.98594	26.89377832	-79.98590769	36.598075	2	8.068547	1.039423	7.762524978	20.640565
8	Region934	New Schools	HIW	9/6/2015	42253	42253-HIW-8	before	5884	-41.724337	6.72305E-05	-37.79124076	0.000166294	0.404287558	12.175558	16908.0338	-22.143133	-64.997724	-967.71797	0	5.834921	29.883962	13439	12304	12417	12360	4346.468638	4374.877759	4361.349722	0	0	0	9/6/2015	13:53:42.6690	20150906	13:53:56.3090	20150906	13:53:49.4850	26.89348167	-79.98584	26.89346866	-79.98555635	26.89346335	-79.98569176	42.05952	2	29.632349	20.145002	1.470952894	454.593144
9	Region935	New Schools	HIW	9/6/2015	42253	42253-HIW-9	before	5884	-47.034362	1.97954E-05	-37.79124076	0.000166294	0.119038618	1.849114	496.210993	-31.02087	-64.993353	-964.496079	0	0.581582	41.514403	799	12429	12496	12462	4378.591279	4393.460969	4387.519198	0	0	0	9/6/2015	13:53:57.9100	20150906	13:54:06.1240	20150906	13:54:01.9400	26.89347973	-79.98552115	26.893485	-79.98537833	26.89349833	-79.98543461	43.363517	2	15.07618	5.939558	2.538266315	132.862337
10	Region937	New Schools	HIW	9/6/2015	42253	42253-HIW-10	before	5884	-36.395505	0.000229324	-37.79124076	0.000166294	1.379029561	10.745131	30558.13947	-17.598523	-64.985965	-968.75523	0	3.091616	26.609258	4060	14079	14143	14111	4840.00428	4863.660122	4851.504196	0	0	0	9/6/2015	13:57:21.8760	20150906	13:57:29.5880	20150906	13:57:25.7710	26.89321029	-79.98572695	26.89323333	-79.98596333	26.89322333	-79.98584167	37.354389	2	23.655842	9.602286	2.463563572	273.552637
11	Region938	New Schools	HIW	9/6/2015	42253	42253-HIW-11	before	5884	-42.327594	5.85114E-05	-37.79124076	0.000166294	0.351855769	3.719262	1911.970213	-27.815321	-64.999288	-966.636197	0	0.758139	33.288955	628	14092	14132	14112	4845.550298	4859.740648	4851.504196	0	0	0	9/6/2015	13:57:23.4660	20150906	13:57:28.3010	20150906	13:57:25.8910	26.89321491	-79.98578252	26.89322917	-79.98592416	26.89322333	-79.98584167	37.008217	2	14.705193	3.514239	4.184460135	70.027344
12	Region940	New Schools	HIW	9/6/2015	42253	42253-HIW-12	before	5884	-50.722994	8.46644E-06	-37.79124076	0.000166294	0.05091253	5.400688	114.894249	-39.869367	-64.908827	-966.178478	0	0.314852	34.603547	229	17134	17169	17151	5734.779923	5747.559659	5738.982599	0	0	0	9/6/2015	14:03:44.2300	20150906	14:03:48.3460	20150906	14:03:46.1990	26.89261111	-79.98553221	26.89261333	-79.98566076	26.89261333	-79.98557443	40.004235	2	13.366265	1.48489	9.001518631	42.914125
13	Region941	New Schools	HIW	9/6/2015	42253	42253-HIW-13	before	5884	-43.508606	4.45799E-05	-37.79124076	0.000166294	0.26807942	5.111393	4000.011567	-27.730637	-64.989449	-967.355533	0	2.081757	30.935425	2860	17168	17235	17201	5747.054341	5772.194988	5759.071854	0	0	0	9/6/2015	14:03:48.2340	20150906	14:03:56.3820	20150906	14:03:52.1110	26.89261333	-79.98565568	26.89263072	-79.98590774	26.89262335	-79.98577603	36.046818	2	25.738407	10.245738	2.512108645	355.797227
14	Region944	New Schools	HIW	9/6/2015	42253	42253-HIW-14	before	5884	-48.654573	1.36315E-05	-37.79124076	0.000166294	0.081972235	11.025042	2252.924807	-27.968274	-64.997757	-967.906539	0	3.83453	29.110845	10691	18586	18723	18654	6173.934409	6213.145906	6193.831391	0	0	0	9/6/2015	14:06:41.8940	20150906	14:06:58.9700	20150906	14:06:50.4950	26.89237642	-79.98591242	26.89238892	-79.98552131	26.8924	-79.98571503	40.135887	2	39.578958	26.530027	1.491855172	1179.329398
15	Region945	New Schools	HIW	9/6/2015	42253	42253-HIW-15	before	5884	-53.309398	4.66724E-06	-37.79124076	0.000166294	0.028066243	15.038159	105.732978	-44.952842	-63.267266	-970.346878	0	0.525604	23.481232	223	18625	18645	18635	6185.405	6191.268988	6188.258879	0	0	0	9/6/2015	14:06:46.7810	20150906	14:06:49.3200	20150906	14:06:47.9690	26.8923869	-79.98579839	26.89239767	-79.98574067	26.89239162	-79.98577018	38.519391	2	6.249596	1.435393	4.353926764	28.207872
16	Region948	New Schools	HIW	9/6/2015	42253	42253-HIW-16	before	5884	-54.12069	3.87196E-06	-37.79124076	0.000166294	0.023283865	3.13803	61.493328	-46.344674	-64.954185	-964.61175	0	0.368473	40.01445	134	18689	18706	18697	6203.146687	6208.16162	6205.446629	0	0	0	9/6/2015	14:06:54.7350	20150906	14:06:56.8530	20150906	14:06:55.7300	26.892395	-79.98562148	26.89239333	-79.98557108	26.892395	-79.98559833	43.15248	2	5.351033	1.138415	4.700423835	18.153685
17	Region956	New Schools	HIW	9/6/2015	42253	42253-HIW-17	before	5884	-57.366914	1.83362E-06	-37.79124076	0.000166294	0.011026373	0.80062	33.03273	-51.452938	-64.600851	-966.733498	0	0.417969	33.034886	76	20236	20244	20240	6690.621574	6693.830665	6690.773113	0	0	0	9/6/2015	14:10:05.4550	20150906	14:10:06.4410	20150906	14:10:05.9380	26.89212467	-79.98633852	26.89213131	-79.98636996	26.892125	-79.98634	33.835506	2	3.383159	1.138415	2.971815199	13.998597
18	Region957	New Schools	HIW	9/6/2015	42253	42253-HIW-18	before	5884	-47.702257	1.69736E-05	-37.79124076	0.000166294	0.102070061	4.652011	1172.272617	-28.276001	-64.997164	-966.286008	0	1.602369	35.541287	2687	20024	20106	20065	6608.974021	6640.472512	6624.443581	0	0	0	9/6/2015	14:09:39.2600	20150906	14:09:49.6140	20150906	14:09:44.4190	26.89211167	-79.98552459	26.89209	-79.98584	26.8921051	-79.9856798	40.193298	2	31.510207	8.414374	3.744807041	316.124318
19	Region958	New Schools	HIW	9/6/2015	42253	42253-HIW-19	before	5884	-47.810869	1.65544E-05	-37.79124076	0.000166294	0.099549063	1.213673	406.139954	-35.344646	-64.954966	-964.434045	0	0.569208	42.273683	207	20012	20029	20020	6603.785938	6610.411821	6606.849682	0	0	0	9/6/2015	14:09:37.7850	20150906	14:09:39.8570	20150906	14:09:38.7610	26.89211473	-79.98547257	26.89211138	-79.98553906	26.89211167	-79.98550321	43.487356	2	7.096014	1.138415	6.233240075	20.310295
20	Region960	New Schools	HIW	9/6/2015	42253	42253-HIW-20	before	5884	-48.463666	1.4244E-05	-37.79124076	0.000166294	0.085655938	3.431848	542.117021	-34.129911	-64.893093	-967.023852	0	0.883014	32.042097	446	20113	20137	20125	6643.163357	6651.969897	6646.880542	0	0	0	9/6/2015	14:09:50.4130	20150906	14:09:53.3550	20150906	14:09:51.8640	26.89208701	-79.98586688	26.89208167	-79.9859552	26.89208302	-79.98590402	35.473945	2	9.279506	2.524312	3.676053515	43.010814
21	Region46	New Schools	SUN	9/6/2015	42253	42253-SUN-21	before	6014	-47.749562	1.67897E-05	-41.1654525	7.64636E-05	0.219578114	2.053282	965.419338	-28.503043	-64.996893	-972.296243	0	1.334075	19.379091	4016	547	695	621	132.188428	167.352786	149.457629	0	0	0	9/6/2015	17:48:09.8130	20150906	17:48:22.1800	20150906	17:48:15.9600	26.97683833	-80.01569167	26.97688602	-80.01604036	26.97685667	-80.01586333	21.432373	2	35.46093	6.286033	5.641225555	325.505959
22	Region47	New Schools	SUN	9/6/2015	42253	42253-SUN-22	before	6014	-46.875662	2.05321E-05	-41.1654525	7.64636E-05	0.268521491	0.962689	884.013434	-33.594683	-64.968713	-971.373492	0	0.998926	20.635283	222	698	708	703	168.277622	170.274882	169.319525	0	0	0	9/6/2015	17:48:22.4170	20150906	17:48:23.2180	20150906	17:48:22.8170	26.97688711	-80.01604959	26.97688893	-80.0160696	26.97688833	-80.01606	21.597972	2	2.323034	2.128342	1.0914759	17.105546
23	Region48	New Schools	SUN	9/6/2015	42253	42253-SUN-23	before	6014	-51.789467	6.62298E-06	-41.1654525	7.64636E-05	0.086616085	2.592412	124.398524	-42.682072	-64.944119	-972.587364	0	0.435783	18.595462	405	4590	4635	4612	907.513169	914.75338	911.091616	0	0	0	9/6/2015	17:53:55.3960	20150906	17:53:59.2510	20150906	17:53:57.2830	26.97603142	-80.01617753	26.97602629	-80.01610515	26.97602833	-80.01614172	21.187874	2	7.493962	1.930356	3.882165777	36.545142
24	Region49	New Schools	SUN	9/6/2015	42253	42253-SUN-24	before	6014	-50.699557	8.51225E-06	-41.1654525	7.64636E-05	0.111324192	2.341772	133.80842	-42.913429	-64.78009	-972.747965	0	0.36471	18.881078	140	4640	4658	4649	915.970811	918.153269	917.322398	0	0	0	9/6/2015	17:53:59.6830	20150906	17:54:01.1910	20150906	17:54:00.4300	26.97602333	-80.01609333	26.97602	-80.01607167	26.97602127	-80.01607992	21.22285	2	2.182458	1.435393	1.52046025	11.359405
25	Region137	New Schools	TUN	9/6/2015	42253	42253-TUN-25	before	5955	-42.393611	5.76287E-05	-39.57382027	0.000110311	0.522421362	5.021484	3618.279845	-26.1859	-64.95378	-973.830187	0	1.456704	16.431423	2119	16402	16473	16437	3325.367132	3339.829004	3332.516326	0	0	0	9/6/2015	15:59:52.5070	20150906	15:59:58.9250	20150906	15:59:55.6500	26.94646192	-80.03156672	26.94647091	-80.03142152	26.94646722	-80.03149497	21.452907	2	15.020161	5.791069	2.593676746	135.479988
26	Region138	New Schools	TUN	9/6/2015	42253	42253-TUN-26	before	5955	-42.507966	5.61311E-05	-39.57382027	0.000110311	0.508844901	4.066723	1790.078428	-29.867782	-64.994994	-973.341372	0	0.739907	17.175987	583	16474	16512	16493	3340.387292	3350.179087	3345.852615	0	0	0	9/6/2015	15:59:59.0400	20150906	16:00:02.7370	20150906	16:00:00.9190	26.94647165	-80.03141595	26.94649072	-80.03131987	26.94648301	-80.03136247	21.24271	2	10.041696	2.375823	4.226617892	57.896119
27	Region166	New Schools	TUN	9/6/2015	42253	42253-TUN-27	before	5955	-44.59089	3.47465E-05	-39.57382027	0.000110311	0.314987288	3.755465	4340.713852	-25.745522	-64.991867	-973.885332	0	2.8984	16.708402	5563	19136	19230	19183	3933.400111	3956.396067	3945.809924	0	0	0	9/6/2015	16:03:55.9170	20150906	16:04:04.3130	20150906	16:04:00.1490	26.946725	-80.03136867	26.94671645	-80.03159965	26.94672	-80.03149333	20.463867	2	23.363775	9.899264	2.360152735	160.434425
28	Region189	New Schools	TUN	9/6/2015	42253	42253-TUN-28	before	5955	-49.75518	1.05799E-05	-39.57382027	0.000110311	0.09591003	4.09283	336.654414	-36.945556	-64.988373	-973.85255	0	0.738262	16.364072	1059	21056	21126	21091	4370.517821	4384.344702	4377.731818	0	0	0	9/6/2015	16:06:47.1920	20150906	16:06:53.7930	20150906	16:06:50.4360	26.94698333	-80.03177833	26.94699667	-80.03164	26.94698895	-80.03170597	20.456902	2	14.300235	3.76172	3.801514998	97.953641
29	Region190	New Schools	TUN	9/6/2015	42253	42253-TUN-29	before	5955	-48.845021	1.30466E-05	-39.57382027	0.000110311	0.118271452	3.463045	209.567383	-40.637877	-64.854629	-974.233915	0	0.372678	16.056529	128	21129	21145	21137	4385.990844	4389.982228	4388.247906	0	0	0	9/6/2015	16:06:54.0390	20150906	16:06:55.6360	20150906	16:06:54.8310	26.94699785	-80.03162348	26.9469959	-80.03158341	26.9469972	-80.03160082	19.519574	2	4.217304	1.138415	3.704540084	15.6298
30	Region191	New Schools	TUN	9/6/2015	42253	42253-TUN-30	before	5955	-44.654831	3.42387E-05	-39.57382027	0.000110311	0.310383715	2.882307	1727.264219	-28.11773	-64.988207	-974.017947	0	1.170442	16.256709	2412	21137	21238	21187	4388.247906	4409.583032	4398.678482	0	0	0	9/6/2015	16:06:54.8310	20150906	16:07:04.1410	20150906	16:06:59.5830	26.9469972	-80.03160082	26.94700167	-80.03138667	26.947	-80.03149625	19.139016	2	21.335126	5.345603	3.991154225	201.685811
31	Region192	New Schools	TUN	9/6/2015	42253	42253-TUN-31	before	5955	-40.993069	7.95597E-05	-39.57382027	0.000110311	0.721232232	0.380896	2540.287628	-29.694893	-64.543693	-972.974563	0	0.740795	17.489729	449	23618	23647	23632	4939.256402	4945.380963	4943.071379	0	0	0	9/6/2015	16:10:36.1720	20150906	16:10:38.8300	20150906	16:10:37.5350	26.94724833	-80.03160333	26.94725356	-80.0316647	26.94725092	-80.03164163	17.870625	2	6.712188	1.286904	5.215764346	16.090865
32	Region162	New Schools	WRT	9/6/2015	42253	42253-WRT-32	before	5973	-47.552795	1.75679E-05	-39.50379057	0.000112104	0.156711027	11.237014	564.38612	-28.53334	-64.964685	-974.900889	0	0.745356	14.66343	1024	7179	7246	7212	1494.045269	1506.949297	1500.293464	0	0	0	9/6/2015	17:00:12.7850	20150906	17:00:18.4250	20150906	17:00:15.5360	26.96390167	-80.00781833	26.96393862	-80.00769562	26.96392302	-80.00776026	25.900444	2	13.12797	3.76172	3.489884946	94.083296
33	Region163	New Schools	WRT	9/6/2015	42253	42253-WRT-33	before	5973	-47.589449	1.74203E-05	-39.50379057	0.000112104	0.155393968	7.647063	294.832613	-37.568447	-64.868938	-972.68588	0	0.392671	18.245633	238	7188	7217	7202	1495.614765	1501.015346	1498.563855	0	0	0	9/6/2015	17:00:13.5380	20150906	17:00:15.9770	20150906	17:00:14.7210	26.96390661	-80.00780352	26.963925	-80.00775333	26.96391825	-80.00777684	25.892696	2	5.400581	1.237408	4.364430325	24.391889
34	Region164	New Schools	WRT	9/6/2015	42253	42253-WRT-34	before	5973	-40.442815	9.03064E-05	-39.50379057	0.000112104	0.805559377	3.539397	6057.727284	-18.932357	-64.997954	-970.743822	0	1.556322	22.486087	2767	7206	7293	7249	1498.754715	1515.610398	1507.650981	0	0	0	9/6/2015	17:00:15.0500	20150906	17:00:22.3480	20150906	17:00:18.6600	26.9639188	-80.00777503	26.963945	-80.00760874	26.96393969	-80.00768865	26.025484	2	17.102543	5.24661	3.259732094	177.250361
35	Region168	New Schools	WRT	9/6/2015	42253	42253-WRT-35	before	5973	-48.475772	1.42044E-05	-39.50379057	0.000112104	0.126707364	0.502885	401.117788	-35.262649	-64.995349	-969.753771	0	0.655175	24.128816	503	9350	9387	9368	1917.916636	1926.030072	1922.822887	0	0	0	9/6/2015	17:03:18.0390	20150906	17:03:21.2230	20150906	17:03:19.5790	26.9636549	-80.00841167	26.96365333	-80.00849333	26.96365333	-80.00846103	24.631701	4.505487	8.113436	1.286904	6.304616351	32.36317
36	Region169	New Schools	WRT	9/6/2015	42253	42253-WRT-36	before	5973	-48.889973	1.29123E-05	-39.50379057	0.000112104	0.115181242	1.43611	387.373555	-35.391998	-64.954874	-969.961087	0	0.696042	23.934734	2025	10607	10750	10678	2130.543216	2158.610702	2144.080982	0	0	0	9/6/2015	17:05:04.3450	20150906	17:05:16.7530	20150906	17:05:10.6520	26.96332	-80.0071462	26.96333167	-80.00686833	26.963305	-80.00701123	25.370844	2	28.067485	4.157691	6.750738571	173.330153
37	Region170	New Schools	WRT	9/6/2015	42253	42253-WRT-37	before	5973	-51.189436	7.60425E-06	-39.50379057	0.000112104	0.06783213	2.884131	134.972246	-43.610847	-64.730676	-970.732047	0	0.411809	21.816931	208	10626	10650	10638	2133.67541	2138.568287	2136.374088	0	0	0	9/6/2015	17:05:06.0290	20150906	17:05:08.1240	20150906	17:05:07.1530	26.96331667	-80.007115	26.9633094	-80.00706639	26.9633126	-80.0070882	24.701062	2	5.367475	1.088919	4.929177469	14.824381
38	Region172	New Schools	WRT	9/6/2015	42253	42253-WRT-38	before	5973	-35.413342	0.000287519	-39.50379057	0.000112104	2.564748931	1.779879	18160.89938	-22.139623	-64.984124	-969.758338	0	1.465479	24.237823	1510	10759	10809	10784	2160.156747	2169.399104	2164.668563	0	0	0	9/6/2015	17:05:17.5130	20150906	17:05:21.7980	20150906	17:05:19.6330	26.96333286	-80.00685282	26.96333833	-80.00676	26.96333647	-80.00680756	26.017702	2	9.242358	3.217261	2.87274113	43.040819
39	Region211	New Schools	WRT	9/6/2015	42253	42253-WRT-39	before	5973	-52.307479	5.8783E-06	-39.50379057	0.000112104	0.052436193	4.307007	109.136755	-40.459569	-64.930823	-971.335258	0	0.430752	21.390557	322	13746	13782	13764	2699.485469	2705.845394	2703.009369	0	0	0	9/6/2015	17:09:37.8770	20150906	17:09:41.0320	20150906	17:09:39.4360	26.96277	-80.00752667	26.962785	-80.007465	26.9627791	-80.0074927	25.697564	2	6.359925	1.435393	4.430790035	27.418795
40	Region212	New Schools	WRT	9/6/2015	42253	42253-WRT-40	before	5973	-39.954193	0.00010106	-39.50379057	0.000112104	0.9014876	3.925584	6455.015506	-21.165413	-64.987638	-970.814448	0	1.48192	22.02497	2994	13797	13896	13846	2708.937815	2726.371124	2716.838478	0	0	0	9/6/2015	17:09:42.3330	20150906	17:09:50.7370	20150906	17:09:46.4610	26.9627908	-80.00743466	26.9627918	-80.00726048	26.9627959	-80.00735537	25.950554	2	17.482794	6.385025	2.738093273	119.745391
41	Region218	New Schools	WRT	9/6/2015	42253	42253-WRT-41	before	5973	-35.974142	0.000252689	-39.50379057	0.000112104	2.254056809	1.593989	13507.43088	-18.216074	-64.948801	-969.752	0	1.24021	24.187189	1328	14015	14067	14041	2747.003102	2757.659305	2753.070361	0	0	0	9/6/2015	17:10:01.2420	20150906	17:10:05.8330	20150906	17:10:03.5770	26.96277667	-80.00705667	26.96278333	-80.00695	26.96278333	-80.00699622	25.781178	2	10.656203	2.969779	3.58821414	57.88029
42	Region219	New Schools	WRT	9/6/2015	42253	42253-WRT-42	before	5973	-42.738967	5.32235E-05	-39.50379057	0.000112104	0.474769004	1.190505	1209.841656	-29.250171	-64.881399	-969.403532	0	0.527392	25.089588	618	14354	14411	14382	2807.986793	2818.132454	2813.726569	0	0	0	9/6/2015	17:10:31.2490	20150906	17:10:36.1420	20150906	17:10:33.6540	26.96276167	-80.00645	26.96277667	-80.00635167	26.96276289	-80.00639329	26.280093	2	10.145661	2.326327	4.361235974	32.774886
43	Region226	New Schools	WRT	9/6/2015	42253	42253-WRT-43	before	5973	-34.22353	0.000378135	-39.50379057	0.000112104	3.373075463	2.195073	47039.30005	-15.569985	-64.989722	-969.640796	0	2.886171	24.366849	4315	14936	15009	14972	2901.406718	2919.275811	2910.753408	0	0	0	9/6/2015	17:11:21.4250	20150906	17:11:27.3920	20150906	17:11:24.3490	26.96247818	-80.00647292	26.96248518	-80.00665072	26.96247167	-80.00656656	26.561922	2	18.18003	5.345603	3.400931569	89.042174
44	Region265	New Schools	WRT	9/6/2015	42253	42253-WRT-44	before	5973	-46.051695	2.48216E-05	-39.50379057	0.000112104	0.221416284	4.303645	1882.235828	-28.098555	-64.999812	-970.96667	0	1.759348	21.637032	7474	15122	15332	15227	2943.86058	2992.138999	2969.003226	0	0	0	9/6/2015	17:11:36.7290	20150906	17:11:54.0960	20150906	17:11:45.4290	26.96249594	-80.00689763	26.96252142	-80.00738228	26.96251262	-80.00714961	25.940677	2	48.56928	12.621562	3.848119591	677.053464
1	a-1	New Schools	HIW	9/12/2015	42259	42259-HIW-1	before	5886	-39.57105	0.000110381	-36.88450833	0.000204903	0.538698582	14.506785	12326.47102	-23.699569	-64.998037	-969.509013	0	2.590907	25.330253	5758	3243	3352	3297	893.514164	940.927853	916.660169	0	0	0	9/12/2015	12:26:46.8600	20150912	12:27:01.3370	20150912	12:26:53.8420	26.89227647	-79.98547756	26.89236	-79.985945	26.89232501	-79.98570397	39.837038	2	47.413689	9.998257	4.742195465	416.101626
2	Region1228	New Schools	HIW	9/12/2015	42259	42259-HIW-2	before	5886	-43.573522	4.39185E-05	-36.88450833	0.000204903	0.214337733	13.828128	5060.329408	-23.750449	-64.987226	-970.037162	0	2.673247	23.793925	5995	1673	1783	1728	389.272109	424.746905	405.23736	0	0	0	9/12/2015	12:23:43.4960	20150912	12:23:56.6140	20150912	12:23:50.1290	26.89199167	-79.98596167	26.89199015	-79.98560576	26.89198644	-79.98580131	37.622053	2	36.0022	14.551918	2.474051874	513.342019
3	Region1229	New Schools	HIW	9/12/2015	42259	42259-HIW-3	before	5886	-53.082278	4.91782E-06	-36.88450833	0.000204903	0.024000652	7.232409	233.486943	-42.496239	-64.998797	-967.707894	0	1.101536	29.760458	1135	1701	1751	1726	398.419421	414.318338	404.869867	0	0	0	9/12/2015	12:23:46.9410	20150912	12:23:52.9370	20150912	12:23:49.9140	26.89199087	-79.98586976	26.89198255	-79.98571005	26.89198667	-79.985805	36.992867	2	16.317561	5.147617	3.169925229	144.927401
4	Region1233	New Schools	HIW	9/12/2015	42259	42259-HIW-4	before	5886	-46.302162	2.34306E-05	-36.88450833	0.000204903	0.114349595	6.931625	1130.566231	-34.387485	-64.997193	-965.649139	0	1.11949	35.91283	769	1778	1811	1794	423.625571	433.721902	428.929819	0	0	0	9/12/2015	12:23:56.0720	20150912	12:23:59.8980	20150912	12:23:57.8950	26.8919883	-79.98561686	26.89200333	-79.98551667	26.89199638	-79.98556425	42.844455	2	10.096332	3.217261	3.138176231	61.579705
5	Region1234	New Schools	HIW	9/12/2015	42259	42259-HIW-5	before	5886	-36.663189	0.000215616	-36.88450833	0.000204903	1.052281494	2.084992	7677.028807	-20.956903	-64.983466	-966.223331	0	0.826077	33.492033	968	3314	3371	3342	924.258479	948.845757	934.538921	0	0	0	9/12/2015	12:26:56.1130	20150912	12:27:03.9590	20150912	12:27:00.0140	26.89233574	-79.98577948	26.89237081	-79.9860237	26.89235	-79.98588167	35.577025	2	25.067115	2.436056	10.29004054	90.044111
6	Region1237	New Schools	HIW	9/12/2015	42259	42259-HIW-6	before	5886	-46.143066	2.43049E-05	-36.88450833	0.000204903	0.118616262	3.241299	486.485555	-33.457179	-64.889765	-968.448906	0	0.464392	27.620188	319	6715	6748	6731	2191.96047	2202.060692	2196.931251	0	0	0	9/12/2015	12:34:36.1900	20150912	12:34:40.5550	20150912	12:34:38.3030	26.8928491	-79.98765973	26.89283017	-79.9877591	26.89283834	-79.9877083	30.861487	2	10.63577	1.781868	5.968887707	43.332723
7	Region1240	New Schools	HIW	9/12/2015	42259	42259-HIW-7	before	5886	-51.844397	6.53974E-06	-36.88450833	0.000204903	0.031916197	6.832034	128.665051	-41.766439	-64.996221	-968.401069	0	0.456466	28.389121	166	11694	11711	11702	3727.88801	3733.936388	3729.651425	0	0	0	9/12/2015	12:45:44.2220	20150912	12:45:46.4970	20150912	12:45:45.2740	26.89374902	-79.98603251	26.89376167	-79.98597333	26.89375233	-79.98601516	35.221155	2	6.334184	1.732371	3.65636691	23.336767
8	Region1241	New Schools	HIW	9/12/2015	42259	42259-HIW-8	before	5886	-48.882754	1.29338E-05	-36.88450833	0.000204903	0.063121227	6.234584	159.92325	-37.603413	-64.94414	-965.119416	0	0.286877	36.871795	284	11900	11948	11924	3793.828565	3807.945594	3800.070428	0	0	0	9/12/2015	12:46:11.8110	20150912	12:46:18.2040	20150912	12:46:15.0710	26.8937411	-79.98537372	26.89372544	-79.98523284	26.8937347	-79.98531135	43.106379	2	14.403698	1.385897	10.39305085	33.109562
9	Region1242	New Schools	HIW	9/12/2015	42259	42259-HIW-9	before	5886	-42.19613	6.03097E-05	-36.88450833	0.000204903	0.294332238	7.033769	4766.836998	-27.758693	-64.983142	-968.111047	0	1.833798	28.35147	2260	19812	19872	19842	6488.288184	6510.010664	6499.289179	0	0	0	9/12/2015	13:03:38.9560	20150912	13:03:46.8460	20150912	13:03:42.9010	26.89512657	-79.98609667	26.895125	-79.98631508	26.89512667	-79.98620723	35.385239	2	22.179457	6.434522	3.446947108	191.745977
10	Region83	New Schools	MG111	9/12/2015	42259	42259-MG111-10	before	5905	-42.528512	5.58662E-05	-39.14551727	0.000121744	0.458881476	2.111296	2895.440848	-27.106744	-64.998434	-974.269313	0	1.202469	15.920168	1652	108	175	141	32.08512	50.919657	41.870901	0	0	0	9/12/2015	17:39:35.8370	20150912	17:39:44.2490	20150912	17:39:39.9370	26.97708833	-80.02437027	26.97707297	-80.02455901	26.97708095	-80.02446835	18.031464	2	19.868723	4.949632	4.014181862	147.057488
11	Region85	New Schools	MG111	9/12/2015	42259	42259-MG111-11	before	5905	-44.105225	3.88577E-05	-39.14551727	0.000121744	0.319175264	2.115875	1187.508789	-29.885996	-64.99136	-974.208552	0	0.709035	15.95846	573	176	215	195	51.953843	64.417859	58.077369	0	0	0	9/12/2015	17:39:44.3850	20150912	17:39:49.5520	20150912	17:39:46.9220	26.97707139	-80.02456927	26.97704167	-80.02469	26.97706034	-80.02462964	18.074335	2	12.464015	5.741573	2.170836285	73.360064
12	Region86	New Schools	MG111	9/12/2015	42259	42259-MG111-12	before	5905	-40.708603	8.49454E-05	-39.14551727	0.000121744	0.697736475	9.721594	18227.63994	-18.951532	-64.998111	-980.082336	0	4.978505	8.28291	7242	181	252	216	53.90176	74.026702	64.417859	0	0	0	9/12/2015	17:39:45.0950	20150912	17:39:54.3370	20150912	17:39:49.6610	26.97706783	-80.02458848	26.97700652	-80.02477835	26.97704167	-80.02469	18.004504	2	21.03924	9.602286	2.191065752	130.281109
13	Region87	New Schools	MG111	9/12/2015	42259	42259-MG111-13	before	5905	-40.777723	8.36041E-05	-39.14551727	0.000121744	0.686719574	4.555964	2419.722858	-25.714267	-64.885781	-976.010038	0	0.6715	13.352696	407	223	252	237	66.692125	74.026702	70.541523	0	0	0	9/12/2015	17:39:50.5410	20150912	17:39:54.3370	20150912	17:39:52.3270	26.977035	-80.02471167	26.97700652	-80.02477835	26.97702035	-80.02474683	17.90866	2	8.248875	3.019276	2.732070536	40.365343
14	Region89	New Schools	MG111	9/12/2015	42259	42259-MG111-14	before	5905	-39.655872	0.000108246	-39.14551727	0.000121744	0.889128491	5.771598	12121.23624	-21.845736	-64.994084	-976.50782	0	2.598019	11.908113	4829	270	361	315	79.616732	103.220424	91.633544	0	0	0	9/12/2015	17:39:56.6280	20150912	17:40:07.9280	20150912	17:40:02.2120	26.97698333	-80.02482833	26.97686774	-80.02502656	26.97693138	-80.02493427	17.679711	2	23.933057	12.968036	1.845542147	350.380849
15	Region134	New Schools	MG111	9/12/2015	42259	42259-MG111-15	before	5905	-40.611698	8.68621E-05	-39.14551727	0.000121744	0.713480202	3.286568	6411.036011	-21.477386	-64.998002	-975.265177	0	1.712404	14.132561	6089	1989	2164	2076	906.38242	960.3092	931.933567	0	0	0	9/12/2015	17:45:11.5460	20150912	17:45:31.8720	20150912	17:45:21.6220	26.97736333	-80.02439167	26.97740053	-80.02492643	26.97735667	-80.024645	17.419129	2	54.378376	7.67193	7.08796561	659.35402
16	Region194	New Schools	MG111	9/12/2015	42259	42259-MG111-16	before	5905	-42.099045	6.16731E-05	-39.14551727	0.000121744	0.506579052	3.137906	6051.141722	-23.97589	-64.988601	-975.124966	0	2.276408	14.525988	5381	3606	3722	3664	1411.691655	1447.716528	1429.691684	0	0	0	9/12/2015	17:48:20.1460	20150912	17:48:33.6740	20150912	17:48:26.9170	26.97762	-80.02490307	26.97759833	-80.02454167	26.97761462	-80.02472221	17.663894	2	36.024873	7.721426	4.665572525	457.581793
17	Region206	New Schools	MG111	9/12/2015	42259	42259-MG111-17	before	5905	-43.211637	4.77349E-05	-39.14551727	0.000121744	0.392092041	3.874761	2593.761026	-24.621024	-64.992744	-975.376535	0	1.260671	14.161758	2547	4825	4924	4874	1792.081109	1826.422592	1810.319015	0	0	0	9/12/2015	17:50:44.4770	20150912	17:50:56.6310	20150912	17:50:50.6330	26.97790256	-80.02453033	26.97795167	-80.02487167	26.97792833	-80.02471167	18.036519	2	34.341482	5.890062	5.830410953	282.842069
18	Region222	New Schools	MG111	9/12/2015	42259	42259-MG111-18	before	5905	-45.042258	3.13166E-05	-39.14551727	0.000121744	0.257232552	4.901733	1174.442603	-31.16965	-64.995539	-976.222499	0	0.870093	13.074339	1002	6334	6390	6362	2290.280067	2309.796567	2300.759366	0	0	0	9/12/2015	17:53:45.1820	20150912	17:53:51.6450	20150912	17:53:48.4450	26.978135	-80.02473345	26.97815333	-80.02453833	26.97813983	-80.02462806	17.976072	2	21.281968	5.24661	4.056327419	143.57852
19	Region223	New Schools	MG111	9/12/2015	42259	42259-MG111-19	before	5905	-37.103264	0.000194838	-39.14551727	0.000121744	1.600388149	1.52916	21222.19137	-18.309105	-64.992874	-976.217458	0	2.527114	16.573658	2706	6316	6368	6342	2283.254885	2301.063536	2293.720993	0	0	0	9/12/2015	17:53:42.4210	20150912	17:53:49.1350	20150912	17:53:46.1220	26.97814	-80.02480391	26.97814	-80.024625	26.97813585	-80.02469882	18.102818	2	17.942721	4.459537	4.023449295	40.605583
20	Region275	New Schools	MG111	9/12/2015	42259	42259-MG111-20	before	5905	-40.3665	9.19073E-05	-39.14551727	0.000121744	0.754921383	3.062459	11203.71737	-18.368372	-64.997451	-974.771592	0	2.828266	14.964277	8514	9950	10098	10024	3487.703545	3527.306454	3508.397959	0	0	0	9/12/2015	18:00:51.8050	20150912	18:01:09.2420	20150912	18:01:00.5190	26.97786407	-80.02456217	26.97757902	-80.0247715	26.97774167	-80.024715	18.026736	2	40.664111	7.67193	5.300375655	450.277594
21	Region281	New Schools	MG111	9/12/2015	42259	42259-MG111-21	before	5905	-33.433716	0.000453553	-39.14551727	0.000121744	3.725461904	4.692995	18614.66351	-17.294294	-64.999603	-976.025575	0	0.952215	13.254416	808	10206	10247	10226	3557.596224	3569.008505	3563.304329	0	0	0	9/12/2015	18:01:22.1330	20150912	18:01:27.0490	20150912	18:01:24.6020	26.97730907	-80.02477651	26.97720904	-80.02475047	26.97725833	-80.02476667	17.947411	2	11.845524	4.108195	2.883388934	76.100561
22	Region283	New Schools	MG111	9/12/2015	42259	42259-MG111-22	before	5905	-42.175748	6.05934E-05	-39.14551727	0.000121744	0.497710642	5.783362	1706.333273	-28.464907	-64.940972	-977.030826	0	0.653351	12.250339	264	10253	10272	10262	3570.626818	3576.262793	3572.859309	0	0	0	9/12/2015	18:01:27.7970	20150912	18:01:30.0670	20150912	18:01:28.8390	26.97719505	-80.02474586	26.9771492	-80.02472134	26.97717667	-80.02473667	18.033701	2	6.066974	3.068772	1.977003831	34.873214
23	Region284	New Schools	MG111	9/12/2015	42259	42259-MG111-23	before	5905	-37.798307	0.000166023	-39.14551727	0.000121744	1.363706865	9.472295	17099.87419	-20.523131	-64.994688	-980.029265	0	2.389636	8.523683	6228	10269	10397	10333	3575.120305	3610.467181	3593.272929	0	0	0	9/12/2015	18:01:29.7180	20150912	18:01:44.8210	20150912	18:01:37.2570	26.97715833	-80.02472667	26.97687272	-80.02456886	26.97701358	-80.02464119	17.995978	2	35.713785	8.463871	4.219556867	283.615728
24	Region328	New Schools	MG111	9/12/2015	42259	42259-MG111-24	before	5905	-44.364238	3.6608E-05	-39.14551727	0.000121744	0.300696191	7.037488	3335.614661	-27.251772	-64.904095	-977.336765	0	2.114014	11.372565	1623	10861	10898	10879	3768.747701	3783.010874	3776.582961	0	0	0	9/12/2015	18:02:40.0400	20150912	18:02:44.4200	20150912	18:02:42.2000	26.97704139	-80.02407069	26.97713271	-80.02417172	26.97709324	-80.0241243	18.410053	2	14.880371	7.028477	2.117154399	185.481734
25	Region330	New Schools	MG111	9/12/2015	42259	42259-MG111-25	before	5905	-42.910674	5.11602E-05	-39.14551727	0.000121744	0.420227362	4.585387	1758.767218	-22.96309	-64.996094	-975.731985	0	0.797598	13.547599	1128	10928	10997	10962	3794.70613	3820.045562	3807.324075	0	0	0	9/12/2015	18:02:47.8980	20150912	18:02:56.1340	20150912	18:02:51.9900	26.97719655	-80.02426536	26.97729546	-80.02449473	26.97725241	-80.02437599	18.132986	2	25.994937	5.989055	4.340407126	122.074219
26	Region331	New Schools	MG111	9/12/2015	42259	42259-MG111-26	before	5905	-31.634048	0.000686428	-39.14551727	0.000121744	5.63828373	0.465131	17938.90986	-19.623592	-64.822831	-972.889966	0	0.60633	17.683116	245	10929	10948	10938	3795.144481	3802.252709	3797.053049	0	0	0	9/12/2015	18:02:48.0110	20150912	18:02:50.2210	20150912	18:02:49.0410	26.97719875	-80.02426903	26.97723056	-80.02433112	26.97720833	-80.024285	18.148247	2	7.563185	1.039423	7.276330233	19.810437
27	Region335	New Schools	MG111	9/12/2015	42259	42259-MG111-27	before	5905	-43.800323	4.16838E-05	-39.14551727	0.000121744	0.342388703	4.615023	1616.440836	-29.10103	-64.98395	-976.12678	0	0.899705	13.118731	1436	11030	11108	11069	3832.086446	3859.859905	3846.356357	0	0	0	9/12/2015	18:03:00.0160	20150912	18:03:09.2350	20150912	18:03:04.6350	26.97734181	-80.02460426	26.97748831	-80.02483049	26.9774123	-80.02472429	17.733754	2	28.476956	3.514239	8.103306576	199.639858
28	Region338	New Schools	MG111	9/12/2015	42259	42259-MG111-28	before	5905	-39.105156	0.000122881	-39.14551727	0.000121744	1.009336844	3.643873	5505.140538	-25.157001	-64.928954	-975.884081	0	1.039423	13.356237	567	11112	11138	11125	3862.615268	3873.506995	3868.726247	0	0	0	9/12/2015	18:03:09.7050	20150912	18:03:12.8000	20150912	18:03:11.2250	26.9775056	-80.02485044	26.97758031	-80.02492169	26.97754733	-80.02489066	17.00011	2	11.359239	2.177838	5.215832858	34.691258
29	Region72	New Schools	SUN	9/12/2015	42259	42259-SUN-29	before	5938	-55.980553	2.52316E-06	-40.79276133	8.33151E-05	0.03028453	5.031716	403.711153	-29.769995	-64.967842	-981.56167	0	3.712224	16.234793	4575	11567	11627	11597	3616.370249	3638.561513	3627.638973	0	0	0	9/12/2015	17:33:04.6150	20150912	17:33:11.5660	20150912	17:33:08.1340	26.97675316	-80.01591807	26.97688667	-80.01608333	26.97682653	-80.01599618	21.266509	2	22.191264	3.714957	5.973491483	52.83319
30	Region73	New Schools	SUN	9/12/2015	42259	42259-SUN-30	before	5938	-41.223093	7.54555E-05	-40.79276133	8.33151E-05	0.905663434	4.383007	2283.817217	-30.523121	-64.930267	-973.990808	0	0.702229	15.844492	227	11287	11302	11294	3513.395746	3519.911018	3516.684405	0	0	0	9/12/2015	17:32:31.8130	20150912	17:32:33.5590	20150912	17:32:32.6090	26.9759691	-80.01630785	26.97602	-80.016275	26.975995	-80.01629167	20.227499	2	6.515272	1.088919	5.983247606	19.145651
31	Region75	New Schools	SUN	9/12/2015	42259	42259-SUN-31	before	5938	-41.566279	6.97224E-05	-40.79276133	8.33151E-05	0.836851181	3.082227	2564.992107	-24.808327	-64.879285	-973.51636	0	0.853537	16.964034	776	5359	5403	5381	1692.483595	1705.722947	1698.098066	0	0	0	9/12/2015	17:20:51.3940	20150912	17:20:56.6560	20150912	17:20:54.0690	26.97596	-80.01624851	26.97595833	-80.01638167	26.97596167	-80.016305	20.046261	2	13.239352	3.118268	4.245738981	51.854909
32	Region77	New Schools	SUN	9/12/2015	42259	42259-SUN-32	before	5938	-36.440204	0.000226976	-40.79276133	8.33151E-05	2.724305037	7.976547	6426.944699	-24.867014	-64.626531	-976.294964	0	0.656951	12.585626	146	5437	5447	5442	1715.664756	1718.775768	1717.689194	0	0	0	9/12/2015	17:21:00.7810	20150912	17:21:01.9710	20150912	17:21:01.3910	26.97595833	-80.01648167	26.97595833	-80.016513	26.97595833	-80.01650206	20.562173	2	3.572845	1.039423	3.437334944	10.092885
33	Region89	New Schools	SUN	9/12/2015	42259	42259-SUN-33	before	5938	-53.82408	4.14564E-06	-40.79276133	8.33151E-05	0.049758598	9.886914	1945.715761	-27.075387	-64.99869	-988.539117	0	10.88919	11.062427	14520	3817	3882	3849	1211.323545	1232.544912	1221.62551	0	0	0	9/12/2015	17:17:48.9350	20150912	17:17:56.6620	20150912	17:17:52.7710	26.975765	-80.01635833	26.97573	-80.01614833	26.97574667	-80.01625667	20.949341	2	21.221366	10.875102	1.951371674	64.192937
34	Region97	New Schools	TUN	9/12/2015	42259	42259-TUN-34	before	5958	-41.634815	6.86307E-05	-39.39694607	0.000114896	0.597328322	1.05503	2489.041755	-25.916602	-64.885148	-972.386193	0	0.841437	19.008962	646	2713	2750	2731	1027.787946	1041.675698	1033.938193	0	0	0	9/12/2015	14:21:49.2350	20150912	14:21:55.5160	20150912	14:21:52.2800	26.94513333	-80.03115833	26.94513167	-80.03129796	26.94513058	-80.03122015	20.063992	2	14.47522	2.722298	5.317279739	89.936611
35	Region98	New Schools	TUN	9/12/2015	42259	42259-TUN-35	before	5958	-40.650161	8.60962E-05	-39.39694607	0.000114896	0.749339294	1.007852	3466.854196	-28.508917	-64.968145	-972.210184	0	0.934243	19.299631	302	5416	5431	5423	2054.345063	2060.658828	2057.476669	0	0	0	9/12/2015	14:30:05.0840	20150912	14:30:07.5420	20150912	14:30:06.1840	26.94557781	-80.03137221	26.94558724	-80.03143489	26.94558302	-80.0314032	20.307483	2	7.273425	1.979853	3.673719716	30.889236
36	Region109	New Schools	TUN	9/12/2015	42259	42259-TUN-36	before	5958	-42.108895	6.15333E-05	-39.39694607	0.000114896	0.535556268	11.071751	2661.923735	-24.457174	-64.939831	-979.854178	0	1.003675	9.279272	365	8222	8239	8230	3281.259735	3288.061618	3284.590401	0	0	0	9/12/2015	14:38:13.5100	20150912	14:38:15.9440	20150912	14:38:14.6960	26.94616821	-80.03158364	26.94616394	-80.03165197	26.94616612	-80.0316171	20.351023	2	7.27565	6.286033	1.157431086	58.767195
37	Region110	New Schools	TUN	9/12/2015	42259	42259-TUN-37	before	5958	-36.408663	0.00022863	-39.39694607	0.000114896	1.989886506	2.947613	7294.099904	-20.509723	-64.956996	-973.192118	0	0.740195	17.300694	329	8260	8281	8270	3296.040499	3302.448971	3299.466582	0	0	0	9/12/2015	14:38:18.9720	20150912	14:38:21.9020	20150912	14:38:20.3150	26.94616167	-80.03173223	26.94615802	-80.03179662	26.94616	-80.03176667	20.248307	2	7.530941	2.276831	3.30764163	34.660173
38	Region117	New Schools	TUN	9/12/2015	42259	42259-TUN-38	before	5958	-43.651671	4.31353E-05	-39.39694607	0.000114896	0.375428732	7.378512	5506.775609	-24.225082	-64.996476	-975.829124	0	2.961915	12.895264	6403	11712	11818	11765	4512.887272	4552.033614	4532.226423	0	0	0	9/12/2015	14:46:19.0340	20150912	14:46:33.6510	20150912	14:46:26.2880	26.94673965	-80.03149578	26.94676	-80.03188896	26.94675	-80.03169	20.273776	2	39.719184	16.284289	2.439110728	632.488655
39	Region118	New Schools	TUN	9/12/2015	42259	42259-TUN-39	before	5958	-47.959658	1.59968E-05	-39.39694607	0.000114896	0.139228712	15.882203	328.472988	-37.552292	-64.698327	-985.770318	0	0.476402	4.885994	77	11800	11807	11803	4545.543008	4546.790949	4545.841814	0	0	0	9/12/2015	14:46:31.1310	20150912	14:46:32.0730	20150912	14:46:31.4910	26.94675833	-80.03182366	26.94675833	-80.03183622	26.94675833	-80.03182667	20.768197	2	1.880697	1.48489	1.266556445	8.464566
40	Region119	New Schools	TUN	9/12/2015	42259	42259-TUN-40	before	5958	-48.895443	1.2896E-05	-39.39694607	0.000114896	0.112240685	3.391022	261.36299	-38.997927	-64.905131	-973.509815	0	0.470215	17.357252	152	11800	11815	11807	4545.543008	4551.309455	4546.790949	0	0	0	9/12/2015	14:46:31.1310	20150912	14:46:33.2980	20150912	14:46:32.0730	26.94675833	-80.03182366	26.94676	-80.03188167	26.94675833	-80.03183622	20.748274	2	5.766448	1.435393	4.017330445	25.362845
41	Region122	New Schools	TUN	9/12/2015	42259	42259-TUN-41	before	5958	-64.112259	3.87949E-07	-39.39694607	0.000114896	0.003376515	14.948774	8.897077	-58.120086	-64.592762	-985.969541	0	0.532085	5.563156	43	11919	11922	11920	4587.594459	4588.75472	4587.827905	0	0	0	9/12/2015	14:46:47.3710	20150912	14:46:47.7790	20150912	14:46:47.5130	26.94675333	-80.03224667	26.94675333	-80.03225835	26.94675333	-80.03224902	20.51193	2	1.595794	1.48489	1.074688361	7.544632
42	Region165	New Schools	TUN	9/12/2015	42259	42259-TUN-42	before	5958	-35.539548	0.000279283	-39.39694607	0.000114896	2.430747271	1.174684	11217.32478	-19.764609	-64.974015	-972.828886	0	0.931863	17.820697	979	13854	13905	13879	5106.38733	5124.318649	5114.354324	0	0	0	9/12/2015	14:51:13.0310	20150912	14:51:20.2710	20150912	14:51:16.3100	26.94695301	-80.03171793	26.94696667	-80.03153833	26.94696167	-80.03163833	18.995381	2	17.931319	2.276831	7.875559934	67.359983
43	Region180	New Schools	TUN	9/12/2015	42259	42259-TUN-43	before	5958	-30.367416	0.000918879	-39.39694607	0.000114896	7.997477132	1.023859	36853.68996	-15.917216	-64.538441	-973.644465	0	0.930531	16.577476	470	15758	15782	15770	5769.85456	5778.588298	5772.787843	0	0	0	9/12/2015	14:55:35.0950	20150912	14:55:38.6870	20150912	14:55:36.8870	26.94726	-80.03163896	26.94725444	-80.03172669	26.94725822	-80.03166843	17.601335	2	9.34756	3.167764	2.950838509	49.803128
44	Region186	New Schools	TUN	9/12/2015	42259	42259-TUN-44	before	5958	-45.160479	3.04756E-05	-39.39694607	0.000114896	0.265244695	4.667678	807.275667	-33.92781	-64.976197	-976.04672	0	0.614579	13.09759	149	17250	17261	17255	6300.156422	6303.710161	6301.880876	0	0	0	9/12/2015	14:59:04.2440	20150912	14:59:05.7540	20150912	14:59:04.9360	26.947505	-80.03166167	26.94750972	-80.03162627	26.94750729	-80.03164449	17.765268	2	3.937142	1.286904	3.059390599	16.038394
45	Region187	New Schools	TUN	9/12/2015	42259	42259-TUN-45	before	5958	-40.679591	8.55147E-05	-39.39694607	0.000114896	0.744278557	2.356779	2736.508883	-29.661455	-64.498867	-974.354579	0	0.742445	15.33486	165	17261	17271	17266	6303.710161	6307.040938	6305.176118	0	0	0	9/12/2015	14:59:05.7540	20150912	14:59:07.2550	20150912	14:59:06.5370	26.94750972	-80.03162627	26.94751399	-80.03159307	26.94751167	-80.03161167	17.691639	2	3.87899	1.088919	3.562239248	15.884163
46	Region88	New Schools	WRT	9/12/2015	42259	42259-WRT-46	before	5976	-44.081204	3.90733E-05	-36.37613783	0.000230349	0.169626376	9.45898	5464.542512	-23.93457	-64.993346	-978.639258	0	3.244759	15.537692	5900	3556	3645	3600	889.274646	916.916622	902.912448	0	0	0	9/12/2015	16:40:20.1540	20150912	16:40:30.2880	20150912	16:40:25.2050	26.96441333	-80.00816	26.96444	-80.00788333	26.964425	-80.00802333	24.996672	2	27.653161	5.661641	4.884301389	66.504259
47	Region108	New Schools	WRT	9/12/2015	42259	42259-WRT-47	before	5976	-41.458607	7.14726E-05	-36.37613783	0.000230349	0.3102795	11.671827	1598.548282	-28.929497	-64.984335	-977.324488	0	0.518913	11.653109	325	5224	5254	5239	1393.949502	1403.889103	1399.416305	0	0	0	9/12/2015	16:43:31.4260	20150912	16:43:34.8770	20150912	16:43:33.1580	26.96417667	-80.007935	26.96417057	-80.00803476	26.964175	-80.00799	23.324936	2	10.313634	2.623305	3.931542081	44.430641
48	Region109	New Schools	WRT	9/12/2015	42259	42259-WRT-48	before	5976	-44.58199	3.48178E-05	-36.37613783	0.000230349	0.151152308	7.85719	753.400684	-33.231769	-64.850207	-973.553807	0	0.502034	16.907873	284	5249	5276	5262	1402.25356	1410.155535	1406.052333	0	0	0	9/12/2015	16:43:34.2770	20150912	16:43:37.4210	20150912	16:43:35.7760	26.96417167	-80.00801833	26.96416495	-80.00809753	26.96416918	-80.00805649	24.765063	2	8.387129	1.781868	4.706930592	40.292178
49	Region110	New Schools	WRT	9/12/2015	42259	42259-WRT-49	before	5976	-36.607026	0.000218423	-36.37613783	0.000230349	0.948224523	7.346211	9546.179211	-18.403145	-64.980985	-973.742498	0	1.014006	16.563049	1516	5297	5370	5333	1417.530512	1442.462255	1429.827247	0	0	0	9/12/2015	16:43:39.8300	20150912	16:43:48.6520	20150912	16:43:44.3260	26.96416333	-80.00817175	26.96419508	-80.00841992	26.96417333	-80.008295	23.90926	2	25.36533	4.949632	5.124690078	164.004423
50	Region147	New Schools	WRT	9/12/2015	42259	42259-WRT-50	before	5976	-40.619576	8.67047E-05	-36.37613783	0.000230349	0.376405692	8.847215	4353.11199	-21.48921	-64.997533	-974.047664	0	1.164838	16.128067	3130	6866	6998	6932	1896.590228	1934.100668	1916.896293	0	0	0	9/12/2015	16:46:41.6600	20150912	16:46:56.8320	20150912	16:46:49.3140	26.96398	-80.008125	26.96390442	-80.00775964	26.963955	-80.00792333	24.975282	2	38.348663	5.890062	6.510740125	361.988804
51	Region190	New Schools	WRT	9/12/2015	42259	42259-WRT-51	before	5976	-31.109911	0.000774478	-36.37613783	0.000230349	3.362193334	2.169599	35668.98999	-15.418118	-64.994017	-970.378783	0	1.068538	23.010596	734	8596	8629	8612	2415.334703	2425.611332	2420.283104	0	0	0	9/12/2015	16:49:58.7040	20150912	16:50:02.4920	20150912	16:50:00.5320	26.96370096	-80.0078204	26.96370167	-80.00792381	26.9637	-80.00787021	25.180195	2	10.701106	2.920283	3.664407182	39.688587
52	Region191	New Schools	WRT	9/12/2015	42259	42259-WRT-52	before	5976	-53.74942	4.21753E-06	-36.37613783	0.000230349	0.018309302	7.353594	605.430312	-29.762324	-64.995622	-980.432579	0	3.330538	17.223223	10026	8588	8736	8662	2412.973402	2458.672338	2436.332668	0	0	0	9/12/2015	16:49:57.8050	20150912	16:50:14.5510	20150912	16:50:06.2220	26.9637024	-80.00779668	26.96368464	-80.00825577	26.96370167	-80.00803167	24.576817	2	46.102502	6.252926	7.3729486	95.126778
53	Region210	New Schools	WRT	9/12/2015	42259	42259-WRT-53	before	5976	-49.47653	1.1281E-05	-36.37613783	0.000230349	0.048973459	4.484794	2035.688502	-27.341348	-64.98906	-977.919322	0	4.186706	21.141259	9812	10166	10281	10223	2880.262173	2914.812804	2896.186757	0	0	0	9/12/2015	16:53:00.1810	20150912	16:53:13.5420	20150912	16:53:06.6810	26.96326833	-80.00718667	26.96324631	-80.00683967	26.96325833	-80.00702667	25.626053	2	34.966034	9.946608	3.515372678	107.081696
54	Region251	New Schools	WRT	9/12/2015	42259	42259-WRT-54	before	5976	-29.060182	0.0012416	-36.37613783	0.000230349	5.390084613	0.568084	49591.1184	-16.182297	-64.755043	-969.915018	0	0.926681	23.605926	337	12810	12827	12818	3720.176667	3726.508182	3723.484685	0	0	0	9/12/2015	16:58:17.3290	20150912	16:58:19.3490	20150912	16:58:18.3090	26.9626941	-80.00795102	26.962715	-80.00789167	26.962705	-80.00792	24.17401	2	6.722793	1.336401	5.030520779	19.03603
55	Region257	New Schools	WRT	9/12/2015	42259	42259-WRT-55	before	5976	-35.028935	0.000314128	-36.37613783	0.000230349	1.363704529	6.66421	32150.38518	-17.049523	-64.998158	-972.414113	0	2.374586	18.831222	1919	12968	13007	12987	3773.514795	3785.074538	3779.600919	0	0	0	9/12/2015	16:58:35.8400	20150912	16:58:40.3000	20150912	16:58:38.0300	26.96278667	-80.0074291	26.96277667	-80.00731333	26.96278205	-80.00736809	25.495432	2	11.654257	6.7315	1.731301642	111.030205
56	Region264	New Schools	WRT	9/12/2015	42259	42259-WRT-56	before	5976	-45.186873	3.02909E-05	-36.37613783	0.000230349	0.131500221	17.729621	3266.239702	-22.489766	-64.996124	-990.543048	0	2.501748	7.098121	3437	12826	12893	12859	3726.508182	3749.368765	3738.726306	0	0	0	9/12/2015	16:58:19.2390	20150912	16:58:27.1870	20150912	16:58:23.2470	26.962715	-80.00789167	26.96277334	-80.00767106	26.96275	-80.007775	24.827742	2	23.452454	4.134919	5.671804937	49.310214
57	Region268	New Schools	WRT	9/12/2015	42259	42259-WRT-57	before	5976	-39.001364	0.000125853	-36.37613783	0.000230349	0.546358096	0.508904	5150.12849	-28.898662	-64.646728	-970.057196	0	0.949429	23.27758	211	13580	13590	13585	4263.767795	4269.212187	4266.104052	0	0	0	9/12/2015	17:01:41.1590	20150912	17:01:42.3390	20150912	17:01:41.7700	26.96255167	-80.0081132	26.96255167	-80.00816803	26.96255167	-80.00813673	23.786484	2	5.972027	1.088919	5.484362932	18.953162
58	Region269	New Schools	WRT	9/12/2015	42259	42259-WRT-58	before	5976	-32.585722	0.000551351	-36.37613783	0.000230349	2.393544922	0.42297	16565.2515	-19.346952	-64.905426	-969.99638	0	0.697073	23.454519	338	13597	13620	13608	4272.226903	4279.708038	4275.466142	0	0	0	9/12/2015	17:01:43.1490	20150912	17:01:45.8290	20150912	17:01:44.4390	26.96255333	-80.00819833	26.96255766	-80.00827353	26.96255515	-80.00823089	23.877489	2	7.884927	1.039423	7.585869276	19.361738
59	Region270	New Schools	WRT	9/12/2015	42259	42259-WRT-59	before	5976	-37.435795	0.000180476	-36.37613783	0.000230349	0.783491488	6.202023	70227.96088	-15.060493	-64.989951	-974.434666	0	9.028129	19.053793	4560	13532	13556	13544	4154.214196	4191.538038	4174.309652	0	0	0	9/12/2015	17:01:01.3360	20150912	17:01:14.5020	20150912	17:01:08.1060	26.96253	-80.00701167	26.962555	-80.0073862	26.96254498	-80.00721318	25.255816	2	38.411729	12.322494	3.117204115	100.635858
1	Region297	New Schools	HIW	9/26/2015	42273	42273-HIW-1	during	5889	-41.108614	7.74709E-05	-34.81381711	0.000330079	0.234703903	11.474789	7030.825852	-27.997503	-63.790982	-968.631283	0	2.1056	26.616221	1574	3259	3295	3277	931.226574	943.224627	938.468431	0	0	0	9/26/2015	13:50:14.8950	20150926	13:50:20.3190	20150926	13:50:17.6090	26.89236833	-79.98573333	26.89238697	-79.98585223	26.89238	-79.985805	38.09101	2	13.184483	6.236536	2.114071497	179.047707
2	Region314	New Schools	HIW	9/26/2015	42273	42273-HIW-2	during	5889	-46.098639	2.45548E-05	-34.81381711	0.000330079	0.074390557	27.819222	844.696274	-35.574912	-64.549331	-981.907705	0	0.798128	6.890732	258	10495	10510	10502	4123.830766	4128.341219	4126.042672	0	0	0	9/26/2015	14:13:12.5690	20150926	14:13:14.3340	20150926	14:13:13.4020	26.89404667	-79.98631	26.89403922	-79.9863546	26.89404232	-79.98633173	34.709954	2	4.954547	1.781868	2.780535371	20.724701
3	Region315	New Schools	HIW	9/26/2015	42273	42273-HIW-3	during	5889	-36.697	0.000213944	-34.81381711	0.000330079	0.648159232	2.536961	17689.3626	-22.031228	-64.822986	-967.434648	0	1.918317	29.751292	1434	12612	12648	12630	5151.501346	5164.924132	5159.066247	0	0	0	9/26/2015	14:20:44.6980	20150926	14:20:50.2410	20150926	14:20:47.5170	26.89462167	-79.98694833	26.89460053	-79.98708131	26.89461	-79.98702333	32.288253	2	14.750973	6.484018	2.274974098	113.387562
4	Region329	New Schools	HIW	9/26/2015	42273	42273-HIW-4	during	5889	-37.323052	0.000185223	-34.81381711	0.000330079	0.561146826	23.469101	7376.091404	-25.377784	-56.282844	-972.194499	0	0.923931	19.15596	56	6903	6905	6904	2563.838231	2564.668922	2564.668922	0	0	0	9/26/2015	14:01:54.3200	20150926	14:01:55.0960	20150926	14:01:54.7180	26.89315223	-79.98557827	26.89315333	-79.98557	26.89315333	-79.98557	42.625061	2	3.128382	1.682875	1.858950902	22.774842
5	Region43	New Schools	MG111	9/26/2015	42273	42273-MG111-5	during	5923	-40.584161	8.74146E-05	-39.112881	0.000122663	0.712642961	3.689232	22264.92876	-20.332266	-64.998113	-976.373889	0	5.90943	14.573007	2746	3898	3920	3909	1544.275484	1564.643947	1553.307999	0	0	0	9/26/2015	18:32:59.9420	20150926	18:33:09.3310	20150926	18:33:04.4280	26.97843127	-80.02478984	26.97843833	-80.02499333	26.97844167	-80.02488	18.262239	2	21.912884	9.015418	2.430600999	73.449712
6	Region44	New Schools	MG111	9/26/2015	42273	42273-MG111-6	during	5923	-33.200528	0.000478572	-39.112881	0.000122663	3.901533138	0.927444	35105.57699	-15.670654	-64.981872	-973.895332	0	1.701912	17.466221	447	3943	3955	3949	1590.980343	1602.432684	1597.112368	0	0	0	9/26/2015	18:33:21.0430	20150926	18:33:25.7480	20150926	18:33:23.5550	26.97842333	-80.025255	26.97844309	-80.02536816	26.97843542	-80.02531525	18.393665	2	11.637444	2.426156	4.796659407	28.415645
7	Region101	New Schools	SUN	9/26/2015	42273	42273-SUN-7	during	5941	-50.014019	9.96777E-06				2.191453	940.211371	-36.799209	-64.873463	-972.509023	0	2.188444	19.48036	619	3058	3071	3064	1103.912103	1120.635158	1109.271716	0	0	0	9/26/2015	17:45:01.8310	20150926	17:45:08.5440	20150926	17:45:04.5580	26.97601852	-80.01549442	26.97602167	-80.01566248	26.97602	-80.01554833	21.671813	2	18.131519	3.404499	5.325752482	41.102658
8	Region102	New Schools	SUN	9/26/2015	42273	42273-SUN-8	during	5941	-54.826117	3.29146E-06				7.235405	152.374668	-43.664361	-64.893695	-975.675532	0	1.07407	13.835704	434	4148	4167	4157	1508.954794	1514.123061	1510.992123	0	0	0	9/26/2015	17:48:08.9840	20150926	17:48:11.2820	20150926	17:48:10.0980	26.976255	-80.015055	26.9762695	-80.01500554	26.97626059	-80.01503545	21.071109	2	5.497773	1.187912	4.628097873	17.209409
9	Region103	New Schools	SUN	9/26/2015	42273	42273-SUN-9	during	5941	-49.613108	1.09317E-05				1.447076	596.638246	-39.964606	-64.747231	-971.83222	0	1.266281	19.778858	307	4240	4251	4245	1540.774948	1550.548828	1544.322606	0	0	0	9/26/2015	17:48:25.8240	20150926	17:48:30.6900	20150926	17:48:27.8730	26.97645527	-80.01495507	26.97648399	-80.01504679	26.9764713	-80.01498574	21.225934	2	10.433412	2.081064	5.013498864	23.027441
10	Region104	New Schools	SUN	9/26/2015	42273	42273-SUN-10	during	5941	-53.22835	4.75516E-06				11.278342	191.993655	-41.998257	-64.982343	-978.552249	0	0.936764	10.282739	511	4583	4609	4596	1728.337313	1735.536568	1732.381513	0	0	0	9/26/2015	17:49:45.2260	20150926	17:49:48.3430	20150926	17:49:46.8020	26.97654989	-80.01680817	26.97653762	-80.01687901	26.97654548	-80.01684857	21.561081	2	7.622218	1.732371	4.399876239	24.301881
11	Region105	New Schools	SUN	9/26/2015	42273	42273-SUN-11	during	5941	-53.073146	4.92817E-06				7.398486	156.201583	-44.467949	-64.962094	-975.844621	0	0.735374	14.225433	208	5887	5900	5893	2165.676035	2171.370655	2167.343649	0	0	0	9/26/2015	17:53:18.7840	20150926	17:53:20.9640	20150926	17:53:19.8470	26.97696667	-80.01542463	26.97697167	-80.01548167	26.97696808	-80.01544132	21.623919	2	5.69462	0.967164	5.887956955	12.807156
12	Region106	New Schools	SUN	9/26/2015	42273	42273-SUN-12	during	5941	-49.694095	1.07298E-05				13.957044	467.620151	-38.247067	-64.939289	-980.667513	0	1.011139	8.190083	143	6113	6119	6116	2246.079025	2247.496698	2246.375453	0	0	0	9/26/2015	17:53:51.8140	20150926	17:53:52.5520	20150926	17:53:52.1840	26.97704795	-80.01622748	26.97705095	-80.01624135	26.97704843	-80.01623042	22.147127	2	1.768062	1.327235	1.332139372	5.340197
13	Region107	New Schools	SUN	9/26/2015	42273	42273-SUN-13	during	5941	-48.549627	1.39649E-05				13.353128	366.443585	-37.44731	-64.985095	-980.991297	0	0.608805	8.326649	123	5811	5820	5815	2133.974135	2137.560453	2135.829046	0	0	0	9/26/2015	17:53:05.6360	20150926	17:53:07.2290	20150926	17:53:06.4500	26.97696274	-80.01510604	26.97696333	-80.01514214	26.97696333	-80.0151247	21.679777	2	4.574348	1.17836	3.88196137	8.400036
14	Region111	New Schools	SUN	9/26/2015	42273	42273-SUN-14	during	5941	-34.266404	0.00037442				1.212863	20259.83176	-16.881338	-64.999567	-973.21609	0	1.255407	18.110863	558	7035	7056	7045	2561.124015	2567.295874	2564.003395	0	0	0	9/26/2015	17:56:29.9810	20150926	17:56:32.5250	20150926	17:56:31.1950	26.97705776	-80.01601883	26.97707997	-80.01607576	26.97706704	-80.0160459	19.323726	2	6.536953	3.351634	1.950377935	17.300887
15	Region79	New Schools	WRT	9/26/2015	42273	42273-WRT-15	during	5979	-40.030758	9.92943E-05	-39.21104855	0.000119921	0.827997556	1.041272	6583.92787	-18.934228	-64.934798	-974.024368	0	1.538399	21.44753	1150	7938	7974	7956	2494.950309	2502.940382	2498.968929	0	0	0	9/26/2015	17:16:19.9690	20150926	17:16:24.3390	20150926	17:16:22.2410	26.96417335	-80.00790673	26.96416833	-80.00782667	26.96416833	-80.00786667	22.488802	2	7.990073	3.795471	2.105159808	27.896985
1	Region139	New Schools	HIW	10/10/2015	42287	42287-HIW-1	during	5895	-41.332165	7.3584E-05	-34.63883119	0.00034365	0.214124627	0.651386	3348.9368	-28.624788	-64.609936	-966.463437	0	1.055921	32.476933	768	406	441	423	127.801946	139.277853	133.117809	0	0	0	10/10/2015	11:59:43.0580	20151010	11:59:48.6330	20151010	11:59:45.7610	26.89571167	-79.98694667	26.89568896	-79.98683418	26.8956997	-79.98689489	33.128319	2	11.907364	1.732371	6.873449163	53.069663
2	Region141	New Schools	HIW	10/10/2015	42287	42287-HIW-2	during	5895	-42.003928	6.30387E-05	-34.63883119	0.00034365	0.183438428	9.192854	11369.10548	-30.588803	-63.196503	-966.469293	0	4.184343	32.409686	1099	4011	4023	4017	1707.901289	1712.20815	1710.339118	0	0	0	10/10/2015	12:10:18.7300	20151010	12:10:20.6260	20151010	12:10:19.6900	26.89493833	-79.9858474	26.89493833	-79.98589075	26.89493833	-79.98587193	41.60254	2	5.322789	6.978981	0.762688564	65.735321
3	Region147	New Schools	HIW	10/10/2015	42287	42287-HIW-3	during	5895	-40.541379	8.828E-05	-34.63883119	0.00034365	0.256888829	0.760956	4760.283526	-30.236919	-63.923566	-967.090685	0	1.251062	30.71743	733	4073	4101	4087	1875.085582	1887.093734	1881.89548	0	0	0	10/10/2015	12:11:21.5390	20151010	12:11:26.0350	20151010	12:11:23.8110	26.89494217	-79.98752763	26.89490833	-79.98764167	26.89492737	-79.98759403	31.478386	2	12.155176	2.722298	4.465042402	60.590511
4	Region168	New Schools	HIW	10/10/2015	42287	42287-HIW-4	during	5895	-40.050485	9.88443E-05	-34.63883119	0.00034365	0.28763029	3.941038	13689.72745	-25.319608	-64.97302	-966.556602	0	3.213301	32.162666	1623	11414	11438	11426	5540.46122	5550.967312	5545.608388	0	0	0	10/10/2015	12:36:42.3150	20151010	12:36:46.1130	20151010	12:36:44.1910	26.89273667	-79.98574325	26.89272152	-79.9858472	26.89273276	-79.98579475	36.103704	2	11.182562	8.61236	1.298431789	170.713252
5	Region170	New Schools	HIW	10/10/2015	42287	42287-HIW-5	during	5895	-34.714186	0.000337739	-34.63883119	0.00034365	0.982798578	12.465356	12797.81168	-19.021355	-62.797037	-970.72276	0	0.879149	21.83637	373	11432	11452	11442	5548.002156	5558.12425	5553.702787	0	0	0	10/10/2015	12:36:45.1550	20151010	12:36:48.3220	20151010	12:36:46.7600	26.89272833	-79.98581833	26.89270183	-79.98591569	26.89271421	-79.9858735	34.301726	2	10.78755	2.42532	4.447887289	67.63577
6	Region171	New Schools	HIW	10/10/2015	42287	42287-HIW-6	during	5895	-35.94967	0.000254117	-34.63883119	0.00034365	0.73946244	17.706943	14812.19621	-20.481198	-64.703179	-969.615984	0	1.352367	24.783807	847	12524	12554	12539	6006.548839	6017.888122	6011.904869	0	0	0	10/10/2015	12:39:39.6470	20151010	12:39:44.4520	20151010	12:39:42.0410	26.89240833	-79.98562558	26.8924141	-79.98551184	26.89240833	-79.98557167	42.49075	2	11.832883	7.275959	1.626298746	113.202684
7	Region77	New Schools	MG111	10/10/2015	42287	42287-MG111-7	during	5921	-36.354608	0.000231494	-36.24650667	0.000237328	0.975415981	4.951029	49995.45279	-21.485216	-64.999704	-978.556908	0	5.010713	10.82048	4758	1345	1391	1368	422.284378	440.108223	431.215047	0	0	0	10/10/2015	16:26:00.1110	20151010	16:26:07.6370	20151010	16:26:03.7930	26.97736167	-80.02477098	26.97736515	-80.02495023	26.97736	-80.02486088	15.771509	2	18.414506	9.931179	1.854211469	62.761834
8	Region80	New Schools	MG111	10/10/2015	42287	42287-MG111-8	during	5921	-51.810823	6.59049E-06	-36.24650667	0.000237328	0.02776952	2.145064	1048.413148	-34.006359	-64.995797	-975.945115	0	3.69082	16.097588	2759	3013	3049	3031	970.902609	983.463666	977.235251	0	0	0	10/10/2015	16:30:30.2510	20151010	16:30:36.5620	20151010	16:30:33.6540	26.97793343	-80.02467214	26.97793	-80.02479833	26.97793333	-80.02473575	18.242652	3.851739	12.561056	6.07753	2.066802797	32.66975
9	Region84	New Schools	MG111	10/10/2015	42287	42287-MG111-9	during	5921	-38.764959	0.000132894	-36.24650667	0.000237328	0.559957114	0.992702	8142.41674	-22.334415	-64.95527	-974.21231	0	1.421534	16.956626	718	3950	3974	3962	1282.728383	1289.516248	1285.239001	0	0	0	10/10/2015	16:33:05.1460	20151010	16:33:08.9970	20151010	16:33:07.0650	26.978292	-80.02480268	26.97828402	-80.02473493	26.97828905	-80.02477762	17.949328	2	7.233138	2.434123	2.971558134	20.607249
10	Region66	New Schools	TUN	10/10/2015	42287	42287-TUN-10	during	5964	-45.958081	2.53625E-05	-41.08736586	7.78509E-05	0.325783051	1.081857	1994.661909	-29.683885	-64.729466	-972.530598	0	1.824675	18.994176	1364	937	973	955	372.547892	386.472266	379.270723	0	0	0	10/10/2015	14:33:31.0580	20151010	14:33:36.8440	20151010	14:33:33.9410	26.94813772	-80.02927475	26.94813	-80.029135	26.94813296	-80.0292074	20.076033	2	13.924374	2.815058	4.946389737	36.833371
11	Region72	New Schools	TUN	10/10/2015	42287	42287-TUN-11	during	5964	-51.78108	6.63578E-06	-41.08736586	7.78509E-05	0.085237084	1.951392	968.980713	-35.183987	-64.998564	-973.557799	0	3.387905	17.487958	7187	3065	3169	3117	1234.285554	1275.137466	1254.19116	0	0	0	10/10/2015	14:39:11.4900	20151010	14:39:28.1490	20151010	14:39:19.8220	26.94732677	-80.03089995	26.94728249	-80.0304923	26.94730147	-80.03070173	19.43935	2	41.365433	6.679581	6.192818532	95.009687
12	Region73	New Schools	TUN	10/10/2015	42287	42287-TUN-12	during	5964	-40.18794	9.57648E-05	-41.08736586	7.78509E-05	1.230106138	2.763846	7865.593784	-26.742981	-64.659563	-972.623538	0	1.905608	18.301907	308	4363	4370	4366	1776.540539	1779.812596	1777.677596	0	0	0	10/10/2015	14:42:39.2100	20151010	14:42:40.3270	20151010	14:42:39.6870	26.94700599	-80.03188191	26.94700793	-80.03191479	26.94700667	-80.03189333	21.065753	2	3.890898	2.417799	1.609272731	11.00127
13	Region75	New Schools	TUN	10/10/2015	42287	42287-TUN-13	during	5964	-48.278343	1.4865E-05	-41.08736586	7.78509E-05	0.19094236	1.451525	1150.625244	-30.050863	-64.980043	-972.364663	0	1.795876	19.509838	1923	8251	8303	8277	3373.302895	3393.763706	3383.858468	0	0	0	10/10/2015	14:53:01.3000	20151010	14:53:09.6390	20151010	14:53:05.4610	26.94616667	-80.02943243	26.94617333	-80.02922667	26.94616667	-80.02932613	20.961363	2	20.512669	4.210159	4.872183925	50.201838
14	Region88	New Schools	TUN	10/10/2015	42287	42287-TUN-14	during	5964	-47.075504	1.96087E-05	-41.08736586	7.78509E-05	0.251875651	4.206538	6308.618019	-29.722972	-64.997197	-973.765274	0	7.464364	16.959133	9350	8546	8607	8576	3484.844335	3511.513327	3498.346693	0	0	0	10/10/2015	14:53:48.5200	20151010	14:53:58.2690	20151010	14:53:53.3080	26.94604333	-80.02888333	26.94593462	-80.02912114	26.94599797	-80.02900906	21.165671	2	27.325231	10.490669	2.604717678	72.237575
15	Region77	New Schools	WRT	10/10/2015	42287	42287-WRT-15	during	5982	-45.334947	2.92756E-05	-37.9920141	0.000158781	0.184376985	3.249459	2804.247726	-27.002662	-64.998008	-971.450526	0	2.222385	22.69737	898	1098	1117	1107	411.528616	418.999767	414.186895	0	0	0	10/10/2015	15:28:47.9890	20151010	15:28:51.0290	20151010	15:28:49.4390	26.96250333	-80.00693932	26.96249782	-80.00686444	26.96250235	-80.00691263	25.946829	2	7.977351	2.970298	2.685707293	19.356516
16	Region112	New Schools	WRT	10/10/2015	42287	42287-WRT-16	during	5982	-43.260722	4.71985E-05	-37.9920141	0.000158781	0.297255028	8.395066	26983.80057	-24.173892	-64.998935	-973.124474	0	13.264275	17.550915	17955	1471	1537	1504	560.404722	587.732116	573.622883	0	0	0	10/10/2015	15:29:48.2840	20151010	15:29:58.9090	20151010	15:29:53.5690	26.9627244	-80.00652779	26.96278167	-80.00678667	26.96273663	-80.00665493	25.945981	2	27.327394	18.948526	1.442191018	108.710624
17	Region113	New Schools	WRT	10/10/2015	42287	42287-WRT-17	during	5982	-39.54198	0.000111122	-37.9920141	0.000158781	0.699847491	2.9701	17449.05674	-17.7395	-64.994943	-971.090049	0	3.643159	21.590201	3165	1576	1618	1597	606.252881	624.954129	616.75301	0	0	0	10/10/2015	15:30:05.1690	20151010	15:30:11.8670	20151010	15:30:08.5080	26.96279575	-80.00697144	26.96278515	-80.0071592	26.96278667	-80.00707667	24.560301	2	19.352728	7.325455	2.641846547	217.601776
18	Region114	New Schools	WRT	10/10/2015	42287	42287-WRT-18	during	5982	-39.98347	0.000100381	-37.9920141	0.000158781	0.632199881	12.693712	13786.49083	-21.191314	-64.985316	-977.224132	0	3.186463	11.134348	2897	1595	1639	1617	615.53336	635.70203	624.702069	0	0	0	10/10/2015	15:30:08.1990	20151010	15:30:15.2400	20151010	15:30:11.7070	26.96278735	-80.00706441	26.962784	-80.00726731	26.962785	-80.00715667	23.82806	2	20.883883	11.631635	1.795438303	394.257876
19	Region116	New Schools	WRT	10/10/2015	42287	42287-WRT-19	during	5982	-39.306374	0.000117317	-37.9920141	0.000158781	0.738863155	1.226436	4731.658342	-19.699338	-64.886298	-969.956065	0	0.935748	23.814629	1399	3201	3274	3237	1285.445183	1317.69261	1301.212883	0	0	0	10/10/2015	15:34:27.0390	20151010	15:34:38.7350	20151010	15:34:32.8120	26.96333	-80.00744817	26.96329	-80.00776833	26.96331488	-80.00760542	25.041065	2	32.247427	4.256684	7.57571551	223.671813
20	Region121	New Schools	WRT	10/10/2015	42287	42287-WRT-20	during	5982	-48.2613	1.49235E-05	-37.9920141	0.000158781	0.093987784	13.180278	510.668591	-35.370339	-64.904807	-976.536916	0	0.793921	12.416109	802	4721	4770	4745	1924.247016	1947.250618	1936.193908	0	0	0	10/10/2015	15:38:32.0700	20151010	15:38:40.0190	20151010	15:38:35.9570	26.96396375	-80.00754563	26.96394	-80.00777507	26.96394448	-80.00766388	25.596387	2	23.511067	3.563735	6.597310687	182.413213
21	Region123	New Schools	WRT	10/10/2015	42287	42287-WRT-21	during	5982	-40.258269	9.42265E-05	-37.9920141	0.000158781	0.593436849	4.765452	8493.066749	-24.333164	-64.983879	-971.333075	0	2.09122	20.764598	1859	4747	4790	4768	1937.294073	1956.401889	1945.97509	0	0	0	10/10/2015	15:38:36.2770	20151010	15:38:43.2290	20151010	15:38:39.6770	26.96394383	-80.00767494	26.96393323	-80.00786685	26.96394	-80.00776223	25.53005	2	19.66279	9.00833	2.182734203	317.139871
22	Region124	New Schools	WRT	10/10/2015	42287	42287-WRT-22	during	5982	-49.349635	1.16155E-05	-37.9920141	0.000158781	0.073153972	10.957693	258.233629	-38.858997	-64.865958	-975.422626	0	0.515804	14.478673	198	4754	4772	4763	1940.930584	1948.379543	1943.602757	0	0	0	10/10/2015	15:38:37.4160	20151010	15:38:40.3260	20151010	15:38:38.8780	26.96394168	-80.00771148	26.96394	-80.00778644	26.96394	-80.00773833	25.436366	2	7.801978	1.534386	5.084755726	37.681828
23	Region135	New Schools	WRT	10/10/2015	42287	42287-WRT-23	during	5982	-38.886417	0.000129228	-37.9920141	0.000158781	0.813878751	5.901306	48573.35539	-23.112807	-64.952887	-972.129914	0	8.720633	18.587756	8457	6561	6608	6584	2680.899455	2700.155331	2690.667533	0	0	0	10/10/2015	15:43:29.1850	20151010	15:43:36.7090	20151010	15:43:32.8460	26.9642484	-80.00784748	26.964275	-80.00765624	26.96426528	-80.00775112	24.489062	2	19.706811	17.719683	1.112142412	319.100547
24	Region160	New Schools	WRT	10/10/2015	42287	42287-WRT-24	during	5982	-46.353375	2.31559E-05	-37.9920141	0.000158781	0.14583572	4.536723	4502.760264	-27.580534	-64.998433	-970.997464	0	4.511537	21.38159	4284	6826	6872	6849	2783.150843	2803.173054	2792.183893	0	0	0	10/10/2015	15:44:11.9490	20151010	15:44:20.1200	20151010	15:44:15.9260	26.96417833	-80.00683168	26.96417	-80.00663115	26.96416966	-80.00674158	25.918313	3.847493	20.672676	13.017532	1.588064158	402.800823
25	Region162	New Schools	WRT	10/10/2015	42287	42287-WRT-25	during	5982	-38.090924	0.000155206	-37.9920141	0.000158781	0.977482543	8.903114	30114.03564	-15.921887	-64.980953	-973.177949	0	4.501627	16.408121	3547	7285	7323	7304	2995.731437	3011.556373	3003.940395	0	0	0	10/10/2015	15:45:29.9060	20151010	15:45:36.0280	20151010	15:45:32.9940	26.96441788	-80.00768103	26.96441333	-80.00784024	26.96441333	-80.00776353	25.311235	2	16.578981	19.204572	0.863283024	436.103356
1	Region110	New Schools	MG111	10/11/2015	42288	42288-MG111-1	during	5925	-38.968275	0.000126816	-36.69948975	0.000213821	0.593091193	0.532632	4913.656547	-26.720654	-64.675708	-973.137166	0	0.89896	17.274731	1344	1696	1769	1732	692.789963	725.732445	707.672664	0	0	0	10/11/2015	12:29:38.5960	20151011	12:29:50.2710	20151011	12:29:44.3590	26.97763694	-80.02511461	26.97764833	-80.02478358	26.97764176	-80.02496512	17.807363	2	33.676952	1.979853	17.00982447	104.306756
2	Region113	New Schools	MG111	10/11/2015	42288	42288-MG111-2	during	5925	-38.473411	0.000142121	-36.69948975	0.000213821	0.664672751	0.426171	6460.628413	-21.673103	-64.963032	-973.717171	0	1.054688	17.201816	2280	2446	2552	2499	1001.043616	1042.041972	1021.240497	0	0	0	10/11/2015	12:31:38.6050	20151011	12:31:55.5750	20151011	12:31:47.0830	26.97771026	-80.02484467	26.97769167	-80.02525657	26.97770471	-80.02504774	17.627987	2	41.33936	2.73083	15.13802031	91.187316
3	Region117	New Schools	MG111	10/11/2015	42288	42288-MG111-3	during	5925	-40.983483	7.97355E-05	-36.69948975	0.000213821	0.37290712	0.56796	3953.785925	-26.878193	-64.977897	-973.914992	0	1.150455	16.89977	1720	3038	3111	3074	1238.600182	1272.354433	1254.057901	0	0	0	10/11/2015	12:33:13.4540	20151011	12:33:25.1400	20151011	12:33:19.2050	26.97780893	-80.02503902	26.97781167	-80.02469915	26.97780833	-80.02488333	17.46773	2	34.318249	3.310097	10.36774723	84.524291
4	Region119	New Schools	MG111	10/11/2015	42288	42288-MG111-4	during	5925	-46.138532	2.43303E-05	-36.69948975	0.000213821	0.113787819	0.70476	1252.214823	-27.251969	-64.990062	-974.530027	0	1.194099	16.970855	1737	3761	3832	3796	1541.815974	1571.175232	1555.47819	0	0	0	10/11/2015	12:35:09.1590	20151011	12:35:20.5170	20151011	12:35:14.7550	26.97787167	-80.024695	26.97792922	-80.02498246	26.97789431	-80.02482949	17.675615	2	29.924421	3.228052	9.270117396	72.288753
5	Region123	New Schools	MG111	10/11/2015	42288	42288-MG111-5	during	5925	-45.990458	2.51741E-05	-36.69948975	0.000213821	0.117734346	1.174638	744.716535	-36.807176	-64.672897	-973.828422	0	0.686349	16.131517	208	5232	5246	5239	2142.956994	2148.868417	2146.376336	0	0	0	10/11/2015	12:39:04.5610	20151011	12:39:06.8010	20151011	12:39:05.6810	26.97807896	-80.02526888	26.97807667	-80.02532833	26.97807667	-80.02530323	17.306155	2	5.931906	2.474816	2.396907891	42.383106
6	Region130	New Schools	MG111	10/11/2015	42288	42288-MG111-6	during	5925	-38.333302	0.000146781	-36.69948975	0.000213821	0.686465594	1.806199	8350.323695	-21.152764	-64.818381	-974.127092	0	1.319902	15.600621	1600	6391	6450	6420	2630.429105	2652.848541	2640.739758	0	0	0	10/11/2015	12:42:10.0460	20151011	12:42:19.4540	20151011	12:42:14.6520	26.97852688	-80.02482988	26.97853882	-80.0250552	26.97853333	-80.02493346	17.40682	2	23.59556	7.67193	3.075570293	179.619775
7	Region131	New Schools	MG111	10/11/2015	42288	42288-MG111-7	during	5925	-39.623015	0.000109068	-36.69948975	0.000213821	0.510090782	0.935659	5937.552366	-21.81621	-64.990279	-974.127747	0	1.26304	16.620944	2858	6519	6630	6574	2681.212654	2726.025431	2702.166461	0	0	0	10/11/2015	12:42:30.5080	20151011	12:42:48.2690	20151011	12:42:39.3090	26.9785546	-80.02534026	26.97848294	-80.02578197	26.97853833	-80.02555	17.556603	2	45.433725	3.522116	12.89955385	106.290142
8	Region55	New Schools	SUN	10/11/2015	42288	42288-SUN-8	during	5946	-34.897614	0.000323771	-36.89082373	0.000204606	1.582417121	11.014753	58020.65324	-17.336658	-64.975508	-978.63517	0	4.157691	9.456743	3444	367	407	387	147.946281	162.569024	155.676591	0	0	0	10/11/2015	12:52:42.4810	20151011	12:52:48.8730	20151011	12:52:45.6760	26.9754208	-80.01561062	26.97541333	-80.01575667	26.97542333	-80.01568833	20.471496	2	14.622743	9.899264	1.477154564	252.488949
9	Region112	New Schools	SUN	10/11/2015	42288	42288-SUN-9	during	5946	-40.777795	8.36027E-05	-36.89082373	0.000204606	0.408604244	5.811035	30734.76042	-19.611311	-64.998585	-975.161991	0	8.529381	14.292586	23436	1829	1964	1896	719.934664	771.195887	744.90861	0	0	0	10/11/2015	12:56:37.2710	20151011	12:56:58.9020	20151011	12:56:48.0300	26.97608577	-80.01634241	26.97609667	-80.01685333	26.9761054	-80.01659263	20.103621	2	51.261223	16.333381	3.138433065	119.764546
10	Region127	New Schools	SUN	10/11/2015	42288	42288-SUN-10	during	5946	-38.095507	0.000155042	-36.89082373	0.000204606	0.757759994	3.382927	22268.24769	-21.586573	-64.693665	-972.997938	0	3.332306	17.197974	2491	3044	3080	3062	1208.43145	1222.098521	1214.610904	0	0	0	10/11/2015	12:59:51.7580	20151011	12:59:57.5040	20151011	12:59:54.6380	26.97657167	-80.01634667	26.97658131	-80.01648374	26.97657414	-80.01640881	20.580901	2	14.124486	11.43365	1.235343569	217.238952
11	Region131	New Schools	SUN	10/11/2015	42288	42288-SUN-11	during	5946	-41.642322	6.85122E-05	-36.89082373	0.000204606	0.3348499	0.878148	2888.426427	-30.995707	-63.651183	-971.646397	0	0.978142	19.93354	415	3603	3623	3613	1431.257008	1438.715342	1435.629472	0	0	0	10/11/2015	13:01:21.2150	20151011	13:01:24.4140	20151011	13:01:22.8130	26.97684095	-80.01622118	26.97685379	-80.01614755	26.97685	-80.01617833	20.811688	2	8.224263	2.227334	3.692424666	60.04477
12	Region110	New Schools	WRT	10/11/2015	42288	42288-WRT-12	during	5985	-37.107164	0.000194663	-33.38124092	0.000459067	0.424040845	1.163347	14737.62315	-21.112947	-64.978929	-971.284175	0	1.756516	22.039521	2910	2754	2835	2794	1058.698287	1088.798492	1073.784743	0	0	0	10/11/2015	13:20:16.8230	20151011	13:20:29.7670	20151011	13:20:23.2250	26.96418167	-80.00778167	26.96422167	-80.00808	26.9641914	-80.00793313	23.202868	2	30.190457	6.165235	4.896886656	72.765415
13	Region111	New Schools	WRT	10/11/2015	42288	42288-WRT-13	during	5985	-39.913433	0.000102013	-33.38124092	0.000459067	0.222218797	13.431838	16665.72486	-19.299933	-64.989062	-978.158554	0	3.790318	10.953596	3446	2811	2855	2833	1079.924051	1095.845429	1087.670524	0	0	0	10/11/2015	13:20:25.9280	20151011	13:20:32.9780	20151011	13:20:29.4470	26.96420012	-80.00799419	26.96423717	-80.00814883	26.96421812	-80.00806935	24.385434	2	16.385852	9.448292	1.734266045	50.422423
14	Region112	New Schools	WRT	10/11/2015	42288	42288-WRT-14	during	5985	-35.749427	0.000266108	-33.38124092	0.000459067	0.579670757	1.238149	20906.31904	-20.355556	-64.580709	-970.066678	0	1.822756	23.248544	847	6060	6082	6071	2372.137281	2382.097109	2377.098109	0	0	0	10/11/2015	13:29:08.4480	20151011	13:29:11.9940	20151011	13:29:10.2250	26.96283167	-80.0078964	26.96283	-80.00779615	26.96283	-80.00784649	24.486693	2	10.537767	3.316253	3.177612504	42.310714
15	Region113	New Schools	WRT	10/11/2015	42288	42288-WRT-15	during	5985	-37.089337	0.000195464	-33.38124092	0.000459067	0.425785033	1.102155	14026.20259	-24.714033	-64.517495	-969.999312	0	1.664876	23.363378	1110	6124	6156	6140	2401.424596	2415.343011	2408.406537	0	0	0	10/11/2015	13:29:18.7190	20151011	13:29:23.8370	20151011	13:29:21.2660	26.96282833	-80.00760167	26.96283	-80.00746167	26.96283167	-80.00753147	24.465533	2	13.918415	3.217261	4.326169061	56.021611
1	Region355	New Schools	HIW	11/3/2015	42311	42311-HIW-1	after	5900	-46.782732	2.09762E-05	-38.0445299	0.000156873	0.133714896	2.387209	1563.758538	-30.789311	-64.995653	-963.991614	0	1.729621	41.549682	1258	908	943	925	278.538892	289.515136	282.560843	0	0	0	11/3/2015	13:56:06.3840	20151103	13:56:11.9950	20151103	13:56:09.1040	26.89211333	-79.98532872	26.8921174	-79.98521878	26.89211167	-79.98528833	43.936891	8.762741	11.457018	4.256684	2.691535947	108.63798
2	Region361	New Schools	HIW	11/3/2015	42311	42311-HIW-2	after	5900	-44.812433	3.30185E-05	-38.0445299	0.000156873	0.210479445	4.439706	2348.583986	-31.232364	-64.97423	-964.95445	0	1.65028	38.502416	1367	2397	2437	2417	738.611055	750.447758	744.227846	0	0	0	11/3/2015	14:00:12.3960	20151103	14:00:19.2360	20151103	14:00:15.8420	26.89335833	-79.985585	26.89338535	-79.9856981	26.89336324	-79.9856406	42.942122	2	12.976795	4.603158	2.819107013	102.207033
3	Region363	New Schools	HIW	11/3/2015	42311	42311-HIW-3	after	5900	-45.084542	3.10131E-05	-38.0445299	0.000156873	0.197696413	4.536011	1007.374306	-31.648019	-64.979085	-964.775665	0	0.753621	37.917117	472	2438	2468	2453	751.58785	761.610136	756.724387	0	0	0	11/3/2015	14:00:19.4010	20151103	14:00:24.5100	20151103	14:00:21.9470	26.89339	-79.98570833	26.89342591	-79.98580086	26.89340923	-79.98575537	42.453128	2	10.726517	3.860713	2.778377206	48.023033
4	Region365	New Schools	HIW	11/3/2015	42311	42311-HIW-4	after	5900	-54.127001	3.86634E-06	-38.0445299	0.000156873	0.024646366	2.276847	101.557232	-40.685952	-64.975456	-965.658527	0	0.609423	36.165353	394	2494	2525	2509	770.189659	779.726147	776.014645	0	0	0	11/3/2015	14:00:28.9380	20151103	14:00:34.1070	20151103	14:00:31.4630	26.89345667	-79.98588	26.89348167	-79.98597167	26.89347	-79.98593667	38.4422	2	10.697587	3.712224	2.881719153	54.562133
5	Region366	New Schools	HIW	11/3/2015	42311	42311-HIW-5	after	5900	-54.298235	3.71686E-06	-38.0445299	0.000156873	0.023693515	3.305199	72.950631	-41.285037	-64.967159	-966.946879	0	0.455366	31.59551	138	2594	2608	2601	801.348159	804.549538	803.014228	0	0	0	11/3/2015	14:00:45.4100	20151103	14:00:47.6590	20151103	14:00:46.5390	26.89352833	-79.98618167	26.89353333	-79.98621333	26.89353	-79.98619833	34.900709	2	3.45793	1.534386	2.253624577	17.810153
6	Region404	New Schools	HIW	11/3/2015	42311	42311-HIW-6	after	5900	-55.644456	2.72618E-06	-38.0445299	0.000156873	0.017378304	5.409889	143.459587	-49.149704	-64.850149	-968.326247	0	1.220909	28.184141	74	8093	8095	8094	2576.510202	2576.595024	2576.510202	0	0	0	11/3/2015	14:16:03.8030	20151103	14:16:04.1230	20151103	14:16:03.9610	26.89287	-79.98632667	26.89287008	-79.98632582	26.89287	-79.98632667	33.59403	2	1.201639	2.672801	0.449580421	10.48425
7	Region405	New Schools	HIW	11/3/2015	42311	42311-HIW-7	after	5900	-39.686522	0.000107485	-38.0445299	0.000156873	0.685173867	4.010476	20170.60504	-24.604671	-64.956051	-967.594991	0	4.353908	29.722108	2463	8096	8123	8109	2577.711841	2586.644376	2582.496936	0	0	0	11/3/2015	14:16:04.2810	20151103	14:16:08.7500	20151103	14:16:06.4350	26.89287109	-79.98631463	26.89287333	-79.986225	26.89287167	-79.98626667	33.732584	2	8.932534	7.721426	1.156850302	139.513454
8	Region450	New Schools	HIW	11/3/2015	42311	42311-HIW-8	after	5900	-44.527302	3.5259E-05	-38.0445299	0.000156873	0.224761949	5.375659	3189.337062	-31.022872	-64.97797	-966.294872	0	2.098644	34.252271	1272	15354	15383	15368	5172.782519	5183.151799	5178.179418	0	0	0	11/3/2015	14:36:24.2340	20151103	14:36:29.1370	20151103	14:36:26.6240	26.89414114	-79.98580148	26.89416083	-79.9859031	26.89414837	-79.98585519	39.62793	2	11.456508	5.494092	2.085241383	74.441421
9	Region453	New Schools	HIW	11/3/2015	42311	42311-HIW-9	after	5900	-34.072981	0.000391473	-38.0445299	0.000156873	2.495484578	0.45439	11959.40841	-23.957206	-64.733945	-965.832978	0	0.708787	34.529075	358	15453	15477	15465	5204.571316	5211.181538	5207.726939	0	0	0	11/3/2015	14:36:40.9050	20151103	14:36:45.0550	20151103	14:36:42.9750	26.89415302	-79.98610862	26.89413033	-79.98617	26.89414193	-79.98613782	34.983465	2	6.997695	1.930356	3.625080037	23.351648
10	Region467	New Schools	HIW	11/3/2015	42311	42311-HIW-10	after	5900	-54.478363	3.56586E-06	-38.0445299	0.000156873	0.022730903	1.825911	525.923051	-33.696558	-64.993149	-970.233773	0	3.421895	34.275689	4632	16912	16978	16945	5608.228178	5631.383071	5619.207251	0	0	0	11/3/2015	14:40:47.2050	20151103	14:40:58.1180	20151103	14:40:52.7210	26.89351667	-79.98610868	26.89354495	-79.98587851	26.89352524	-79.98599877	36.1016	2	23.636469	6.210027	3.806178137	55.58299
11	Region494	New Schools	HIW	11/3/2015	42311	42311-HIW-11	after	5900	-50.031037	9.92879E-06	-38.0445299	0.000156873	0.063292069	6.400672	373.327674	-33.724799	-64.977927	-967.476968	0	0.872373	31.370019	846	17943	17990	17966	5932.032126	5946.512984	5939.868122	0	0	0	11/3/2015	14:43:40.6990	20151103	14:43:48.6890	20151103	14:43:44.5720	26.89379	-79.98582464	26.89379	-79.98597	26.89379333	-79.98590333	37.770691	6.569386	14.480859	5.543588	2.612181677	124.847313
12	Region495	New Schools	HIW	11/3/2015	42311	42311-HIW-12	after	5900	-49.096696	1.23121E-05	-38.0445299	0.000156873	0.078484409	1.015242	306.207111	-35.719706	-64.997182	-966.111288	0	0.577023	34.725747	443	18007	18044	18025	5951.569991	5959.888714	5955.298417	0	0	0	11/3/2015	14:43:51.5310	20151103	14:43:57.7320	20151103	14:43:54.5170	26.89377667	-79.98601833	26.89374972	-79.98609582	26.89376167	-79.98605167	35.740989	8.577446	8.639799	2.326327	3.713922849	44.01965
13	Region583	New Schools	HIW	11/3/2015	42311	42311-HIW-13	after	5900	-53.495123	4.47185E-06	-38.0445299	0.000156873	0.028506289	4.691573	120.920627	-40.512271	-64.951107	-966.151506	0	0.627366	36.210317	507	21767	21806	21786	7179.289295	7189.470663	7184.169519	0	0	0	11/3/2015	14:54:22.4600	20151103	14:54:28.9980	20151103	14:54:25.6820	26.89597	-79.98592167	26.89596	-79.98602273	26.89596667	-79.98597012	40.90189	2	11.465785	5.395099	2.125222355	80.001547
14	Region588	New Schools	HIW	11/3/2015	42311	42311-HIW-14	after	5900	-47.388307	1.82461E-05	-38.0445299	0.000156873	0.116311402	12.741334	607.23758	-33.927531	-64.999307	-970.067416	0	0.772143	24.337383	468	21807	21836	21821	7190.755079	7199.586854	7194.692384	0	0	0	11/3/2015	14:54:29.2420	20151103	14:54:34.2110	20151103	14:54:31.6650	26.89596	-79.98603566	26.89597113	-79.98612354	26.89596364	-79.98607505	37.078717	2	9.476032	2.42532	3.907126482	48.982375
15	Region589	New Schools	HIW	11/3/2015	42311	42311-HIW-15	after	5900	-49.560322	1.10654E-05	-38.0445299	0.000156873	0.070537618	8.176546	533.996455	-34.958116	-64.980445	-968.526438	0	1.119641	28.326495	1312	21807	21864	21835	7190.755079	7207.567448	7198.617619	0	0	0	11/3/2015	14:54:29.2420	20151103	14:54:38.8470	20151103	14:54:34.0410	26.89596	-79.98603566	26.89596667	-79.98620333	26.89597032	-79.98611383	36.503041	2	16.947841	6.830492	2.48120355	195.372693
16	Region591	New Schools	HIW	11/3/2015	42311	42311-HIW-16	after	5900	-54.368012	3.65762E-06	-38.0445299	0.000156873	0.023315879	0.512059	63.984892	-45.406031	-64.438172	-965.78154	0	0.40587	36.429291	82	21819	21828	21823	7194.518796	7197.148307	7195.716044	0	0	0	11/3/2015	14:54:31.3350	20151103	14:54:32.9120	20151103	14:54:32.0660	26.89596333	-79.98607333	26.89596805	-79.98609927	26.89596548	-79.98608514	36.94135	2	3.040601	1.039423	2.925277774	16.536998
17	Region592	New Schools	HIW	11/3/2015	42311	42311-HIW-17	after	5900	-43.674993	4.29043E-05	-38.0445299	0.000156873	0.273497707	16.260482	10589.7605	-20.205603	-64.997977	-971.611542	0	5.726557	19.55469	10297	21826	21914	21870	7196.377211	7222.728198	7209.571882	0	0	0	11/3/2015	14:54:32.5900	20151103	14:54:47.1180	20151103	14:54:39.8480	26.89596667	-79.98609167	26.89595881	-79.98635525	26.8959661	-79.98622347	35.815172	2	26.714155	23.758234	1.124416697	808.527653
18	Region594	New Schools	HIW	11/3/2015	42311	42311-HIW-18	after	5900	-35.673825	0.000270781	-38.0445299	0.000156873	1.726118035	25.730868	17120.13207	-18.721709	-64.99928	-979.622047	0	1.466891	9.311776	1630	21926	21980	21953	7226.264262	7243.637873	7234.71678	0	0	0	11/3/2015	14:54:49.1830	20151103	14:54:58.1290	20151103	14:54:53.6790	26.89595931	-79.98639076	26.89595333	-79.98656398	26.895955	-79.986475	35.042644	2	17.797521	5.840566	3.047225389	139.565629
19	Region595	New Schools	HIW	11/3/2015	42311	42311-HIW-19	after	5900	-47.55035	1.75778E-05	-38.0445299	0.000156873	0.112051581	5.095758	3127.930423	-29.489018	-64.999297	-967.889095	0	4.128575	29.470166	8508	21948	22049	21998	7233.189791	7266.229109	7249.092054	0	0	0	11/3/2015	14:54:52.8200	20151103	14:55:09.6080	20151103	14:55:01.0950	26.89595382	-79.98645969	26.89597503	-79.98678869	26.89595281	-79.98661872	34.565924	2	33.603935	15.492348	2.169066626	402.267928
20	Region596	New Schools	HIW	11/3/2015	42311	42311-HIW-20	after	5900	-52.33193	5.8453E-06	-38.0445299	0.000156873	0.037261471	19.012851	403.201614	-39.925517	-64.926427	-974.038569	0	1.600381	16.030557	388	21964	21975	21969	7238.724658	7242.17263	7240.337249	0	0	0	11/3/2015	14:54:55.4920	20151103	14:54:57.2940	20151103	14:54:56.3010	26.89595833	-79.986515	26.89595347	-79.98654925	26.89595672	-79.98653113	35.043408	2	3.52445	3.514239	1.002905608	41.519853
21	Region605	New Schools	HIW	11/3/2015	42311	42311-HIW-21	after	5900	-43.822765	4.1469E-05	-38.0445299	0.000156873	0.264348281	24.923702	2277.547505	-27.61172	-64.996518	-979.869731	0	1.274242	9.054965	1107	22572	22614	22593	7432.587919	7441.665346	7436.619745	0	0	0	11/3/2015	14:56:37.0830	20151103	14:56:44.0230	20151103	14:56:40.5160	26.89615054	-79.98673832	26.89611131	-79.9866591	26.89613	-79.986705	33.978667	2	10.147999	5.098121	1.990537102	106.632093
22	Region626	New Schools	HIW	11/3/2015	42311	42311-HIW-22	after	5900	-48.491739	1.41523E-05	-38.0445299	0.000156873	0.09021507	0.518426	297.049593	-35.489963	-64.947541	-965.765732	0	0.48698	34.733921	305	22703	22733	22718	7463.688914	7473.805815	7469.100399	0	0	0	11/3/2015	14:56:59.0280	20151103	14:57:04.0360	20151103	14:57:01.5350	26.89602988	-79.98645864	26.89604984	-79.98636078	26.896035	-79.986405	35.252347	2	11.572435	1.286904	8.992461753	46.471983
23	Region627	New Schools	HIW	11/3/2015	42311	42311-HIW-23	after	5900	-46.988429	2.00059E-05	-38.0445299	0.000156873	0.127529334	13.467096	8815.23313	-24.158201	-64.996415	-974.237965	0	10.223153	22.774354	21274	22744	22846	22795	7479.366683	7525.374755	7499.466828	0	0	0	11/3/2015	14:57:05.8660	20151103	14:57:22.9370	20151103	14:57:14.3860	26.89606876	-79.98630894	26.89630502	-79.98594109	26.89614191	-79.98612665	36.24145	2	46.558065	27.097106	1.718193264	118.722104
24	Region628	New Schools	HIW	11/3/2015	42311	42311-HIW-24	after	5900	-52.693653	5.37817E-06	-38.0445299	0.000156873	0.0342837	1.449975	752.462179	-30.507289	-64.981083	-971.442208	0	3.246072	37.276586	4394	22808	22874	22841	7506.027941	7534.519501	7523.365967	0	0	0	11/3/2015	14:57:16.4940	20151103	14:57:27.6420	20151103	14:57:22.0960	26.89618333	-79.98608	26.89634522	-79.98586234	26.89629362	-79.98595681	38.726561	2	28.830957	7.613782	3.786680128	63.41387
25	Region57	New Schools	MG111	11/3/2015	42311	42311-MG111-25	after	5929	-54.508825	3.54093E-06	-39.2599035	0.00011858	0.029861241	0.545308	77.926414	-40.63908	-64.922458	-973.479437	0	0.510594	17.299469	196	3882	3900	3891	1303.000914	1309.291309	1306.442329	0	0	0	11/3/2015	18:05:39.5720	20151103	18:05:42.5980	20151103	18:05:41.0500	26.97788813	-80.02482959	26.97786043	-80.02477465	26.97787136	-80.02480047	17.844777	2	6.780439	2.227334	3.044194988	31.628472
26	Region58	New Schools	MG111	11/3/2015	42311	42311-MG111-26	after	5929	-53.02662	4.98125E-06	-39.2599035	0.00011858	0.042007646	1.795874	370.757483	-42.808382	-64.785923	-974.182538	0	1.726872	15.669684	314	3900	3908	3904	1309.291309	1311.601097	1310.964418	0	0	0	11/3/2015	18:05:42.5980	20151103	18:05:43.9380	20151103	18:05:43.2460	26.97786043	-80.02477465	26.97785451	-80.02475239	26.97785667	-80.02475833	17.465558	2	3.488321	2.474816	1.409527415	36.280192
27	Region66	New Schools	MG111	11/3/2015	42311	42311-MG111-27	after	5929	-42.6913	5.38109E-05	-39.2599035	0.00011858	0.453795672	0.459481	1336.054705	-33.227747	-64.754522	-973.414938	0	0.576053	17.011713	547	4596	4642	4619	1564.661798	1581.11557	1572.55868	0	0	0	11/3/2015	18:07:39.3530	20151103	18:07:47.1720	20151103	18:07:43.2640	26.97764	-80.02483572	26.97762	-80.02499833	26.977635	-80.024915	17.471194	2	16.453772	2.771794	5.936145327	51.506438
28	Region67	New Schools	MG111	11/3/2015	42311	42311-MG111-28	after	5929	-48.642336	1.36699E-05	-39.2599035	0.00011858	0.115280739	2.961137	249.006567	-38.808714	-64.683503	-974.81041	0	0.422622	14.524271	111	4615	4627	4621	1570.974014	1575.428071	1572.55868	0	0	0	11/3/2015	18:07:42.6110	20151103	18:07:44.5460	20151103	18:07:43.5820	26.97763622	-80.0248991	26.97763333	-80.02494383	26.977635	-80.024915	17.485408	2	4.897711	1.237408	3.958040517	12.721114
29	Region68	New Schools	MG111	11/3/2015	42311	42311-MG111-29	after	5929	-42.300228	5.88813E-05	-39.2599035	0.00011858	0.496555218	0.920778	2265.259636	-30.675773	-64.988764	-973.800371	0	0.892584	16.605512	541	4694	4723	4708	1601.017412	1613.056724	1605.846758	0	0	0	11/3/2015	18:07:56.0440	20151103	18:08:00.8800	20151103	18:07:58.3840	26.97758541	-80.02519379	26.97760052	-80.02531362	26.97759167	-80.02524167	17.52629	2	12.790377	3.673842	3.481471713	57.843264
30	Region73	New Schools	MG111	11/3/2015	42311	42311-MG111-30	after	5929	-48.37284	1.45451E-05	-39.2599035	0.00011858	0.122660957	4.54595	782.212638	-36.448886	-64.889322	-978.228567	0	1.24772	10.350212	605	5460	5483	5471	1875.704088	1884.28271	1879.910738	0	0	0	11/3/2015	18:10:04.3750	20151103	18:10:08.1350	20151103	18:10:06.1750	26.97737	-80.02488	26.97737659	-80.02479436	26.977375	-80.02483833	14.896162	2	8.681364	2.573809	3.372963573	42.139306
31	Region75	New Schools	MG111	11/3/2015	42311	42311-MG111-31	after	5929	-43.725215	4.2411E-05	-39.2599035	0.00011858	0.357658746	0.787178	1259.906747	-28.734031	-64.970987	-974.074622	0	0.689236	15.961719	557	5479	5518	5498	1882.297391	1896.437108	1889.849602	0	0	0	11/3/2015	18:10:07.4780	20151103	18:10:14.0050	20151103	18:10:10.6470	26.97737517	-80.0248143	26.97738765	-80.02467262	26.97738224	-80.02473869	16.748897	2	14.844448	3.860713	3.845001688	66.47133
32	Region87	New Schools	MG111	11/3/2015	42311	42311-MG111-32	after	5929	-42.494077	5.63109E-05	-39.2599035	0.00011858	0.474878656	1.754993	3492.856814	-22.227095	-64.997849	-974.22116	0	1.439119	15.921908	2704	6034	6126	6080	2082.645787	2117.663249	2098.643295	0	0	0	11/3/2015	18:11:40.7580	20151103	18:11:56.1900	20151103	18:11:48.5310	26.97712918	-80.02464567	26.97716333	-80.02499333	26.97714	-80.024805	17.676901	2	35.017462	4.70215	7.44711717	218.032017
33	Region88	New Schools	MG111	11/3/2015	42311	42311-MG111-33	after	5929	-41.448099	7.16457E-05	-39.2599035	0.00011858	0.604199623	1.279724	3684.6868	-26.871941	-64.953492	-973.794701	0	1.193215	16.305334	675	6144	6171	6157	2124.059117	2132.838225	2128.297611	0	0	0	11/3/2015	18:11:59.1600	20151103	18:12:03.6650	20151103	18:12:01.3970	26.97719333	-80.02504833	26.97721333	-80.02513333	26.97720667	-80.02508833	17.585058	2	8.779108	2.82129	3.111735412	68.381167
34	Region91	New Schools	SUN	11/3/2015	42311	42311-SUN-34	after	5949	-41.020426	7.90601E-05	-37.09412867	0.000195248	0.404920968	1.335741	6625.117925	-27.891335	-64.970836	-971.693853	0	1.944215	20.021362	1964	7969	8018	7993	2762.918043	2779.25554	2771.16352	0	0	0	11/3/2015	17:50:23.3260	20151103	17:50:31.7990	20151103	17:50:27.4320	26.97680667	-80.015985	26.97681247	-80.01614613	26.9768184	-80.01606691	21.357103	2	16.690442	4.504165	3.705557412	88.324887
35	Region99	New Schools	SUN	11/3/2015	42311	42311-SUN-35	after	5949	-44.39276	3.63684E-05	-37.09412867	0.000195248	0.186267406	1.422252	3305.879094	-26.817977	-64.995272	-976.396727	0	2.108974	18.355988	3920	3596	3687	3641	1356.119701	1390.105661	1373.437954	0	0	0	11/3/2015	17:38:07.9720	20151103	17:38:23.5420	20151103	17:38:15.8350	26.97599882	-80.01626653	26.97598667	-80.01660833	26.9759924	-80.0164407	19.77824	2	33.98596	6.42659	5.288334871	77.520907
36	Region106	New Schools	SUN	11/3/2015	42311	42311-SUN-36	after	5949	-45.1656	3.04397E-05	-37.09412867	0.000195248	0.155902424	6.425573	11913.50039	-21.77798	-64.979555	-978.521537	0	9.080453	14.588017	6421	2469	2503	2486	948.551776	959.706198	954.435234	0	0	0	11/3/2015	17:34:56.8760	20151103	17:35:02.6450	20151103	17:34:59.8520	26.97571296	-80.01641842	26.97571381	-80.01630647	26.97571	-80.01635936	21.01359	2	11.56934	15.079206	0.76723801	46.845518
37	Region122	New Schools	SUN	11/3/2015	42311	42311-SUN-37	after	5949	-39.159806	0.000121344	-37.09412867	0.000195248	0.621487312	4.584681	15774.45692	-22.023061	-64.937215	-976.616351	0	3.016082	16.557344	1889	1782	1812	1797	703.683219	714.918886	708.517703	0	0	0	11/3/2015	17:33:01.2460	20151103	17:33:06.2530	20151103	17:33:03.7900	26.9754	-80.01653667	26.97540167	-80.01664833	26.975405	-80.016585	21.142025	2	11.235668	3.911365	2.872569551	27.523036
38	Region123	New Schools	SUN	11/3/2015	42311	42311-SUN-38	after	5949	-44.836977	3.28324E-05	-37.09412867	0.000195248	0.168157084	5.685041	5887.645071	-24.324892	-64.98523	-977.105988	0	4.160519	15.399597	2942	1838	1872	1855	724.778025	737.884853	730.86934	0	0	0	11/3/2015	17:33:10.6680	20151103	17:33:16.3160	20151103	17:33:13.4180	26.97540721	-80.01674709	26.975415	-80.01687833	26.97540667	-80.01680833	21.084638	2	13.279492	5.509393	2.410336674	32.14776
39	Region124	New Schools	SUN	11/3/2015	42311	42311-SUN-39	after	5949	-56.853325	2.0638E-06	-37.09412867	0.000195248	0.010570131	4.543565	236.717024	-40.01693	-64.977943	-977.943646	0	2.661155	16.684646	914	1817	1833	1825	717.047874	723.035649	719.588398	0	0	0	11/3/2015	17:33:07.0950	20151103	17:33:09.8100	20151103	17:33:08.4650	26.97540469	-80.01666951	26.97540587	-80.01672961	26.97540667	-80.016695	21.228211	2	6.468835	3.378689	1.914599124	17.113481
40	Region128	New Schools	SUN	11/3/2015	42311	42311-SUN-40	after	5949	-51.033335	7.88255E-06	-37.09412867	0.000195248	0.040371917	2.722334	1308.706253	-31.462128	-64.959523	-977.975954	0	3.851978	18.297158	2646	657	690	673	307.818807	319.909841	313.913192	0	0	0	11/3/2015	17:29:51.6250	20151103	17:29:57.2030	20151103	17:29:54.3150	26.97518667	-80.01640465	26.97518	-80.01628333	26.975185	-80.01634333	21.019492	2	12.091034	6.41298	1.885400235	33.415528
41	Region82	New Schools	TUN	11/3/2015	42311	42311-TUN-41	after	5967	-47.533886	1.76446E-05	-39.11930505	0.000122481	0.144059501	2.093535	348.1913	-35.288369	-64.448071	-972.451999	0	0.457841	18.628007	111	4069	4080	4074	1516.437197	1520.193508	1518.882745	0	0	0	11/3/2015	16:03:57.1360	20151103	16:03:59.1070	20151103	16:03:58.0970	26.94533638	-80.03077813	26.94533369	-80.03074059	26.94533421	-80.03075371	20.721542	2	4.592732	1.088919	4.21769847	13.858286
42	Region84	New Schools	TUN	11/3/2015	42311	42311-TUN-42	after	5967	-62.115061	6.1446E-07	-39.11930505	0.000122481	0.005016772	10.795697	5.243469	-58.539698	-64.713605	-978.632253	0	0.197985	10.192117	48	4166	4177	4171	1560.559173	1567.085647	1564.117686	0	0	0	11/3/2015	16:04:13.9120	20151103	16:04:15.8450	20151103	16:04:14.8050	26.94534	-80.03033833	26.94533833	-80.03027268	26.94533833	-80.03030257	20.987814	2	7.49135	1.039423	7.207219775	19.85998
43	Region85	New Schools	TUN	11/3/2015	42311	42311-TUN-43	after	5967	-36.896317	0.000204347	-39.11930505	0.000122481	1.668394712	9.503064	22701.50195	-18.459026	-64.998238	-976.806762	0	2.577475	11.956882	1406	4186	4212	4199	1571.489344	1583.665465	1577.625882	0	0	0	11/3/2015	16:04:17.4960	20151103	16:04:21.9570	20151103	16:04:19.7080	26.94533833	-80.03022833	26.94532708	-80.03010705	26.94533711	-80.0301668	21.459946	2	12.761781	9.057827	1.408923023	182.487739
44	Region87	New Schools	TUN	11/3/2015	42311	42311-TUN-44	after	5967	-51.421305	7.20891E-06	-39.11930505	0.000122481	0.058857255	6.073093	119.957889	-43.910709	-64.547679	-974.299802	0	0.386071	15.293094	39	4211	4215	4213	1583.072874	1584.722426	1584.251125	0	0	0	11/3/2015	16:04:21.7860	20151103	16:04:22.5260	20151103	16:04:22.1260	26.94532824	-80.03011288	26.945325	-80.03009667	26.94532593	-80.0301013	21.366187	2	2.194143	1.435393	1.528600878	9.107977
45	Region88	New Schools	TUN	11/3/2015	42311	42311-TUN-45	after	5967	-42.603369	5.49115E-05	-39.11930505	0.000122481	0.448325668	0.297209	779.627585	-31.104962	-64.736696	-971.443454	0	0.329407	20.737163	193	4827	4855	4841	1867.796217	1881.954024	1875.895673	0	0	0	11/3/2015	16:06:09.4620	20151103	16:06:14.3040	20151103	16:06:11.8630	26.94553794	-80.02990978	26.94554097	-80.03005223	26.9455391	-80.02999129	21.034372	2	15.070601	1.039423	14.49900666	38.881023
46	Region89	New Schools	TUN	11/3/2015	42311	42311-TUN-46	after	5967	-42.187125	6.04349E-05	-39.11930505	0.000122481	0.493421427	0.686566	2944.30337	-29.170461	-64.993725	-972.093374	0	1.130325	19.957541	2375	4866	4969	4917	1889.033717	1934.950394	1913.344221	0	0	0	11/3/2015	16:06:16.2430	20151103	16:06:34.0540	20151103	16:06:25.0190	26.94554994	-80.03012276	26.94552231	-80.03058124	26.94554167	-80.03036675	20.644107	2	47.121644	2.82129	16.70216249	187.042749
47	Region113	New Schools	TUN	11/3/2015	42311	42311-TUN-47	after	5967	-45.267366	2.97347E-05	-39.11930505	0.000122481	0.242769377	0.974436	1033.98849	-31.470446	-64.972596	-971.935163	0	0.80679	19.62028	489	7233	7262	7247	3012.24971	3025.739561	3018.164665	0	0	0	11/3/2015	16:13:06.1420	20151103	16:13:11.1740	20151103	16:13:08.6070	26.94613908	-80.03099769	26.94612517	-80.03113258	26.94613167	-80.03105667	20.594716	2	13.730638	2.326327	5.902282009	61.865393
48	Region124	New Schools	TUN	11/3/2015	42311	42311-TUN-48	after	5967	-37.875768	0.000163088	-39.11930505	0.000122481	1.331538428	1.895953	5677.147408	-21.831141	-64.811255	-972.146681	0	0.807635	19.226102	669	8193	8233	8213	3478.983588	3496.272223	3487.685195	0	0	0	11/3/2015	16:15:52.3050	20151103	16:15:59.3320	20151103	16:15:55.8770	26.94643167	-80.03191667	26.94645054	-80.03174456	26.94643744	-80.03182948	21.122055	2	18.145009	3.514239	5.163282577	87.436186
49	Region125	New Schools	TUN	11/3/2015	42311	42311-TUN-49	after	5967	-42.26802	5.93196E-05	-39.11930505	0.000122481	0.484315652	9.558148	6987.376665	-26.292403	-64.983586	-977.23076	0	2.732904	11.552428	773	8224	8237	8230	3492.565997	3499.067016	3494.392252	0	0	0	11/3/2015	16:15:57.7610	20151103	16:15:59.9910	20151103	16:15:58.8210	26.94644719	-80.03178168	26.94645382	-80.03171666	26.94644833	-80.03176333	21.110576	2	7.501638	7.12747	1.052496608	105.489195
50	Region126	New Schools	TUN	11/3/2015	42311	42311-TUN-50	after	5967	-42.427239	5.71842E-05	-39.11930505	0.000122481	0.466881435	0.501677	1219.946585	-32.328935	-64.853247	-971.151933	0	0.494963	20.90807	60	8238	8243	8240	3500.067635	3502.340126	3500.426244	0	0	0	11/3/2015	16:16:00.2610	20151103	16:16:01.1050	20151103	16:16:00.6140	26.946455	-80.03170667	26.94645767	-80.03168398	26.94645542	-80.03170309	21.409747	2	2.837691	1.088919	2.605970692	12.403733
51	Region127	New Schools	TUN	11/3/2015	42311	42311-TUN-51	after	5967	-47.630427	1.72567E-05	-39.11930505	0.000122481	0.140892477	2.882263	349.740267	-34.603769	-64.904679	-972.981462	0	0.470215	18.299683	266	8263	8290	8276	3512.395692	3524.470441	3518.92787	0	0	0	11/3/2015	16:16:04.6330	20151103	16:16:09.2250	20151103	16:16:06.9150	26.94647243	-80.03158429	26.94648906	-80.03146426	26.94648347	-80.0315197	21.181946	2	12.986351	2.870787	4.523620526	45.663712
52	Region128	New Schools	TUN	11/3/2015	42311	42311-TUN-52	after	5967	-63.417265	4.55275E-07	-39.11930505	0.000122481	0.003717098	12.54206	5.133835	-58.574801	-64.912614	-981.119214	0	0.261623	8.516042	37	8297	8303	8300	3529.20512	3532.561224	3531.118284	0	0	0	11/3/2015	16:16:10.4260	20151103	16:16:11.4470	20151103	16:16:10.9360	26.94649167	-80.03141667	26.94649667	-80.03138333	26.94649452	-80.03139766	21.058102	2	3.721646	1.286904	2.891937549	14.350241
53	Region130	New Schools	TUN	11/3/2015	42311	42311-TUN-53	after	5967	-40.857828	8.20762E-05	-39.11930505	0.000122481	0.670112478	1.272035	2626.474416	-26.840848	-64.821987	-971.923266	0	0.742445	19.676007	345	8321	8343	8332	3541.521708	3553.85423	3547.947271	0	0	0	11/3/2015	16:16:14.4930	20151103	16:16:18.2960	20151103	16:16:16.4150	26.94651795	-80.03129661	26.94654	-80.031175	26.94653	-80.03123333	20.948042	2	12.332522	1.831364	6.734063791	40.304311
54	Region131	New Schools	TUN	11/3/2015	42311	42311-TUN-54	after	5967	-44.003876	3.97752E-05	-39.11930505	0.000122481	0.324745323	0.627213	1423.677287	-32.518624	-64.979948	-972.462733	0	0.830438	18.820183	453	9422	9448	9435	4064.896324	4076.494637	4070.581449	0	0	0	11/3/2015	16:19:27.3720	20151103	16:19:32.1340	20151103	16:19:29.7790	26.94668167	-80.03127333	26.94668833	-80.03138939	26.94668227	-80.03133055	19.447396	2	11.990079	1.682875	7.124759118	42.639267
55	Region132	New Schools	TUN	11/3/2015	42311	42311-TUN-55	after	5967	-45.601098	2.75353E-05	-39.11930505	0.000122481	0.224812629	1.781916	1564.281464	-31.229548	-64.989162	-972.379014	0	1.318053	19.181498	3089	9449	9564	9506	4076.886403	4133.027133	4105.831353	0	0	0	11/3/2015	16:19:32.2900	20151103	16:19:52.2810	20151103	16:19:42.2420	26.94668833	-80.03139333	26.94669	-80.031955	26.94667	-80.03168333	20.963414	2	56.14073	4.751647	11.81500436	505.012985
56	Region153	New Schools	TUN	11/3/2015	42311	42311-TUN-56	after	5967	-45.843561	2.60402E-05	-39.11930505	0.000122481	0.212605456	1.866892	2234.751572	-31.447562	-64.990547	-973.129328	0	1.991102	18.065765	1770	10485	10528	10506	4576.212245	4594.414989	4586.657036	0	0	0	11/3/2015	16:22:31.6580	20151103	16:22:39.1030	20151103	16:22:35.3710	26.94699933	-80.03173794	26.9469762	-80.03155684	26.94699	-80.03163333	19.932657	2	18.865669	4.850639	3.889316232	139.566837
57	Region154	New Schools	TUN	11/3/2015	42311	42311-TUN-57	after	5967	-37.394808	0.000182188	-39.11930505	0.000122481	1.487475101	0.476255	6368.250602	-24.174627	-64.650445	-973.01246	0	0.810978	17.775685	213	11766	11778	11772	5177.67835	5184.796367	5181.987193	0	0	0	11/3/2015	16:26:13.9050	20151103	16:26:15.9470	20151103	16:26:14.9360	26.94714833	-80.03161333	26.94712162	-80.03167846	26.94713144	-80.03165242	18.25194	2	8.120321	1.138415	7.133005978	22.363141
58	Region155	New Schools	TUN	11/3/2015	42311	42311-TUN-58	after	5967	-41.504374	7.07233E-05	-39.11930505	0.000122481	0.577421705	2.31235	3706.717612	-22.420117	-64.966603	-972.902191	0	1.216004	17.969451	909	11800	11836	11818	5195.580839	5214.055379	5205.089569	0	0	0	11/3/2015	16:26:20.0080	20151103	16:26:26.1620	20151103	16:26:23.0720	26.94710771	-80.03178565	26.94713134	-80.03196886	26.94711535	-80.03188046	20.281801	2	18.755575	4.108195	4.565405245	132.864076
59	Region156	New Schools	TUN	11/3/2015	42311	42311-TUN-59	after	5967	-43.852566	4.11854E-05	-39.11930505	0.000122481	0.33625899	1.45503	1183.22758	-33.423337	-64.957149	-972.054209	0	0.66655	19.997983	202	11836	11850	11843	5214.055379	5219.631881	5216.926514	0	0	0	11/3/2015	16:26:26.1620	20151103	16:26:28.6320	20151103	16:26:27.4240	26.94713134	-80.03196886	26.94714333	-80.03202333	26.94713833	-80.03199667	21.453013	2	5.576502	2.029349	2.747926552	38.271612
60	Region167	New Schools	TUN	11/3/2015	42311	42311-TUN-60	after	5967	-39.269849	0.000118308	-39.11930505	0.000122481	0.965929889	0.689675	4740.626829	-24.385814	-64.939769	-971.970072	0	0.92967	19.640644	432	12648	12670	12659	5607.824237	5620.00073	5614.085514	0	0	0	11/3/2015	16:28:49.3820	20151103	16:28:53.2230	20151103	16:28:51.3210	26.94746297	-80.03191792	26.94746988	-80.03179554	26.94746667	-80.031855	20.330319	2	12.395973	2.969779	4.174038876	57.663188
61	Region69	New Schools	WRT	11/3/2015	42311	42311-WRT-61	after	5988	-47.786764	1.66465E-05	-38.40254494	0.000144459	0.115233325	0.673916	403.07345	-33.038388	-64.985018	-970.057517	0	0.561783	23.968974	454	1685	1724	1704	517.818329	529.450328	522.804091	0	0	0	11/3/2015	16:56:31.1970	20151103	16:56:37.7800	20151103	16:56:34.4060	26.96290334	-80.00708823	26.96289833	-80.0072051	26.96290167	-80.00713833	24.64289	2	11.986289	2.82129	4.248513623	69.792631
62	Region71	New Schools	WRT	11/3/2015	42311	42311-WRT-62	after	5988	-45.85877	2.59491E-05	-38.40254494	0.000144459	0.179629431	0.631691	746.142121	-34.007503	-64.835427	-971.289984	0	0.667124	20.763706	310	1810	1832	1821	555.566388	562.079654	558.823152	0	0	0	11/3/2015	16:56:52.1470	20151103	16:56:55.8730	20151103	16:56:54.0770	26.96290357	-80.00746682	26.96289667	-80.00753185	26.96289891	-80.00749919	21.395397	2	6.912777	2.276831	3.036139705	34.493976
63	Region72	New Schools	WRT	11/3/2015	42311	42311-WRT-63	after	5988	-48.656941	1.3624E-05	-38.40254494	0.000144459	0.094310575	0.814095	264.05881	-36.716047	-64.96403	-969.679418	0	0.449679	24.811914	427	1847	1893	1870	566.38334	579.429562	572.455217	0	0	0	11/3/2015	16:56:58.3550	20151103	16:57:06.0220	20151103	16:57:02.1700	26.96289333	-80.007575	26.96288121	-80.00770516	26.96289167	-80.00763605	25.626009	2	13.525005	1.633379	8.280383793	56.264953
64	Region73	New Schools	WRT	11/3/2015	42311	42311-WRT-64	after	5988	-45.982309	2.52214E-05	-38.40254494	0.000144459	0.1745917	0.754313	880.830568	-34.694216	-64.870964	-969.7584	0	0.810273	24.371786	442	1942	1968	1955	593.838576	600.180318	597.354355	0	0	0	11/3/2015	16:57:14.2910	20151103	16:57:18.6250	20151103	16:57:16.4200	26.96287833	-80.00785	26.96287667	-80.00791333	26.962875	-80.007885	25.126099	2	6.341742	1.583882	4.003923272	27.820678
65	Region86	New Schools	WRT	11/3/2015	42311	42311-WRT-65	after	5988	-46.520031	2.22842E-05	-38.40254494	0.000144459	0.154259313	2.276267	489.664772	-31.225173	-64.994945	-970.385726	0	0.509812	23.140182	721	3316	3385	3350	1015.338981	1035.77643	1025.162739	0	0	0	11/3/2015	17:01:04.1360	20151103	17:01:15.5720	20151103	17:01:09.7150	26.96332	-80.00694517	26.963325	-80.00714956	26.963315	-80.00704345	25.416449	2	20.871491	1.435393	14.54061083	71.769158
66	Region87	New Schools	WRT	11/3/2015	42311	42311-WRT-66	after	5988	-45.783928	2.64002E-05	-38.40254494	0.000144459	0.182751813	4.426404	573.151127	-35.762558	-64.960454	-971.146008	0	0.503698	21.174697	173	3370	3386	3378	1031.631384	1036.210472	1033.659271	0	0	0	11/3/2015	17:01:13.1110	20151103	17:01:15.7320	20151103	17:01:14.4240	26.96331972	-80.00710833	26.963325	-80.00715393	26.96332333	-80.00712833	25.601101	2	5.026694	1.48489	3.385229882	19.426834
67	Region88	New Schools	WRT	11/3/2015	42311	42311-WRT-67	after	5988	-47.094304	1.9524E-05	-38.40254494	0.000144459	0.135152503	2.673333	703.916343	-32.748243	-64.878377	-970.805364	0	0.836488	21.957768	676	3392	3431	3411	1038.116716	1050.160792	1043.983057	0	0	0	11/3/2015	17:01:16.7030	20151103	17:01:23.2940	20151103	17:01:19.9320	26.96332554	-80.00717311	26.96333833	-80.00729333	26.96333212	-80.00723168	24.631101	2	12.044076	3.959706	3.041659153	68.968118
68	Region126	New Schools	WRT	11/3/2015	42311	42311-WRT-68	after	5988	-48.990454	1.2617E-05	-38.40254494	0.000144459	0.087339177	1.923315	1884.799215	-24.383452	-64.997033	-975.281543	0	3.465921	22.809687	11764	3456	3623	3539	1057.355073	1106.082495	1082.984114	0	0	0	11/3/2015	17:01:27.4850	20151103	17:01:55.4360	20151103	17:01:41.3500	26.96334009	-80.0073655	26.96337667	-80.00785167	26.96336833	-80.00762	24.733002	2	49.054586	7.128832	6.881153322	101.766529
69	Region147	New Schools	WRT	11/3/2015	42311	42311-WRT-69	after	5988	-44.258798	3.75077E-05	-38.40254494	0.000144459	0.25964185	2.550147	1622.854653	-27.460268	-64.999613	-970.850966	0	1.003847	22.072659	3245	4011	4170	4090	1223.805106	1272.338018	1246.028265	0	0	0	11/3/2015	17:03:00.7800	20151103	17:03:27.4350	20151103	17:03:13.9200	26.96369595	-80.00829468	26.963655	-80.007815	26.96364761	-80.00807807	24.622806	2	48.879634	5.098121	9.587774398	333.568954
70	Region180	New Schools	WRT	11/3/2015	42311	42311-WRT-70	after	5988	-41.913826	6.43602E-05	-38.40254494	0.000144459	0.44552481	3.740213	11640.30095	-19.7037	-64.999307	-970.994553	0	4.196188	21.734522	7630	5283	5372	5327	1608.682221	1632.94548	1620.860968	0	0	0	11/3/2015	17:06:34.1850	20151103	17:06:48.9650	20151103	17:06:41.4860	26.96394669	-80.00774814	26.96391879	-80.00799	26.96392833	-80.00786893	25.474735	2	25.241636	8.711352	2.897556659	315.654676
71	Region181	New Schools	WRT	11/3/2015	42311	42311-WRT-71	after	5988	-49.509334	1.11961E-05	-38.40254494	0.000144459	0.077503461	3.38936	395.814121	-34.998798	-64.996127	-971.175154	0	0.820225	21.617006	580	5380	5414	5397	1635.823397	1645.208915	1640.420708	0	0	0	11/3/2015	17:06:50.2870	20151103	17:06:55.9540	20151103	17:06:53.0940	26.96391333	-80.00801833	26.963905	-80.00811189	26.96390723	-80.00806384	25.006366	2	9.831628	2.672801	3.678398803	44.566626
72	Region197	New Schools	WRT	11/3/2015	42311	42311-WRT-72	after	5988	-50.314785	9.30083E-06	-38.40254494	0.000144459	0.064383709	6.645025	3420.056224	-21.863467	-64.996209	-978.598245	0	8.531392	17.30012	29819	6501	6673	6587	1956.325301	2014.294383	1984.737002	0	0	0	11/3/2015	17:09:57.2490	20151103	17:10:26.2540	20151103	17:10:11.6620	26.96416333	-80.00820167	26.96412833	-80.00762167	26.96413119	-80.00791886	23.945145	2	57.969081	21.015174	2.758439259	151.400674
73	Region211	New Schools	WRT	11/3/2015	42311	42311-WRT-73	after	5988	-44.707915	3.38227E-05	-38.40254494	0.000144459	0.234133196	2.421632	5843.143189	-18.932308	-64.990589	-975.353561	0	4.008171	22.407057	11661	7627	7770	7698	2320.548015	2368.388659	2343.553878	0	0	0	11/3/2015	17:13:06.8930	20151103	17:13:31.2170	20151103	17:13:18.9120	26.96444434	-80.00796471	26.964475	-80.00844	26.96448	-80.00819219	24.828689	2	47.840644	9.068806	5.27529688	110.464595
1	Region261	New Schools	HIW	11/4/2015	42312	42312-HIW-1	after	5902	-53.942824	4.03383E-06	-39.27038923	0.000118294	0.034100168	2.242922	627.577813	-33.393271	-64.966896	-974.176066	0	3.609592	30.68673	4959	3237	3304	3270	1101.193195	1141.151193	1122.171984	0	0	0	11/4/2015	12:24:02.2760	20151104	12:24:17.1010	20151104	12:24:09.5700	26.89519212	-79.98703863	26.89520667	-79.98663828	26.89519667	-79.98682833	32.929652	2	40.715361	5.575182	7.302965356	85.581466
2	Region271	New Schools	HIW	11/4/2015	42312	42312-HIW-2	after	5902	-46.942755	2.02174E-05	-39.27038923	0.000118294	0.170908406	3.694017	599.041293	-30.436357	-64.992351	-966.948487	0	0.687449	31.135561	250	4494	4511	4502	1766.172084	1774.12899	1770.283898	0	0	0	11/4/2015	12:28:42.3690	20151104	12:28:46.1260	20151104	12:28:44.1360	26.89484525	-79.9862715	26.89483384	-79.98635035	26.89484139	-79.98631262	34.829578	2	8.53008	1.979853	4.308441081	35.67881
3	Region279	New Schools	HIW	11/4/2015	42312	42312-HIW-3	after	5902	-50.453376	9.00871E-06	-39.27038923	0.000118294	0.076155509	1.170338	390.445882	-38.18114	-64.897552	-966.317362	0	1.005557	33.53786	386	6860	6878	6869	3012.579378	3023.301212	3018.118771	0	0	0	11/4/2015	12:37:30.1090	20151104	12:37:34.1140	20151104	12:37:32.1250	26.89402426	-79.98626637	26.89404094	-79.98616075	26.8940353	-79.98621228	34.708198	2	11.54839	2.672801	4.320707004	86.395458
4	Region280	New Schools	HIW	11/4/2015	42312	42312-HIW-4	after	5902	-55.845262	2.603E-06	-39.27038923	0.000118294	0.022004562	4.638614	319.080361	-34.473888	-64.885497	-974.940881	0	2.844032	29.8992	2126	6842	6878	6860	3000.820381	3023.301212	3012.579378	0	0	0	11/4/2015	12:37:26.1240	20151104	12:37:34.1140	20151104	12:37:30.1090	26.89402237	-79.98638462	26.89404094	-79.98616075	26.89402426	-79.98626637	34.537814	2	23.307386	3.847423	6.057921367	50.178347
5	Region281	New Schools	HIW	11/4/2015	42312	42312-HIW-5	after	5902	-58.012123	1.58048E-06	-39.27038923	0.000118294	0.01336062	7.026284	111.26701	-40.799093	-64.962582	-976.517218	0	1.633379	26.530027	759	6822	6844	6833	2988.482801	3001.94464	2995.118855	0	0	0	11/4/2015	12:37:21.6220	20151104	12:37:26.5730	20151104	12:37:24.0440	26.89401833	-79.98650833	26.89402167	-79.98637333	26.89401989	-79.98644178	33.556311	2	13.78707	1.655592	8.327577084	30.75109
6	Region287	New Schools	HIW	11/4/2015	42312	42312-HIW-6	after	5902	-50.152943	9.65396E-06	-39.27038923	0.000118294	0.081610234	9.570956	1114.838542	-27.8055	-64.980038	-975.649863	0	2.679257	24.861147	1245	11841	11863	11852	5696.106144	5708.626165	5700.836958	0	0	0	11/4/2015	12:56:15.5480	20151104	12:56:20.4570	20151104	12:56:18.0090	26.89242167	-79.98600833	26.89243167	-79.98588333	26.89243	-79.98596167	34.432103	2	12.52002	4.430475	2.825886615	29.224069
7	Region39	New Schools	MG111	11/4/2015	42312	42312-MG111-7	after	5932	-46.620632	2.17739E-05	-39.84947916	0.000103527	0.210322006	0.755127	1315.005069	-28.838119	-64.996981	-977.08212	0	1.401196	17.258035	1557	2757	2811	2784	1026.876319	1046.166178	1035.528075	0	0	0	11/4/2015	16:03:13.1770	20151104	16:03:22.3940	20151104	16:03:17.7680	26.9777856	-80.0253086	26.977785	-80.025115	26.97778833	-80.02522167	18.013162	2	19.289859	3.023343	6.380307825	40.702266
8	Region40	New Schools	MG111	11/4/2015	42312	42312-MG111-8	after	5932	-43.598737	4.36643E-05	-39.84947916	0.000103527	0.421768573	1.171883	4426.210972	-22.897603	-64.984251	-979.66103	0	2.351874	16.241379	1473	2872	2902	2887	1069.102734	1079.50846	1075.331979	0	0	0	11/4/2015	16:03:32.6040	20151104	16:03:37.8830	20151104	16:03:35.3520	26.977805	-80.02488667	26.97781833	-80.02478333	26.97781333	-80.024825	17.413262	2	11.085203	4.063218	2.728183179	27.057121
9	Region41	New Schools	MG111	11/4/2015	42312	42312-MG111-9	after	5932	-39.007995	0.000125661	-39.84947916	0.000103527	1.213803585	0.376329	3021.339706	-27.21765	-64.94262	-972.837314	0	0.557837	17.988411	417	3608	3644	3626	1351.108606	1367.961602	1360.274832	0	0	0	11/4/2015	16:05:38.0980	20151104	16:05:44.1030	20151104	16:05:41.1030	26.97757625	-80.02475417	26.97760887	-80.02491965	26.97759444	-80.02484411	18.36474	2	17.239902	1.435393	12.01057968	48.564615
10	Region51	New Schools	MG111	11/4/2015	42312	42312-MG111-10	after	5932	-44.372717	3.65366E-05	-39.84947916	0.000103527	0.352919955	2.695067	5652.930244	-28.399138	-64.983041	-974.668509	0	3.589662	15.195183	6092	4444	4527	4485	1666.61944	1696.956386	1680.719224	0	0	0	11/4/2015	16:08:01.3910	20151104	16:08:15.6880	20151104	16:08:08.3100	26.97728	-80.02496167	26.97727667	-80.02465739	26.97727893	-80.02482002	17.89025	2	30.859904	9.750775	3.164866793	344.763605
11	Region61	New Schools	MG111	11/4/2015	42312	42312-MG111-11	after	5932	-41.887782	6.47473E-05	-39.84947916	0.000103527	0.625417049	7.590491	3897.655015	-20.399241	-64.996636	-978.134872	0	1.396657	10.392422	1947	5201	5269	5235	1952.929203	1980.262786	1966.815412	0	0	0	11/4/2015	16:10:11.6690	20151104	16:10:23.3410	20151104	16:10:17.4190	26.97693463	-80.02475025	26.97693261	-80.0250251	26.976935	-80.02489	17.982913	2	28.035527	6.780996	4.134426123	242.54567
12	Region62	New Schools	MG111	11/4/2015	42312	42312-MG111-12	after	5932	-41.294143	7.42311E-05	-39.84947916	0.000103527	0.717023873	1.019825	3923.494346	-27.195388	-64.987554	-973.525606	0	1.226297	16.911678	1214	5215	5263	5239	1959.310615	1978.577743	1967.8123	0	0	0	11/4/2015	16:10:14.0710	20151104	16:10:22.3040	20151104	16:10:18.1780	26.97693333	-80.02481447	26.976935	-80.02500833	26.976935	-80.02490004	17.931503	2	19.267128	2.623305	7.344600799	121.18325
13	Region48	New Schools	SUN	11/4/2015	42312	42312-SUN-13	after	5952	-39.141165	0.000121866	-40.72285038	8.46672E-05	1.439357047	1.508304	8579.504691	-23.883957	-64.999399	-972.158422	0	1.633379	19.52674	2409	2735	2807	2771	1042.440357	1070.708837	1056.005525	0	0	0	11/4/2015	15:41:59.7980	20151104	15:42:11.8350	20151104	15:42:05.7940	26.97598459	-80.01625107	26.975995	-80.01653465	26.97598561	-80.01638728	21.035044	2	28.852203	5.345603	5.397371073	227.028106
14	Region102	New Schools	TUN	11/4/2015	42312	42312-TUN-14	after	5970	-46.41347	2.28377E-05	-41.10429188	7.7548E-05	0.294497891	11.762373	3552.668086	-21.451844	-64.999031	-984.603986	0	3.609191	9.292522	3573	4936	4984	4960	2028.029937	2048.439818	2038.924795	0	0	0	11/4/2015	14:15:23.1950	20151104	14:15:31.7340	20151104	14:15:27.5690	26.94559589	-80.03051243	26.94561167	-80.03071695	26.94560333	-80.03062167	21.054895	2	20.95371	6.936607	3.020743427	85.589513
15	Region103	New Schools	TUN	11/4/2015	42312	42312-TUN-15	after	5970	-46.232348	2.38103E-05	-41.10429188	7.7548E-05	0.307039598	2.305691	2893.012302	-25.390437	-64.981441	-977.955936	0	2.818988	18.813351	2449	4942	4984	4963	2030.992249	2048.439818	2039.239997	0	0	0	11/4/2015	14:15:24.1980	20151104	14:15:31.7340	20151104	14:15:28.0650	26.94559801	-80.03054216	26.94561167	-80.03071695	26.94560358	-80.03062483	21.119042	2	17.991399	4.922296	3.655082709	58.440105
16	Region108	New Schools	TUN	11/4/2015	42312	42312-TUN-16	after	5970	-53.535108	4.43087E-06	-41.10429188	7.7548E-05	0.057137126	12.717913	1291.413092	-26.341749	-64.991993	-988.345813	0	6.76214	8.61782	5738	5008	5049	5028	2059.381886	2075.507733	2067.273497	0	0	0	11/4/2015	14:15:36.5270	20151104	14:15:43.4020	20151104	14:15:39.8460	26.945605	-80.03082667	26.94559059	-80.03098788	26.94560059	-80.03090589	21.335733	2	16.818997	10.234845	1.643307446	44.543757
17	Region122	New Schools	TUN	11/4/2015	42312	42312-TUN-17	after	5970	-46.047073	2.48481E-05	-41.10429188	7.7548E-05	0.320421676	1.770433	936.84908	-32.531115	-64.993365	-972.181223	0	0.874752	19.736644	919	6419	6470	6444	2607.157241	2626.183672	2616.921318	0	0	0	11/4/2015	14:19:34.3190	20151104	14:19:43.0660	20151104	14:19:38.5820	26.94584157	-80.03084575	26.94586845	-80.03065686	26.94585975	-80.03074958	21.507077	2	20.341205	3.167764	6.421313267	98.64767
18	Region123	New Schools	TUN	11/4/2015	42312	42312-TUN-18	after	5970	-48.882282	1.29352E-05	-41.10429188	7.7548E-05	0.166801898	0.778583	450.724748	-39.20171	-64.584918	-971.80238	0	0.80844	20.52178	98	6471	6476	6473	2627.498446	2629.529445	2628.196232	0	0	0	11/4/2015	14:19:43.2450	20151104	14:19:44.0950	20151104	14:19:43.5890	26.94586946	-80.03064367	26.94587	-80.03062324	26.94587	-80.03063667	21.300363	2	2.485503	1.633379	1.521693985	18.136379
19	Region124	New Schools	TUN	11/4/2015	42312	42312-TUN-19	after	5970	-44.758657	3.34298E-05	-41.10429188	7.7548E-05	0.431085573	1.77978	4699.608894	-27.09256	-64.945289	-974.698373	0	3.261637	19.053027	1911	6637	6665	6651	2692.452742	2701.813676	2696.981118	0	0	0	11/4/2015	14:20:11.1610	20151104	14:20:15.8650	20151104	14:20:13.4940	26.94593081	-80.0299961	26.94590764	-80.02990566	26.94592167	-80.02995167	20.832807	2	9.896187	4.676107	2.116330315	26.33241
20	Region135	New Schools	TUN	11/4/2015	42312	42312-TUN-20	after	5970	-41.061086	7.83234E-05	-41.10429188	7.7548E-05	1.009998173	9.825965	10334.00875	-19.42525	-64.995408	-977.723397	0	3.061157	11.189831	1608	7606	7631	7618	3077.183598	3087.86042	3082.47971	0	0	0	11/4/2015	14:22:55.5210	20151104	14:22:59.6640	20151104	14:22:57.5100	26.946175	-80.03155667	26.94618181	-80.03166365	26.946175	-80.03161	21.015796	2	11.195121	6.929485	1.615577637	94.221995
21	Region136	New Schools	TUN	11/4/2015	42312	42312-TUN-21	after	5970	-46.014158	2.50371E-05	-41.10429188	7.7548E-05	0.322859365	6.580671	922.40558	-33.437242	-64.977005	-975.615171	0	0.854763	13.812009	449	7506	7531	7518	3037.067097	3046.619277	3042.30027	0	0	0	11/4/2015	14:22:38.5090	20151104	14:22:42.7030	20151104	14:22:40.5220	26.9461686	-80.03115412	26.94616167	-80.03125	26.946165	-80.03120667	20.39268	2	9.552179	6.335529	1.507716088	70.421255
22	Region137	New Schools	TUN	11/4/2015	42312	42312-TUN-22	after	5970	-51.809145	6.59304E-06	-41.10429188	7.7548E-05	0.085018745	1.928608	959.457106	-28.673916	-64.994659	-978.878358	0	3.376356	19.295207	7640	8551	8662	8606	3459.381879	3500.011393	3480.088634	0	0	0	11/4/2015	14:25:40.6120	20151104	14:25:59.5170	20151104	14:25:49.9710	26.94641667	-80.03182792	26.94642167	-80.03142	26.94642337	-80.03161978	21.223815	2	40.866733	5.017456	8.144911086	84.048046
23	Region155	New Schools	TUN	11/4/2015	42312	42312-TUN-23	after	5970	-51.381735	7.27489E-06	-41.10429188	7.7548E-05	0.093811415	2.360068	1084.247577	-31.520923	-64.985912	-977.61621	0	3.457882	18.703268	7056	10007	10107	10057	4027.715768	4068.638911	4048.641176	0	0	0	11/4/2015	14:29:48.3250	20151104	14:30:05.0490	20151104	14:29:56.7070	26.94668985	-80.03148193	26.94671104	-80.03189179	26.94669858	-80.03169125	21.063336	2	41.419875	7.133418	5.806455615	95.790303
24	Region157	New Schools	TUN	11/4/2015	42312	42312-TUN-24	after	5970	-51.213499	7.56223E-06	-41.10429188	7.7548E-05	0.097516766	1.979216	1224.640538	-29.960048	-64.984451	-977.773535	0	3.757221	18.394735	8350	10954	11063	11008	4394.699959	4434.238598	4413.441019	0	0	0	11/4/2015	14:32:28.6150	20151104	14:32:47.3160	20151104	14:32:37.8560	26.94693662	-80.03190114	26.94693341	-80.03150447	26.94694167	-80.03171333	20.373951	2.864725	39.651799	7.28124	5.445748114	83.604758
25	Region172	New Schools	TUN	11/4/2015	42312	42312-TUN-25	after	5970	-45.559901	2.77978E-05	-41.10429188	7.7548E-05	0.358458669	1.349801	992.332248	-32.422571	-64.989702	-973.322261	0	0.828238	17.303401	502	13658	13687	13672	5450.591152	5460.336748	5455.623625	0	0	0	11/4/2015	14:40:08.1850	20151104	14:40:13.0400	20151104	14:40:10.5040	26.94746441	-80.03146891	26.94747406	-80.03137159	26.94746667	-80.03141833	18.653202	2	11.017345	3.167764	3.477956376	58.907144
26	Region173	New Schools	TUN	11/4/2015	42312	42312-TUN-26	after	5970	-41.848799	6.53311E-05	-41.10429188	7.7548E-05	0.842459997	2.570704	1794.452928	-32.869063	-64.584107	-974.022953	0	0.637265	16.376554	103	13688	13695	13691	5461.608498	5464.662347	5462.679047	0	0	0	11/4/2015	14:40:13.2270	20151104	14:40:14.3970	20151104	14:40:13.7310	26.94747586	-80.03135895	26.94747833	-80.03132833	26.94747701	-80.03134825	18.947258	2	3.053849	1.385897	2.20351801	18.322864
27	Region49	New Schools	WRT	11/4/2015	42312	42312-WRT-27	after	5991	-45.789614	2.63657E-05	-40.00088818	9.99796E-05	0.263710497	1.608474	2876.658734	-33.255041	-64.998983	-970.487522	0	2.531383	22.704225	716	3803	3816	3809	1276.017889	1281.665036	1279.017401	0	0	0	11/4/2015	15:12:13.2140	20151104	15:12:15.4390	20151104	15:12:14.2980	26.96417667	-80.00796979	26.96417667	-80.00802667	26.96417667	-80.008	24.312699	2	5.857966	5.197114	1.127157495	48.554168
28	Region61	New Schools	WRT	11/4/2015	42312	42312-WRT-28	after	5991	-42.172405	6.064E-05	-40.00088818	9.99796E-05	0.606524457	1.344523	3318.269371	-26.424802	-64.985575	-969.837418	0	1.269581	24.401557	1539	7633	7692	7662	2600.531286	2621.52961	2610.777468	0	0	0	11/4/2015	15:23:02.0780	20151104	15:23:11.9680	20151104	15:23:06.9200	26.96267218	-80.00752395	26.96267	-80.00731322	26.96266833	-80.00742126	25.74608	2	21.52274	4.355676	4.941308766	155.11874
29	Region62	New Schools	WRT	11/4/2015	42312	42312-WRT-29	after	5991	-42.355957	5.81305E-05	-40.00088818	9.99796E-05	0.581424218	19.604467	1645.693128	-25.421291	-64.982619	-983.524887	0	0.65683	6.097019	491	7659	7695	7677	2609.744088	2622.510775	2616.535604	0	0	0	11/4/2015	15:23:06.3820	20151104	15:23:12.5270	20151104	15:23:09.4830	26.96266833	-80.00743167	26.96267	-80.00730333	26.96266667	-80.00736333	25.701486	2	12.766687	4.30618	2.964736031	79.455522
[truncated: 45 more columns]
