# Supplementary material for: Active acoustic surveys reveal coastal fish community resistance to an environmental perturbation in South Florida
Source: PeerJ. 2023 Apr 27;11:e14888. doi: 10.7717/peerj.14888 (PMC10149053; doi:10.7717/peerj.14888)
Supplement: Supplemental Information 5 — Fish track exports from processed active acoustic data. [file peerj-11-14888-s005.csv]

Date_Site_school	Index	Region_name	Region_class	Site	Date	date_number	Period	Process_ID	Sv_mean	sv_trans	school_TS_mean_close	TS_close_trans	fish_density_close	Close_track_size	Target_count_close	school_TS_mean_in	Target_count_in	Distance_from_bottom	bottom_distance_class	NASC	Sv_max	Sv_min	Sv_noise	NASC_noise	Height_mean	Depth_mean	Good_samples	Ping_S	Ping_E	Ping_M	Dist_S	Dist_E	Dist_M	VL_start	VL_end	VL_mid	Time_S	Date_E	Time_E	Date_M	Time_M	Lat_S	Lon_S	Lat_E	Lon_E	Lat_M	Lon_M	Exclude_below_line_depth_mean	Exclude_above_line_depth_mean
42253-HIW-2	2	Region924	New Schools	HIW	9/6/2015	42253	before	5884	-41.81566	6.58E-05	-23.056062	0.004947591	0.01	61.24907161	1	NA	NA	3.890813	bottom	1984.51453	-29.48127	-64.83156	-965.744339	0	0.699405	35.570188	325	3199	3221	3210	1157.061749	1167.186685	1162.14069	0	0	0	13:29:47.7340	20150906	13:29:50.6000	20150906	13:29:49.1810	26.89543	-79.98589667	26.895435	-79.98599833	26.89543089	-79.98594776	39.461001	2
42253-HIW-1	1	Region923	New Schools	HIW	9/6/2015	42253	before	5884	-38.472891	0.000142138	-24.964536	0.003188206	0.04	51.19206071	1	-24.964536	1	4.703021	bottom	3487.173077	-27.132347	-64.782455	-965.887511	0	0.569208	34.316686	368	4407	4438	4422	1581.423907	1590.211363	1585.7093	0	0	0	13:32:29.6140	20150906	13:32:33.5220	20150906	13:32:31.5950	26.89512667	-79.98604667	26.89511333	-79.98596	26.89511667	-79.986005	39.019707	2
42253-HIW-5	5	Region927	New Schools	HIW	9/6/2015	42253	before	5884	-37.03394	0.000197973	-25.193274	0.003024632	0.07	50.10330418	2	NA	NA	8.010978	pelagic	9977.978363	-23.368862	-64.777679	-968.389114	0	1.169351	27.434894	945	3269	3308	3288	1187.593408	1205.155547	1196.464275	0	0	0	13:29:57.1790	20150906	13:30:02.6730	20150906	13:30:00.0630	26.8954298	-79.98620257	26.89542833	-79.98637833	26.89542225	-79.98629114	35.445872	2
42253-HIW-10	10	Region937	New Schools	HIW	9/6/2015	42253	before	5884	-36.395505	0.000229324	-31.12651182	0.000771523	0.3	28.68754572	11	-31.46773756	9	10.745131	pelagic	30558.13947	-17.598523	-64.985965	-968.75523	0	3.091616	26.609258	4060	14079	14143	14111	4840.00428	4863.660122	4851.504196	0	0	0	13:57:21.8760	20150906	13:57:29.5880	20150906	13:57:25.7710	26.89321029	-79.98572695	26.89323333	-79.98596333	26.89322333	-79.98584167	37.354389	2
42253-HIW-13	13	Region941	New Schools	HIW	9/6/2015	42253	before	5884	-43.508606	4.46E-05	-32.70344344	0.000536606	0.08	24.73596394	9	-33.502704	2	5.111393	pelagic	4000.011567	-27.730637	-64.989449	-967.355533	0	2.081757	30.935425	2860	17168	17235	17201	5747.054341	5772.194988	5759.071854	0	0	0	14:03:48.2340	20150906	14:03:56.3820	20150906	14:03:52.1110	26.89261333	-79.98565568	26.89263072	-79.98590774	26.89262335	-79.98577603	36.046818	2
42253-HIW-4	4	Region926	New Schools	HIW	9/6/2015	42253	before	5884	-41.25427	7.49E-05	-33.246164	0.000473569	0.16	23.50590516	2	-32.022047	1	6.383472	pelagic	2464.629999	-29.906595	-64.974474	-967.824798	0	0.763285	29.638836	293	3245	3263	3254	1177.307603	1184.055709	1181.39588	0	0	0	13:29:53.9540	20150906	13:29:56.4720	20150906	13:29:55.2240	26.89544	-79.98609995	26.89543534	-79.98616757	26.89543814	-79.98614098	36.022308	2
42253-HIW-18	18	Region957	New Schools	HIW	9/6/2015	42253	before	5884	-47.702257	1.70E-05	-33.98895233	0.000399121	0.04	21.92093572	3	-34.9561065	2	4.652011	bottom	1172.272617	-28.276001	-64.997164	-966.286008	0	1.602369	35.541287	2687	20024	20106	20065	6608.974021	6640.472512	6624.443581	0	0	0	14:09:39.2600	20150906	14:09:49.6140	20150906	14:09:44.4190	26.89211167	-79.98552459	26.89209	-79.98584	26.8921051	-79.9856798	40.193298	2
42253-HIW-7	7	Region931	New Schools	HIW	9/6/2015	42253	before	5884	-52.113853	6.15E-06	-35.051969	0.000312466	0.02	19.83675608	2	-32.557513	1	2.83129	bottom	78.049507	-41.771895	-64.991556	-966.683135	0	0.294621	33.766785	125	10684	10704	10694	3899.457995	3907.184543	3903.925676	0	0	0	13:50:08.8150	20150906	13:50:11.6710	20150906	13:50:10.2690	26.89376888	-79.98586398	26.89378333	-79.98594	26.89377832	-79.98590769	36.598075	2
42253-HIW-20	20	Region960	New Schools	HIW	9/6/2015	42253	before	5884	-48.463666	1.42E-05	-35.92990567	0.000255276	0.06	18.26570769	3	-35.92990567	3	3.431848	bottom	542.117021	-34.129911	-64.893093	-967.023852	0	0.883014	32.042097	446	20113	20137	20125	6643.163357	6651.969897	6646.880542	0	0	0	14:09:50.4130	20150906	14:09:53.3550	20150906	14:09:51.8640	26.89208701	-79.98586688	26.89208167	-79.9859552	26.89208302	-79.98590402	35.473945	2
42253-HIW-14	14	Region944	New Schools	HIW	9/6/2015	42253	before	5884	-48.654573	1.36E-05	-38.78407643	0.00013231	0.1	13.96817725	7	-39.78250167	3	11.025042	pelagic	2252.924807	-27.968274	-64.997757	-967.906539	0	3.83453	29.110845	10691	18586	18723	18654	6173.934409	6213.145906	6193.831391	0	0	0	14:06:41.8940	20150906	14:06:58.9700	20150906	14:06:50.4950	26.89237642	-79.98591242	26.89238892	-79.98552131	26.8924	-79.98571503	40.135887	2
42253-HIW-8	8	Region934	New Schools	HIW	9/6/2015	42253	before	5884	-41.724337	6.72E-05	-39.40678408	0.000114636	0.59	13.17416501	13	-39.35894289	9	12.175558	pelagic	16908.0338	-22.143133	-64.997724	-967.71797	0	5.834921	29.883962	13439	12304	12417	12360	4346.468638	4374.877759	4361.349722	0	0	0	13:53:42.6690	20150906	13:53:56.3090	20150906	13:53:49.4850	26.89348167	-79.98584	26.89346866	-79.98555635	26.89346335	-79.98569176	42.05952	2
42253-HIW-15	15	Region945	New Schools	HIW	9/6/2015	42253	before	5884	-53.309398	4.67E-06	-40.41426613	9.09E-05	0.05	11.98398847	16	-42.2212245	8	15.038159	pelagic	105.732978	-44.952842	-63.267266	-970.346878	0	0.525604	23.481232	223	18625	18645	18635	6185.405	6191.268988	6188.258879	0	0	0	14:06:46.7810	20150906	14:06:49.3200	20150906	14:06:47.9690	26.8923869	-79.98579839	26.89239767	-79.98574067	26.89239162	-79.98577018	38.519391	2
42253-HIW-16	16	Region948	New Schools	HIW	9/6/2015	42253	before	5884	-54.12069	3.87E-06	-41.8087617	6.59E-05	0.06	10.51194781	20	-42.32546956	9	3.13803	bottom	61.493328	-46.344674	-64.954185	-964.61175	0	0.368473	40.01445	134	18689	18706	18697	6203.146687	6208.16162	6205.446629	0	0	0	14:06:54.7350	20150906	14:06:56.8530	20150906	14:06:55.7300	26.892395	-79.98562148	26.89239333	-79.98557108	26.892395	-79.98559833	43.15248	2
42253-SUN-21	21	Region46	New Schools	SUN	9/6/2015	42253	before	6014	-47.749562	1.68E-05	-40.3833575	9.16E-05	0.18	12.01885122	2	-40.3833575	2	2.053282	bottom	965.419338	-28.503043	-64.996893	-972.296243	0	1.334075	19.379091	4016	547	695	621	132.188428	167.352786	149.457629	0	0	0	17:48:09.8130	20150906	17:48:22.1800	20150906	17:48:15.9600	26.97683833	-80.01569167	26.97688602	-80.01604036	26.97685667	-80.01586333	21.432373	2
42253-SUN-23	23	Region48	New Schools	SUN	9/6/2015	42253	before	6014	-51.789467	6.62E-06	-43.646699	4.32E-05	0.15	8.844338315	1	-43.646699	1	2.592412	bottom	124.398524	-42.682072	-64.944119	-972.587364	0	0.435783	18.595462	405	4590	4635	4612	907.513169	914.75338	911.091616	0	0	0	17:53:55.3960	20150906	17:53:59.2510	20150906	17:53:57.2830	26.97603142	-80.01617753	26.97602629	-80.01610515	26.97602833	-80.01614172	21.187874	2
42253-SUN-24	24	Region49	New Schools	SUN	9/6/2015	42253	before	6014	-50.699557	8.51E-06	-47.564571	1.75E-05	0.49	6.120011019	1	-47.564571	1	2.341772	bottom	133.80842	-42.913429	-64.78009	-972.747965	0	0.36471	18.881078	140	4640	4658	4649	915.970811	918.153269	917.322398	0	0	0	17:53:59.6830	20150906	17:54:01.1910	20150906	17:54:00.4300	26.97602333	-80.01609333	26.97602	-80.01607167	26.97602127	-80.01607992	21.22285	2
42253-TUN-30	30	Region191	New Schools	TUN	9/6/2015	42253	before	5955	-44.654831	3.42E-05	-36.363342	0.000231029	0.15	17.53659307	1	NA	NA	2.882307	bottom	1727.264219	-28.11773	-64.988207	-974.017947	0	1.170442	16.256709	2412	21137	21238	21187	4388.247906	4409.583032	4398.678482	0	0	0	16:06:54.8310	20150906	16:07:04.1410	20150906	16:06:59.5830	26.9469972	-80.03160082	26.94700167	-80.03138667	26.947	-80.03149625	19.139016	2
42253-TUN-25	25	Region137	New Schools	TUN	9/6/2015	42253	before	5955	-42.393611	5.76E-05	-37.439873	0.000180307	0.32	15.8491211	4	-36.39742933	3	5.021484	pelagic	3618.279845	-26.1859	-64.95378	-973.830187	0	1.456704	16.431423	2119	16402	16473	16437	3325.367132	3339.829004	3332.516326	0	0	0	15:59:52.5070	20150906	15:59:58.9250	20150906	15:59:55.6500	26.94646192	-80.03156672	26.94647091	-80.03142152	26.94646722	-80.03149497	21.452907	2
42253-TUN-26	26	Region138	New Schools	TUN	9/6/2015	42253	before	5955	-42.507966	5.61E-05	-37.6900415	0.000170214	0.33	15.48082939	2	-37.634584	1	4.066723	bottom	1790.078428	-29.867782	-64.994994	-973.341372	0	0.739907	17.175987	583	16474	16512	16493	3340.387292	3350.179087	3345.852615	0	0	0	15:59:59.0400	20150906	16:00:02.7370	20150906	16:00:00.9190	26.94647165	-80.03141595	26.94649072	-80.03131987	26.94648301	-80.03136247	21.24271	2
42253-TUN-31	31	Region192	New Schools	TUN	9/6/2015	42253	before	5955	-40.993069	7.96E-05	-39.620316	0.000109136	0.73	12.91241603	1	NA	NA	0.380896	bottom	2540.287628	-29.694893	-64.543693	-972.974563	0	0.740795	17.489729	449	23618	23647	23632	4939.256402	4945.380963	4943.071379	0	0	0	16:10:36.1720	20150906	16:10:38.8300	20150906	16:10:37.5350	26.94724833	-80.03160333	26.94725356	-80.0316647	26.94725092	-80.03164163	17.870625	2
42253-TUN-29	29	Region190	New Schools	TUN	9/6/2015	42253	before	5955	-48.845021	1.30E-05	-43.84452	4.13E-05	0.32	8.681425055	1	-43.84452	1	3.463045	bottom	209.567383	-40.637877	-64.854629	-974.233915	0	0.372678	16.056529	128	21129	21145	21137	4385.990844	4389.982228	4388.247906	0	0	0	16:06:54.0390	20150906	16:06:55.6360	20150906	16:06:54.8310	26.94699785	-80.03162348	26.9469959	-80.03158341	26.9469972	-80.03160082	19.519574	2
42253-TUN-27	27	Region166	New Schools	TUN	9/6/2015	42253	before	5955	-44.59089	3.47E-05	-44.397138	3.63E-05	0.96	8.24204884	2	-44.397138	2	3.755465	bottom	4340.713852	-25.745522	-64.991867	-973.885332	0	2.8984	16.708402	5563	19136	19230	19183	3933.400111	3956.396067	3945.809924	0	0	0	16:03:55.9170	20150906	16:04:04.3130	20150906	16:04:00.1490	26.946725	-80.03136867	26.94671645	-80.03159965	26.94672	-80.03149333	20.463867	2
42253-WRT-38	38	Region172	New Schools	WRT	9/6/2015	42253	before	5973	-35.413342	0.000287519	-28.46929	0.001422561	0.2	36.82573542	1	NA	NA	1.779879	bottom	18160.89938	-22.139623	-64.984124	-969.758338	0	1.465479	24.237823	1510	10759	10809	10784	2160.156747	2169.399104	2164.668563	0	0	0	17:05:17.5130	20150906	17:05:21.7980	20150906	17:05:19.6330	26.96333286	-80.00685282	26.96333833	-80.00676	26.96333647	-80.00680756	26.017702	2
42253-WRT-40	40	Region212	New Schools	WRT	9/6/2015	42253	before	5973	-39.954193	0.00010106	-31.8440995	0.000654019	0.15	26.81662396	4	-30.658916	3	3.925584	bottom	6455.015506	-21.165413	-64.987638	-970.814448	0	1.48192	22.02497	2994	13797	13896	13846	2708.937815	2726.371124	2716.838478	0	0	0	17:09:42.3330	20150906	17:09:50.7370	20150906	17:09:46.4610	26.9627908	-80.00743466	26.9627918	-80.00726048	26.9627959	-80.00735537	25.950554	2
42253-WRT-34	34	Region164	New Schools	WRT	9/6/2015	42253	before	5973	-40.442815	9.03E-05	-35.1085975	0.000308418	0.29	19.73146292	2	-35.1085975	2	3.539397	bottom	6057.727284	-18.932357	-64.997954	-970.743822	0	1.556322	22.486087	2767	7206	7293	7249	1498.754715	1515.610398	1507.650981	0	0	0	17:00:15.0500	20150906	17:00:22.3480	20150906	17:00:18.6600	26.9639188	-80.00777503	26.963945	-80.00760874	26.96393969	-80.00768865	26.025484	2
42253-WRT-44	44	Region265	New Schools	WRT	9/6/2015	42253	before	5973	-46.051695	2.48E-05	-40.673172	8.56E-05	0.29	11.69590403	2	-40.673172	2	4.303645	bottom	1882.235828	-28.098555	-64.999812	-970.96667	0	1.759348	21.637032	7474	15122	15332	15227	2943.86058	2992.138999	2969.003226	0	0	0	17:11:36.7290	20150906	17:11:54.0960	20150906	17:11:45.4290	26.96249594	-80.00689763	26.96252142	-80.00738228	26.96251262	-80.00714961	25.940677	2
42253-WRT-37	37	Region170	New Schools	WRT	9/6/2015	42253	before	5973	-51.189436	7.60E-06	-41.0628055	7.83E-05	0.1	11.27535924	2	NA	NA	2.884131	bottom	134.972246	-43.610847	-64.730676	-970.732047	0	0.411809	21.816931	208	10626	10650	10638	2133.67541	2138.568287	2136.374088	0	0	0	17:05:06.0290	20150906	17:05:08.1240	20150906	17:05:07.1530	26.96331667	-80.007115	26.9633094	-80.00706639	26.9633126	-80.0070882	24.701062	2
42253-WRT-33	33	Region163	New Schools	WRT	9/6/2015	42253	before	5973	-47.589449	1.74E-05	-41.76261633	6.66E-05	0.26	10.5576359	3	-45.263359	1	7.647063	pelagic	294.832613	-37.568447	-64.868938	-972.68588	0	0.392671	18.245633	238	7188	7217	7202	1495.614765	1501.015346	1498.563855	0	0	0	17:00:13.5380	20150906	17:00:15.9770	20150906	17:00:14.7210	26.96390661	-80.00780352	26.963925	-80.00775333	26.96391825	-80.00777684	25.892696	2
42253-WRT-35	35	Region168	New Schools	WRT	9/6/2015	42253	before	5973	-48.475772	1.42E-05	-41.997233	6.31E-05	0.22	10.32738791	1	NA	NA	0.502885	bottom	401.117788	-35.262649	-64.995349	-969.753771	0	0.655175	24.128816	503	9350	9387	9368	1917.916636	1926.030072	1922.822887	0	0	0	17:03:18.0390	20150906	17:03:21.2230	20150906	17:03:19.5790	26.9636549	-80.00841167	26.96365333	-80.00849333	26.96365333	-80.00846103	24.631701	4.505487
42253-WRT-36	36	Region169	New Schools	WRT	9/6/2015	42253	before	5973	-48.889973	1.29E-05	-42.4966165	5.63E-05	0.23	9.853885006	2	-42.463393	1	1.43611	bottom	387.373555	-35.391998	-64.954874	-969.961087	0	0.696042	23.934734	2025	10607	10750	10678	2130.543216	2158.610702	2144.080982	0	0	0	17:05:04.3450	20150906	17:05:16.7530	20150906	17:05:10.6520	26.96332	-80.0071462	26.96333167	-80.00686833	26.963305	-80.00701123	25.370844	2
42259-HIW-4	4	Region1233	New Schools	HIW	9/12/2015	42259	before	5886	-46.302162	2.34E-05	-33.23477233	0.000474813	0.05	23.53108463	3	NA	NA	6.931625	pelagic	1130.566231	-34.387485	-64.997193	-965.649139	0	1.11949	35.91283	769	1778	1811	1794	423.625571	433.721902	428.929819	0	0	0	12:23:56.0720	20150912	12:23:59.8980	20150912	12:23:57.8950	26.8919883	-79.98561686	26.89200333	-79.98551667	26.89199638	-79.98556425	42.844455	2
42259-HIW-9	9	Region1242	New Schools	HIW	9/12/2015	42259	before	5886	-42.19613	6.03E-05	-33.4190785	0.000455085	0.13	23.12699704	2	NA	NA	7.033769	pelagic	4766.836998	-27.758693	-64.983142	-968.111047	0	1.833798	28.35147	2260	19812	19872	19842	6488.288184	6510.010664	6499.289179	0	0	0	13:03:38.9560	20150912	13:03:46.8460	20150912	13:03:42.9010	26.89512657	-79.98609667	26.895125	-79.98631508	26.89512667	-79.98620723	35.385239	2
42259-HIW-6	6	Region1237	New Schools	HIW	9/12/2015	42259	before	5886	-46.143066	2.43E-05	-34.72371	0.000336999	0.07	20.45827347	1	NA	NA	3.241299	bottom	486.485555	-33.457179	-64.889765	-968.448906	0	0.464392	27.620188	319	6715	6748	6731	2191.96047	2202.060692	2196.931251	0	0	0	12:34:36.1900	20150912	12:34:40.5550	20150912	12:34:38.3030	26.8928491	-79.98765973	26.89283017	-79.9877591	26.89283834	-79.9877083	30.861487	2
42259-HIW-1	1	a-1	New Schools	HIW	9/12/2015	42259	before	5886	-39.57105	0.000110381	-35.18038167	0.000303362	0.36	19.59879271	3	-36.200343	1	14.506785	pelagic	12326.47102	-23.699569	-64.998037	-969.509013	0	2.590907	25.330253	5758	3243	3352	3297	893.514164	940.927853	916.660169	0	0	0	12:26:46.8600	20150912	12:27:01.3370	20150912	12:26:53.8420	26.89227647	-79.98547756	26.89236	-79.985945	26.89232501	-79.98570397	39.837038	2
42259-HIW-2	2	Region1228	New Schools	HIW	9/12/2015	42259	before	5886	-43.573522	4.39E-05	-39.0969205	0.000123114	0.36	13.56346315	4	-38.821065	2	13.828128	pelagic	5060.329408	-23.750449	-64.987226	-970.037162	0	2.673247	23.793925	5995	1673	1783	1728	389.272109	424.746905	405.23736	0	0	0	12:23:43.4960	20150912	12:23:56.6140	20150912	12:23:50.1290	26.89199167	-79.98596167	26.89199015	-79.98560576	26.89198644	-79.98580131	37.622053	2
42259-HIW-5	5	Region1234	New Schools	HIW	9/12/2015	42259	before	5886	-36.663189	0.000215616	-40.209573	9.53E-05	2.26	12.21676455	2	-41.486714	1	2.084992	bottom	7677.028807	-20.956903	-64.983466	-966.223331	0	0.826077	33.492033	968	3314	3371	3342	924.258479	948.845757	934.538921	0	0	0	12:26:56.1130	20150912	12:27:03.9590	20150912	12:27:00.0140	26.89233574	-79.98577948	26.89237081	-79.9860237	26.89235	-79.98588167	35.577025	2
42259-HIW-8	8	Region1241	New Schools	HIW	9/12/2015	42259	before	5886	-48.882754	1.29E-05	-40.633799	8.64E-05	0.15	11.73926367	1	NA	NA	6.234584	pelagic	159.92325	-37.603413	-64.94414	-965.119416	0	0.286877	36.871795	284	11900	11948	11924	3793.828565	3807.945594	3800.070428	0	0	0	12:46:11.8110	20150912	12:46:18.2040	20150912	12:46:15.0710	26.8937411	-79.98537372	26.89372544	-79.98523284	26.8937347	-79.98531135	43.106379	2
42259-HIW-3	3	Region1229	New Schools	HIW	9/12/2015	42259	before	5886	-53.082278	4.92E-06	-41.0243545	7.90E-05	0.06	11.3161792	4	-41.0243545	4	7.232409	pelagic	233.486943	-42.496239	-64.998797	-967.707894	0	1.101536	29.760458	1135	1701	1751	1726	398.419421	414.318338	404.869867	0	0	0	12:23:46.9410	20150912	12:23:52.9370	20150912	12:23:49.9140	26.89199087	-79.98586976	26.89198255	-79.98571005	26.89198667	-79.985805	36.992867	2
42259-HIW-7	7	Region1240	New Schools	HIW	9/12/2015	42259	before	5886	-51.844397	6.54E-06	-44.51301125	3.54E-05	0.18	8.152778875	4	NA	NA	6.832034	pelagic	128.665051	-41.766439	-64.996221	-968.401069	0	0.456466	28.389121	166	11694	11711	11702	3727.88801	3733.936388	3729.651425	0	0	0	12:45:44.2220	20150912	12:45:46.4970	20150912	12:45:45.2740	26.89374902	-79.98603251	26.89376167	-79.98597333	26.89375233	-79.98601516	35.221155	2
42259-MG111-26	26	Region331	New Schools	MG111	9/12/2015	42259	before	5905	-31.634048	0.000686428	-25.816478	0.002620307	0.26	47.25300905	1	-25.816478	1	0.465131	bottom	17938.90986	-19.623592	-64.822831	-972.889966	0	0.60633	17.683116	245	10929	10948	10938	3795.144481	3802.252709	3797.053049	0	0	0	18:02:48.0110	20150912	18:02:50.2210	20150912	18:02:49.0410	26.97719875	-80.02426903	26.97723056	-80.02433112	26.97720833	-80.024285	18.148247	2
42259-MG111-14	14	Region89	New Schools	MG111	9/12/2015	42259	before	5905	-39.655872	0.000108246	-35.328306	0.000293204	0.37	19.32820805	1	-35.328306	1	5.771598	pelagic	12121.23624	-21.845736	-64.994084	-976.50782	0	2.598019	11.908113	4829	270	361	315	79.616732	103.220424	91.633544	0	0	0	17:39:56.6280	20150912	17:40:07.9280	20150912	17:40:02.2120	26.97698333	-80.02482833	26.97686774	-80.02502656	26.97693138	-80.02493427	17.679711	2
42259-MG111-22	22	Region283	New Schools	MG111	9/12/2015	42259	before	5905	-42.175748	6.06E-05	-36.206119	0.000239546	0.25	17.79764295	1	-36.206119	1	5.783362	pelagic	1706.333273	-28.464907	-64.940972	-977.030826	0	0.653351	12.250339	264	10253	10272	10262	3570.626818	3576.262793	3572.859309	0	0	0	18:01:27.7970	20150912	18:01:30.0670	20150912	18:01:28.8390	26.97719505	-80.02474586	26.9771492	-80.02472134	26.97717667	-80.02473667	18.033701	2
42259-MG111-13	13	Region87	New Schools	MG111	9/12/2015	42259	before	5905	-40.777723	8.36E-05	-36.314673	0.000233632	0.36	17.61699026	1	-36.314673	1	4.555964	bottom	2419.722858	-25.714267	-64.885781	-976.010038	0	0.6715	13.352696	407	223	252	237	66.692125	74.026702	70.541523	0	0	0	17:39:50.5410	20150912	17:39:54.3370	20150912	17:39:52.3270	26.977035	-80.02471167	26.97700652	-80.02477835	26.97702035	-80.02474683	17.90866	2
42259-MG111-28	28	Region338	New Schools	MG111	9/12/2015	42259	before	5905	-39.105156	0.000122881	-36.839988	0.000207015	0.59	16.76834828	1	NA	NA	3.643873	bottom	5505.140538	-25.157001	-64.928954	-975.884081	0	1.039423	13.356237	567	11112	11138	11125	3862.615268	3873.506995	3868.726247	0	0	0	18:03:09.7050	20150912	18:03:12.8000	20150912	18:03:11.2250	26.9775056	-80.02485044	26.97758031	-80.02492169	26.97754733	-80.02489066	17.00011	2
42259-MG111-19	19	Region223	New Schools	MG111	9/12/2015	42259	before	5905	-37.103264	0.000194838	-37.189666	0.000191	1.02	16.22623324	1	NA	NA	1.52916	bottom	21222.19137	-18.309105	-64.992874	-976.217458	0	2.527114	16.573658	2706	6316	6368	6342	2283.254885	2301.063536	2293.720993	0	0	0	17:53:42.4210	20150912	17:53:49.1350	20150912	17:53:46.1220	26.97814	-80.02480391	26.97814	-80.024625	26.97813585	-80.02469882	18.102818	2
42259-MG111-23	23	Region284	New Schools	MG111	9/12/2015	42259	before	5905	-37.798307	0.000166023	-37.265015	0.000187715	0.88	16.11173258	3	-36.062653	2	9.472295	pelagic	17099.87419	-20.523131	-64.994688	-980.029265	0	2.389636	8.523683	6228	10269	10397	10333	3575.120305	3610.467181	3593.272929	0	0	0	18:01:29.7180	20150912	18:01:44.8210	20150912	18:01:37.2570	26.97715833	-80.02472667	26.97687272	-80.02456886	26.97701358	-80.02464119	17.995978	2
42259-MG111-10	10	Region83	New Schools	MG111	9/12/2015	42259	before	5905	-42.528512	5.59E-05	-38.385974	0.000145012	0.39	14.50069495	3	-38.385974	3	2.111296	bottom	2895.440848	-27.106744	-64.998434	-974.269313	0	1.202469	15.920168	1652	108	175	141	32.08512	50.919657	41.870901	0	0	0	17:39:35.8370	20150912	17:39:44.2490	20150912	17:39:39.9370	26.97708833	-80.02437027	26.97707297	-80.02455901	26.97708095	-80.02446835	18.031464	2
42259-MG111-18	18	Region222	New Schools	MG111	9/12/2015	42259	before	5905	-45.042258	3.13E-05	-38.7081085	0.000134645	0.23	14.0682627	2	-40.977149	1	4.901733	bottom	1174.442603	-31.16965	-64.995539	-976.222499	0	0.870093	13.074339	1002	6334	6390	6362	2290.280067	2309.796567	2300.759366	0	0	0	17:53:45.1820	20150912	17:53:51.6450	20150912	17:53:48.4450	26.978135	-80.02473345	26.97815333	-80.02453833	26.97813983	-80.02462806	17.976072	2
42259-MG111-16	16	Region194	New Schools	MG111	9/12/2015	42259	before	5905	-42.099045	6.17E-05	-38.80937567	0.000131541	0.47	13.93500457	3	-38.80937567	3	3.137906	bottom	6051.141722	-23.97589	-64.988601	-975.124966	0	2.276408	14.525988	5381	3606	3722	3664	1411.691655	1447.716528	1429.691684	0	0	0	17:48:20.1460	20150912	17:48:33.6740	20150912	17:48:26.9170	26.97762	-80.02490307	26.97759833	-80.02454167	26.97761462	-80.02472221	17.663894	2
42259-MG111-20	20	Region275	New Schools	MG111	9/12/2015	42259	before	5905	-40.3665	9.19E-05	-38.95942467	0.000127074	0.72	13.73987136	3	-34.812467	1	3.062459	bottom	11203.71737	-18.368372	-64.997451	-974.771592	0	2.828266	14.964277	8514	9950	10098	10024	3487.703545	3527.306454	3508.397959	0	0	0	18:00:51.8050	20150912	18:01:09.2420	20150912	18:01:00.5190	26.97786407	-80.02456217	26.97757902	-80.0247715	26.97774167	-80.024715	18.026736	2
42259-MG111-15	15	Region134	New Schools	MG111	9/12/2015	42259	before	5905	-40.611698	8.69E-05	-39.94287833	0.000101324	0.86	12.52684492	6	-38.18483175	4	3.286568	bottom	6411.036011	-21.477386	-64.998002	-975.265177	0	1.712404	14.132561	6089	1989	2164	2076	906.38242	960.3092	931.933567	0	0	0	17:45:11.5460	20150912	17:45:31.8720	20150912	17:45:21.6220	26.97736333	-80.02439167	26.97740053	-80.02492643	26.97735667	-80.024645	17.419129	2
42259-MG111-24	24	Region328	New Schools	MG111	9/12/2015	42259	before	5905	-44.364238	3.66E-05	-40.601637	8.71E-05	0.42	11.77480143	1	-40.601637	1	7.037488	pelagic	3335.614661	-27.251772	-64.904095	-977.336765	0	2.114014	11.372565	1623	10861	10898	10879	3768.747701	3783.010874	3776.582961	0	0	0	18:02:40.0400	20150912	18:02:44.4200	20150912	18:02:42.2000	26.97704139	-80.02407069	26.97713271	-80.02417172	26.97709324	-80.0241243	18.410053	2
42259-MG111-21	21	Region281	New Schools	MG111	9/12/2015	42259	before	5905	-33.433716	0.000453553	-41.0046595	7.93E-05	5.72	11.33714481	2	-41.0046595	2	4.692995	bottom	18614.66351	-17.294294	-64.999603	-976.025575	0	0.952215	13.254416	808	10206	10247	10226	3557.596224	3569.008505	3563.304329	0	0	0	18:01:22.1330	20150912	18:01:27.0490	20150912	18:01:24.6020	26.97730907	-80.02477651	26.97720904	-80.02475047	26.97725833	-80.02476667	17.947411	2
42259-MG111-17	17	Region206	New Schools	MG111	9/12/2015	42259	before	5905	-43.211637	4.77E-05	-41.090247	7.78E-05	0.61	11.24631715	1	NA	NA	3.874761	bottom	2593.761026	-24.621024	-64.992744	-975.376535	0	1.260671	14.161758	2547	4825	4924	4874	1792.081109	1826.422592	1810.319015	0	0	0	17:50:44.4770	20150912	17:50:56.6310	20150912	17:50:50.6330	26.97790256	-80.02453033	26.97795167	-80.02487167	26.97792833	-80.02471167	18.036519	2
42259-MG111-11	11	Region85	New Schools	MG111	9/12/2015	42259	before	5905	-44.105225	3.89E-05	-41.2590658	7.48E-05	0.52	11.06928994	5	-41.18389667	3	2.115875	bottom	1187.508789	-29.885996	-64.99136	-974.208552	0	0.709035	15.95846	573	176	215	195	51.953843	64.417859	58.077369	0	0	0	17:39:44.3850	20150912	17:39:49.5520	20150912	17:39:46.9220	26.97707139	-80.02456927	26.97704167	-80.02469	26.97706034	-80.02462964	18.074335	2
42259-MG111-25	25	Region330	New Schools	MG111	9/12/2015	42259	before	5905	-42.910674	5.12E-05	-43.362195	4.61E-05	1.11	9.084013168	2	-48.120165	1	4.585387	bottom	1758.767218	-22.96309	-64.996094	-975.731985	0	0.797598	13.547599	1128	10928	10997	10962	3794.70613	3820.045562	3807.324075	0	0	0	18:02:47.8980	20150912	18:02:56.1340	20150912	18:02:51.9900	26.97719655	-80.02426536	26.97729546	-80.02449473	26.97725241	-80.02437599	18.132986	2
42259-MG111-27	27	Region335	New Schools	MG111	9/12/2015	42259	before	5905	-43.800323	4.17E-05	-44.2522685	3.76E-05	1.11	8.355034057	2	-46.192511	1	4.615023	bottom	1616.440836	-29.10103	-64.98395	-976.12678	0	0.899705	13.118731	1436	11030	11108	11069	3832.086446	3859.859905	3846.356357	0	0	0	18:03:00.0160	20150912	18:03:09.2350	20150912	18:03:04.6350	26.97734181	-80.02460426	26.97748831	-80.02483049	26.9774123	-80.02472429	17.733754	2
42259-SUN-31	31	Region75	New Schools	SUN	9/12/2015	42259	before	5938	-41.566279	6.97E-05	-41.26800833	7.47E-05	0.93	11.05999071	3	-40.58847	1	3.082227	bottom	2564.992107	-24.808327	-64.879285	-973.51636	0	0.853537	16.964034	776	5359	5403	5381	1692.483595	1705.722947	1698.098066	0	0	0	17:20:51.3940	20150912	17:20:56.6560	20150912	17:20:54.0690	26.97596	-80.01624851	26.97595833	-80.01638167	26.97596167	-80.016305	20.046261	2
42259-SUN-30	30	Region73	New Schools	SUN	9/12/2015	42259	before	5938	-41.223093	7.55E-05	-42.675014	5.40E-05	1.4	9.690048688	1	-42.675014	1	4.383007	bottom	2283.817217	-30.523121	-64.930267	-973.990808	0	0.702229	15.844492	227	11287	11302	11294	3513.395746	3519.911018	3516.684405	0	0	0	17:32:31.8130	20150912	17:32:33.5590	20150912	17:32:32.6090	26.9759691	-80.01630785	26.97602	-80.016275	26.975995	-80.01629167	20.227499	2
42259-SUN-29	29	Region72	New Schools	SUN	9/12/2015	42259	before	5938	-55.980553	2.52E-06	-43.0663245	4.94E-05	0.05	9.340155401	2	NA	NA	5.031716	pelagic	403.711153	-29.769995	-64.967842	-981.56167	0	3.712224	16.234793	4575	11567	11627	11597	3616.370249	3638.561513	3627.638973	0	0	0	17:33:04.6150	20150912	17:33:11.5660	20150912	17:33:08.1340	26.97675316	-80.01591807	26.97688667	-80.01608333	26.97682653	-80.01599618	21.266509	2
42259-SUN-33	33	Region89	New Schools	SUN	9/12/2015	42259	before	5938	-53.82408	4.15E-06	-43.545302	4.42E-05	0.09	8.9290242	1	NA	NA	9.886914	pelagic	1945.715761	-27.075387	-64.99869	-988.539117	0	10.88919	11.062427	14520	3817	3882	3849	1211.323545	1232.544912	1221.62551	0	0	0	17:17:48.9350	20150912	17:17:56.6620	20150912	17:17:52.7710	26.975765	-80.01635833	26.97573	-80.01614833	26.97574667	-80.01625667	20.949341	2
42259-TUN-43	43	Region180	New Schools	TUN	9/12/2015	42259	before	5958	-30.367416	0.000918879	-30.728225	0.000845624	1.09	29.78173535	1	-30.728225	1	1.023859	bottom	36853.68996	-15.917216	-64.538441	-973.644465	0	0.930531	16.577476	470	15758	15782	15770	5769.85456	5778.588298	5772.787843	0	0	0	14:55:35.0950	20150912	14:55:38.6870	20150912	14:55:36.8870	26.94726	-80.03163896	26.94725444	-80.03172669	26.94725822	-80.03166843	17.601335	2
42259-TUN-45	45	Region187	New Schools	TUN	9/12/2015	42259	before	5958	-40.679591	8.55E-05	-32.601865	0.000549305	0.16	24.97324041	2	-32.601865	2	2.356779	bottom	2736.508883	-29.661455	-64.498867	-974.354579	0	0.742445	15.33486	165	17261	17271	17266	6303.710161	6307.040938	6305.176118	0	0	0	14:59:05.7540	20150912	14:59:07.2550	20150912	14:59:06.5370	26.94750972	-80.03162627	26.94751399	-80.03159307	26.94751167	-80.03161167	17.691639	2
42259-TUN-36	36	Region109	New Schools	TUN	9/12/2015	42259	before	5958	-42.108895	6.15E-05	-32.790197	0.000525993	0.12	24.53510255	1	NA	NA	11.071751	pelagic	2661.923735	-24.457174	-64.939831	-979.854178	0	1.003675	9.279272	365	8222	8239	8230	3281.259735	3288.061618	3284.590401	0	0	0	14:38:13.5100	20150912	14:38:15.9440	20150912	14:38:14.6960	26.94616821	-80.03158364	26.94616394	-80.03165197	26.94616612	-80.0316171	20.351023	2
42259-TUN-42	42	Region165	New Schools	TUN	9/12/2015	42259	before	5958	-35.539548	0.000279283	-33.57251	0.000439288	0.64	22.79589956	1	-33.57251	1	1.174684	bottom	11217.32478	-19.764609	-64.974015	-972.828886	0	0.931863	17.820697	979	13854	13905	13879	5106.38733	5124.318649	5114.354324	0	0	0	14:51:13.0310	20150912	14:51:20.2710	20150912	14:51:16.3100	26.94695301	-80.03171793	26.94696667	-80.03153833	26.94696167	-80.03163833	18.995381	2
42259-TUN-34	34	Region97	New Schools	TUN	9/12/2015	42259	before	5958	-41.634815	6.86E-05	-34.347643	0.000367482	0.19	21.19427929	4	NA	NA	1.05503	bottom	2489.041755	-25.916602	-64.885148	-972.386193	0	0.841437	19.008962	646	2713	2750	2731	1027.787946	1041.675698	1033.938193	0	0	0	14:21:49.2350	20150912	14:21:55.5160	20150912	14:21:52.2800	26.94513333	-80.03115833	26.94513167	-80.03129796	26.94513058	-80.03122015	20.063992	2
42259-TUN-35	35	Region98	New Schools	TUN	9/12/2015	42259	before	5958	-40.650161	8.61E-05	-34.865999	0.000326137	0.26	20.18651112	2	-34.865999	2	1.007852	bottom	3466.854196	-28.508917	-64.968145	-972.210184	0	0.934243	19.299631	302	5416	5431	5423	2054.345063	2060.658828	2057.476669	0	0	0	14:30:05.0840	20150912	14:30:07.5420	20150912	14:30:06.1840	26.94557781	-80.03137221	26.94558724	-80.03143489	26.94558302	-80.0314032	20.307483	2
42259-TUN-37	37	Region110	New Schools	TUN	9/12/2015	42259	before	5958	-36.408663	0.00022863	-37.266527	0.000187649	1.22	16.10944323	4	-37.266527	4	2.947613	bottom	7294.099904	-20.509723	-64.956996	-973.192118	0	0.740195	17.300694	329	8260	8281	8270	3296.040499	3302.448971	3299.466582	0	0	0	14:38:18.9720	20150912	14:38:21.9020	20150912	14:38:20.3150	26.94616167	-80.03173223	26.94615802	-80.03179662	26.94616	-80.03176667	20.248307	2
42259-TUN-39	39	Region118	New Schools	TUN	9/12/2015	42259	before	5958	-47.959658	1.60E-05	-39.0477675	0.000124515	0.13	13.62626519	2	-39.0477675	2	15.882203	pelagic	328.472988	-37.552292	-64.698327	-985.770318	0	0.476402	4.885994	77	11800	11807	11803	4545.543008	4546.790949	4545.841814	0	0	0	14:46:31.1310	20150912	14:46:32.0730	20150912	14:46:31.4910	26.94675833	-80.03182366	26.94675833	-80.03183622	26.94675833	-80.03182667	20.768197	2
42259-TUN-44	44	Region186	New Schools	TUN	9/12/2015	42259	before	5958	-45.160479	3.05E-05	-41.7919175	6.62E-05	0.46	10.52860213	2	-41.7919175	2	4.667678	bottom	807.275667	-33.92781	-64.976197	-976.04672	0	0.614579	13.09759	149	17250	17261	17255	6300.156422	6303.710161	6301.880876	0	0	0	14:59:04.2440	20150912	14:59:05.7540	20150912	14:59:04.9360	26.947505	-80.03166167	26.94750972	-80.03162627	26.94750729	-80.03164449	17.765268	2
42259-TUN-38	38	Region117	New Schools	TUN	9/12/2015	42259	before	5958	-43.651671	4.31E-05	-43.7475495	4.22E-05	1.02	8.760905584	10	-43.7475495	10	7.378512	pelagic	5506.775609	-24.225082	-64.996476	-975.829124	0	2.961915	12.895264	6403	11712	11818	11765	4512.887272	4552.033614	4532.226423	0	0	0	14:46:19.0340	20150912	14:46:33.6510	20150912	14:46:26.2880	26.94673965	-80.03149578	26.94676	-80.03188896	26.94675	-80.03169	20.273776	2
42259-TUN-40	40	Region119	New Schools	TUN	9/12/2015	42259	before	5958	-48.895443	1.29E-05	-43.754268	4.21E-05	0.31	8.755375474	2	NA	NA	3.391022	bottom	261.36299	-38.997927	-64.905131	-973.509815	0	0.470215	17.357252	152	11800	11815	11807	4545.543008	4551.309455	4546.790949	0	0	0	14:46:31.1310	20150912	14:46:33.2980	20150912	14:46:32.0730	26.94675833	-80.03182366	26.94676	-80.03188167	26.94675833	-80.03183622	20.748274	2
42259-WRT-54	54	Region251	New Schools	WRT	9/12/2015	42259	before	5976	-29.060182	0.0012416	-22.127999	0.006126326	0.2	66.83125746	1	-22.127999	1	0.568084	bottom	49591.1184	-16.182297	-64.755043	-969.915018	0	0.926681	23.605926	337	12810	12827	12818	3720.176667	3726.508182	3723.484685	0	0	0	16:58:17.3290	20150912	16:58:19.3490	20150912	16:58:18.3090	26.9626941	-80.00795102	26.962715	-80.00789167	26.962705	-80.00792	24.17401	2
42259-WRT-58	58	Region269	New Schools	WRT	9/12/2015	42259	before	5976	-32.585722	0.000551351	-22.39349	0.005763032	0.1	65.18433891	1	-22.39349	1	0.42297	bottom	16565.2515	-19.346952	-64.905426	-969.99638	0	0.697073	23.454519	338	13597	13620	13608	4272.226903	4279.708038	4275.466142	0	0	0	17:01:43.1490	20150912	17:01:45.8290	20150912	17:01:44.4390	26.96255333	-80.00819833	26.96255766	-80.00827353	26.96255515	-80.00823089	23.877489	2
42259-WRT-51	51	Region190	New Schools	WRT	9/12/2015	42259	before	5976	-31.109911	0.000774478	-24.5175095	0.003533858	0.22	53.38860728	2	-24.5175095	2	2.169599	bottom	35668.98999	-15.418118	-64.994017	-970.378783	0	1.068538	23.010596	734	8596	8629	8612	2415.334703	2425.611332	2420.283104	0	0	0	16:49:58.7040	20150912	16:50:02.4920	20150912	16:50:00.5320	26.96370096	-80.0078204	26.96370167	-80.00792381	26.9637	-80.00787021	25.180195	2
42259-WRT-55	55	Region257	New Schools	WRT	9/12/2015	42259	before	5976	-35.028935	0.000314128	-27.77561825	0.00166893	0.19	39.30651692	4	-31.748662	2	6.66421	pelagic	32150.38518	-17.049523	-64.998158	-972.414113	0	2.374586	18.831222	1919	12968	13007	12987	3773.514795	3785.074538	3779.600919	0	0	0	16:58:35.8400	20150912	16:58:40.3000	20150912	16:58:38.0300	26.96278667	-80.0074291	26.96277667	-80.00731333	26.96278205	-80.00736809	25.495432	2
42259-WRT-57	57	Region268	New Schools	WRT	9/12/2015	42259	before	5976	-39.001364	0.000125853	-30.201697	0.000954619	0.13	31.29254884	1	-30.201697	1	0.508904	bottom	5150.12849	-28.898662	-64.646728	-970.057196	0	0.949429	23.27758	211	13580	13590	13585	4263.767795	4269.212187	4266.104052	0	0	0	17:01:41.1590	20150912	17:01:42.3390	20150912	17:01:41.7700	26.96255167	-80.0081132	26.96255167	-80.00816803	26.96255167	-80.00813673	23.786484	2
42259-WRT-49	49	Region110	New Schools	WRT	9/12/2015	42259	before	5976	-36.607026	0.000218423	-31.970498	0.000635258	0.34	26.49994543	2	-31.970498	2	7.346211	pelagic	9546.179211	-18.403145	-64.980985	-973.742498	0	1.014006	16.563049	1516	5297	5370	5333	1417.530512	1442.462255	1429.827247	0	0	0	16:43:39.8300	20150912	16:43:48.6520	20150912	16:43:44.3260	26.96416333	-80.00817175	26.96419508	-80.00841992	26.96417333	-80.008295	23.90926	2
42259-WRT-47	47	Region108	New Schools	WRT	9/12/2015	42259	before	5976	-41.458607	7.15E-05	-35.328002	0.000293224	0.24	19.32876029	1	-35.328002	1	11.671827	pelagic	1598.548282	-28.929497	-64.984335	-977.324488	0	0.518913	11.653109	325	5224	5254	5239	1393.949502	1403.889103	1399.416305	0	0	0	16:43:31.4260	20150912	16:43:34.8770	20150912	16:43:33.1580	26.96417667	-80.007935	26.96417057	-80.00803476	26.964175	-80.00799	23.324936	2
42259-WRT-56	56	Region264	New Schools	WRT	9/12/2015	42259	before	5976	-45.186873	3.03E-05	-37.403519	0.000181823	0.17	15.90336477	2	-35.365879	1	17.729621	pelagic	3266.239702	-22.489766	-64.996124	-990.543048	0	2.501748	7.098121	3437	12826	12893	12859	3726.508182	3749.368765	3738.726306	0	0	0	16:58:19.2390	20150912	16:58:27.1870	20150912	16:58:23.2470	26.962715	-80.00789167	26.96277334	-80.00767106	26.96275	-80.007775	24.827742	2
42259-WRT-52	52	Region191	New Schools	WRT	9/12/2015	42259	before	5976	-53.74942	4.22E-06	-37.68582233	0.00017038	0.02	15.48696923	3	-38.6462615	2	7.353594	pelagic	605.430312	-29.762324	-64.995622	-980.432579	0	3.330538	17.223223	10026	8588	8736	8662	2412.973402	2458.672338	2436.332668	0	0	0	16:49:57.8050	20150912	16:50:14.5510	20150912	16:50:06.2220	26.9637024	-80.00779668	26.96368464	-80.00825577	26.96370167	-80.00803167	24.576817	2
42259-WRT-50	50	Region147	New Schools	WRT	9/12/2015	42259	before	5976	-40.619576	8.67E-05	-37.8813065	0.000162881	0.53	15.2050373	2	NA	NA	8.847215	pelagic	4353.11199	-21.48921	-64.997533	-974.047664	0	1.164838	16.128067	3130	6866	6998	6932	1896.590228	1934.100668	1916.896293	0	0	0	16:46:41.6600	20150912	16:46:56.8320	20150912	16:46:49.3140	26.96398	-80.008125	26.96390442	-80.00775964	26.963955	-80.00792333	24.975282	2
42259-WRT-48	48	Region109	New Schools	WRT	9/12/2015	42259	before	5976	-44.58199	3.48E-05	-38.180678	0.000152031	0.23	14.78319293	1	-38.180678	1	7.85719	pelagic	753.400684	-33.231769	-64.850207	-973.553807	0	0.502034	16.907873	284	5249	5276	5262	1402.25356	1410.155535	1406.052333	0	0	0	16:43:34.2770	20150912	16:43:37.4210	20150912	16:43:35.7760	26.96417167	-80.00801833	26.96416495	-80.00809753	26.96416918	-80.00805649	24.765063	2
42259-WRT-46	46	Region88	New Schools	WRT	9/12/2015	42259	before	5976	-44.081204	3.91E-05	-40.87657975	8.17E-05	0.48	11.4744384	4	-39.1026615	2	9.45898	pelagic	5464.542512	-23.93457	-64.993346	-978.639258	0	3.244759	15.537692	5900	3556	3645	3600	889.274646	916.916622	902.912448	0	0	0	16:40:20.1540	20150912	16:40:30.2880	20150912	16:40:25.2050	26.96441333	-80.00816	26.96444	-80.00788333	26.964425	-80.00802333	24.996672	2
42259-WRT-53	53	Region210	New Schools	WRT	9/12/2015	42259	before	5976	-49.47653	1.13E-05	-44.5031985	3.55E-05	0.32	8.160301099	4	-44.06133333	3	4.484794	bottom	2035.688502	-27.341348	-64.98906	-977.919322	0	4.186706	21.141259	9812	10166	10281	10223	2880.262173	2914.812804	2896.186757	0	0	0	16:53:00.1810	20150912	16:53:13.5420	20150912	16:53:06.6810	26.96326833	-80.00718667	26.96324631	-80.00683967	26.96325833	-80.00702667	25.626053	2
42273-HIW-3	3	Region315	New Schools	HIW	9/26/2015	42273	during	5889	-36.697	0.000213944	-33.25241767	0.000472888	0.45	23.49209388	3	-31.767294	2	2.536961	bottom	17689.3626	-22.031228	-64.822986	-967.434648	0	1.918317	29.751292	1434	12612	12648	12630	5151.501346	5164.924132	5159.066247	0	0	0	14:20:44.6980	20150926	14:20:50.2410	20150926	14:20:47.5170	26.89462167	-79.98694833	26.89460053	-79.98708131	26.89461	-79.98702333	32.288253	2
42273-HIW-1	1	Region297	New Schools	HIW	9/26/2015	42273	during	5889	-41.108614	7.75E-05	-35.5379195	0.000279388	0.28	18.95116613	4	-34.532266	3	11.474789	pelagic	7030.825852	-27.997503	-63.790982	-968.631283	0	2.1056	26.616221	1574	3259	3295	3277	931.226574	943.224627	938.468431	0	0	0	13:50:14.8950	20150926	13:50:20.3190	20150926	13:50:17.6090	26.89236833	-79.98573333	26.89238697	-79.98585223	26.89238	-79.985805	38.09101	2
42273-WRT-15	15	Region79	New Schools	WRT	9/26/2015	42273	during	5979	-40.030758	9.93E-05	-28.1660995	0.001525422	0.07	37.89016976	2	-28.1660995	2	1.041272	bottom	6583.92787	-18.934228	-64.934798	-974.024368	0	1.538399	21.44753	1150	7938	7974	7956	2494.950309	2502.940382	2498.968929	0	0	0	17:16:19.9690	20150926	17:16:24.3390	20150926	17:16:22.2410	26.96417335	-80.00790673	26.96416833	-80.00782667	26.96416833	-80.00786667	22.488802	2
42287-HIW-5	5	Region170	New Schools	HIW	10/10/2015	42287	during	5895	-34.714186	0.000337739	-24.850915	0.003272717	0.1	51.74164168	2	-21.793432	1	12.465356	pelagic	12797.81168	-19.021355	-62.797037	-970.72276	0	0.879149	21.83637	373	11432	11452	11442	5548.002156	5558.12425	5553.702787	0	0	0	12:36:45.1550	20151010	12:36:48.3220	20151010	12:36:46.7600	26.89272833	-79.98581833	26.89270183	-79.98591569	26.89271421	-79.9858735	34.301726	2
42287-HIW-4	4	Region168	New Schools	HIW	10/10/2015	42287	during	5895	-40.050485	9.88E-05	-32.92076233	0.000510415	0.19	24.23587369	9	-34.11921529	7	3.941038	bottom	13689.72745	-25.319608	-64.97302	-966.556602	0	3.213301	32.162666	1623	11414	11438	11426	5540.46122	5550.967312	5545.608388	0	0	0	12:36:42.3150	20151010	12:36:46.1130	20151010	12:36:44.1910	26.89273667	-79.98574325	26.89272152	-79.9858472	26.89273276	-79.98579475	36.103704	2
42287-HIW-6	6	Region171	New Schools	HIW	10/10/2015	42287	during	5895	-35.94967	0.000254117	-38.339493	0.000146572	1.73	14.56417873	1	-38.339493	1	17.706943	pelagic	14812.19621	-20.481198	-64.703179	-969.615984	0	1.352367	24.783807	847	12524	12554	12539	6006.548839	6017.888122	6011.904869	0	0	0	12:39:39.6470	20151010	12:39:44.4520	20151010	12:39:42.0410	26.89240833	-79.98562558	26.8924141	-79.98551184	26.89240833	-79.98557167	42.49075	2
42287-MG111-7	7	Region77	New Schools	MG111	10/10/2015	42287	during	5921	-36.354608	0.000231494	-34.19013375	0.000381054	0.61	21.5103562	4	-35.759599	1	4.951029	bottom	49995.45279	-21.485216	-64.999704	-978.556908	0	5.010713	10.82048	4758	1345	1391	1368	422.284378	440.108223	431.215047	0	0	0	16:26:00.1110	20151010	16:26:07.6370	20151010	16:26:03.7930	26.97736167	-80.02477098	26.97736515	-80.02495023	26.97736	-80.02486088	15.771509	2
42287-MG111-8	8	Region80	New Schools	MG111	10/10/2015	42287	during	5921	-51.810823	6.59E-06	-43.161505	4.83E-05	0.14	9.256976979	1	-43.161505	1	2.145064	bottom	1048.413148	-34.006359	-64.995797	-975.945115	0	3.69082	16.097588	2759	3013	3049	3031	970.902609	983.463666	977.235251	0	0	0	16:30:30.2510	20151010	16:30:36.5620	20151010	16:30:33.6540	26.97793343	-80.02467214	26.97793	-80.02479833	26.97793333	-80.02473575	18.242652	3.851739
42287-WRT-21	21	Region123	New Schools	WRT	10/10/2015	42287	during	5982	-40.258269	9.42E-05	-30.082713	0.000981135	0.1	31.64444102	1	-30.082713	1	4.765452	bottom	8493.066749	-24.333164	-64.983879	-971.333075	0	2.09122	20.764598	1859	4747	4790	4768	1937.294073	1956.401889	1945.97509	0	0	0	15:38:36.2770	20151010	15:38:43.2290	20151010	15:38:39.6770	26.96394383	-80.00767494	26.96393323	-80.00786685	26.96394	-80.00776223	25.53005	2
42287-WRT-23	23	Region135	New Schools	WRT	10/10/2015	42287	during	5982	-38.886417	0.000129228	-35.20743583	0.000301479	0.43	19.54902348	6	-35.947859	2	5.901306	pelagic	48573.35539	-23.112807	-64.952887	-972.129914	0	8.720633	18.587756	8457	6561	6608	6584	2680.899455	2700.155331	2690.667533	0	0	0	15:43:29.1850	20151010	15:43:36.7090	20151010	15:43:32.8460	26.9642484	-80.00784748	26.964275	-80.00765624	26.96426528	-80.00775112	24.489062	2
42287-WRT-22	22	Region124	New Schools	WRT	10/10/2015	42287	during	5982	-49.349635	1.16E-05	-37.13628633	0.000193362	0.06	16.3078413	3	-29.992893	1	10.957693	pelagic	258.233629	-38.858997	-64.865958	-975.422626	0	0.515804	14.478673	198	4754	4772	4763	1940.930584	1948.379543	1943.602757	0	0	0	15:38:37.4160	20151010	15:38:40.3260	20151010	15:38:38.8780	26.96394168	-80.00771148	26.96394	-80.00778644	26.96394	-80.00773833	25.436366	2
42287-WRT-24	24	Region160	New Schools	WRT	10/10/2015	42287	during	5982	-46.353375	2.32E-05	-38.350268	0.000146209	0.16	14.54943753	1	NA	NA	4.536723	bottom	4502.760264	-27.580534	-64.998433	-970.997464	0	4.511537	21.38159	4284	6826	6872	6849	2783.150843	2803.173054	2792.183893	0	0	0	15:44:11.9490	20151010	15:44:20.1200	20151010	15:44:15.9260	26.96417833	-80.00683168	26.96417	-80.00663115	26.96416966	-80.00674158	25.918313	3.847493
42287-WRT-25	25	Region162	New Schools	WRT	10/10/2015	42287	during	5982	-38.090924	0.000155206	-38.83238633	0.000130846	1.19	13.90490112	6	-44.363965	3	8.903114	pelagic	30114.03564	-15.921887	-64.980953	-973.177949	0	4.501627	16.408121	3547	7285	7323	7304	2995.731437	3011.556373	3003.940395	0	0	0	15:45:29.9060	20151010	15:45:36.0280	20151010	15:45:32.9940	26.96441788	-80.00768103	26.96441333	-80.00784024	26.96441333	-80.00776353	25.311235	2
42287-WRT-16	16	Region112	New Schools	WRT	10/10/2015	42287	during	5982	-43.260722	4.72E-05	-39.0768892	0.000123683	0.38	13.58902182	5	-39.308015	3	8.395066	pelagic	26983.80057	-24.173892	-64.998935	-973.124474	0	13.264275	17.550915	17955	1471	1537	1504	560.404722	587.732116	573.622883	0	0	0	15:29:48.2840	20151010	15:29:58.9090	20151010	15:29:53.5690	26.9627244	-80.00652779	26.96278167	-80.00678667	26.96273663	-80.00665493	25.945981	2
42287-WRT-18	18	Region114	New Schools	WRT	10/10/2015	42287	during	5982	-39.98347	0.000100381	-40.9806104	7.98E-05	1.26	11.3627981	5	-40.5080515	2	12.693712	pelagic	13786.49083	-21.191314	-64.985316	-977.224132	0	3.186463	11.134348	2897	1595	1639	1617	615.53336	635.70203	624.702069	0	0	0	15:30:08.1990	20151010	15:30:15.2400	20151010	15:30:11.7070	26.96278735	-80.00706441	26.962784	-80.00726731	26.962785	-80.00715667	23.82806	2
42287-WRT-20	20	Region121	New Schools	WRT	10/10/2015	42287	during	5982	-48.2613	1.49E-05	-44.857626	3.27E-05	0.46	7.892957332	1	-44.857626	1	13.180278	pelagic	510.668591	-35.370339	-64.904807	-976.536916	0	0.793921	12.416109	802	4721	4770	4745	1924.247016	1947.250618	1936.193908	0	0	0	15:38:32.0700	20151010	15:38:40.0190	20151010	15:38:35.9570	26.96396375	-80.00754563	26.96394	-80.00777507	26.96394448	-80.00766388	25.596387	2
42288-MG111-6	6	Region130	New Schools	MG111	10/11/2015	42288	during	5925	-38.333302	0.000146781	-34.055976	0.000393009	0.37	21.78328776	1	NA	NA	1.806199	bottom	8350.323695	-21.152764	-64.818381	-974.127092	0	1.319902	15.600621	1600	6391	6450	6420	2630.429105	2652.848541	2640.739758	0	0	0	12:42:10.0460	20151011	12:42:19.4540	20151011	12:42:14.6520	26.97852688	-80.02482988	26.97853882	-80.0250552	26.97853333	-80.02493346	17.40682	2
42288-MG111-2	2	Region113	New Schools	MG111	10/11/2015	42288	during	5925	-38.473411	0.000142121	-36.018458	0.000250123	0.57	18.11432362	1	NA	NA	0.426171	bottom	6460.628413	-21.673103	-64.963032	-973.717171	0	1.054688	17.201816	2280	2446	2552	2499	1001.043616	1042.041972	1021.240497	0	0	0	12:31:38.6050	20151011	12:31:55.5750	20151011	12:31:47.0830	26.97771026	-80.02484467	26.97769167	-80.02525657	26.97770471	-80.02504774	17.627987	2
42288-SUN-8	8	Region55	New Schools	SUN	10/11/2015	42288	during	5946	-34.897614	0.000323771	-37.3003597	0.000186193	1.74	16.05830137	10	-36.27508257	7	11.014753	pelagic	58020.65324	-17.336658	-64.975508	-978.63517	0	4.157691	9.456743	3444	367	407	387	147.946281	162.569024	155.676591	0	0	0	12:52:42.4810	20151011	12:52:48.8730	20151011	12:52:45.6760	26.9754208	-80.01561062	26.97541333	-80.01575667	26.97542333	-80.01568833	20.471496	2
42288-SUN-10	10	Region127	New Schools	SUN	10/11/2015	42288	during	5946	-38.095507	0.000155042	-38.87316457	0.000129623	1.2	13.85171307	7	-44.492828	1	3.382927	bottom	22268.24769	-21.586573	-64.693665	-972.997938	0	3.332306	17.197974	2491	3044	3080	3062	1208.43145	1222.098521	1214.610904	0	0	0	12:59:51.7580	20151011	12:59:57.5040	20151011	12:59:54.6380	26.97657167	-80.01634667	26.97658131	-80.01648374	26.97657414	-80.01640881	20.580901	2
42288-WRT-12	12	Region110	New Schools	WRT	10/11/2015	42288	during	5985	-37.107164	0.000194663	-29.177293	0.001208567	0.16	34.45508669	1	NA	NA	1.163347	bottom	14737.62315	-21.112947	-64.978929	-971.284175	0	1.756516	22.039521	2910	2754	2835	2794	1058.698287	1088.798492	1073.784743	0	0	0	13:20:16.8230	20151011	13:20:29.7670	20151011	13:20:23.2250	26.96418167	-80.00778167	26.96422167	-80.00808	26.9641914	-80.00793313	23.202868	2
42288-WRT-14	14	Region112	New Schools	WRT	10/11/2015	42288	during	5985	-35.749427	0.000266108	-29.90870267	0.001021245	0.26	32.16620986	3	-32.349497	1	1.238149	bottom	20906.31904	-20.355556	-64.580709	-970.066678	0	1.822756	23.248544	847	6060	6082	6071	2372.137281	2382.097109	2377.098109	0	0	0	13:29:08.4480	20151011	13:29:11.9940	20151011	13:29:10.2250	26.96283167	-80.0078964	26.96283	-80.00779615	26.96283	-80.00784649	24.486693	2
42288-WRT-13	13	Region111	New Schools	WRT	10/11/2015	42288	during	5985	-39.913433	0.000102013	-32.545445	0.000556488	0.18	25.10601333	2	-32.545445	2	13.431838	pelagic	16665.72486	-19.299933	-64.989062	-978.158554	0	3.790318	10.953596	3446	2811	2855	2833	1079.924051	1095.845429	1087.670524	0	0	0	13:20:25.9280	20151011	13:20:32.9780	20151011	13:20:29.4470	26.96420012	-80.00799419	26.96423717	-80.00814883	26.96421812	-80.00806935	24.385434	2
42288-WRT-15	15	Region113	New Schools	WRT	10/11/2015	42288	during	5985	-37.089337	0.000195464	-33.124305	0.000487045	0.4	23.77665829	1	-33.124305	1	1.102155	bottom	14026.20259	-24.714033	-64.517495	-969.999312	0	1.664876	23.363378	1110	6124	6156	6140	2401.424596	2415.343011	2408.406537	0	0	0	13:29:18.7190	20151011	13:29:23.8370	20151011	13:29:21.2660	26.96282833	-80.00760167	26.96283	-80.00746167	26.96283167	-80.00753147	24.465533	2
42311-HIW-9	9	Region453	New Schools	HIW	11/3/2015	42311	after	5900	-34.072981	0.000391473	-28.36209033	0.001458112	0.27	37.19862828	3	-30.588175	1	0.45439	bottom	11959.40841	-23.957206	-64.733945	-965.832978	0	0.708787	34.529075	358	15453	15477	15465	5204.571316	5211.181538	5207.726939	0	0	0	14:36:40.9050	20151103	14:36:45.0550	20151103	14:36:42.9750	26.89415302	-79.98610862	26.89413033	-79.98617	26.89414193	-79.98613782	34.983465	2
42311-HIW-7	7	Region405	New Schools	HIW	11/3/2015	42311	after	5900	-39.686522	0.000107485	-31.62891717	0.00068724	0.16	27.36447083	6	-31.8382294	5	4.010476	bottom	20170.60504	-24.604671	-64.956051	-967.594991	0	4.353908	29.722108	2463	8096	8123	8109	2577.711841	2586.644376	2582.496936	0	0	0	14:16:04.2810	20151103	14:16:08.7500	20151103	14:16:06.4350	26.89287109	-79.98631463	26.89287333	-79.986225	26.89287167	-79.98626667	33.732584	2
42311-HIW-23	23	Region627	New Schools	HIW	11/3/2015	42311	after	5900	-46.988429	2.00E-05	-33.0356635	0.000497088	0.04	23.97556425	2	NA	NA	13.467096	pelagic	8815.23313	-24.158201	-64.996415	-974.237965	0	10.223153	22.774354	21274	22744	22846	22795	7479.366683	7525.374755	7499.466828	0	0	0	14:57:05.8660	20151103	14:57:22.9370	20151103	14:57:14.3860	26.89606876	-79.98630894	26.89630502	-79.98594109	26.89614191	-79.98612665	36.24145	2
42311-HIW-20	20	Region596	New Schools	HIW	11/3/2015	42311	after	5900	-52.33193	5.85E-06	-33.7198092	0.000424638	0.01	22.48249588	5	-32.46196725	4	19.012851	pelagic	403.201614	-39.925517	-64.926427	-974.038569	0	1.600381	16.030557	388	21964	21975	21969	7238.724658	7242.17263	7240.337249	0	0	0	14:54:55.4920	20151103	14:54:57.2940	20151103	14:54:56.3010	26.89595833	-79.986515	26.89595347	-79.98654925	26.89595672	-79.98653113	35.043408	2
42311-HIW-3	3	Region363	New Schools	HIW	11/3/2015	42311	after	5900	-45.084542	3.10E-05	-33.987969	0.000399212	0.08	21.92296167	1	NA	NA	4.536011	bottom	1007.374306	-31.648019	-64.979085	-964.775665	0	0.753621	37.917117	472	2438	2468	2453	751.58785	761.610136	756.724387	0	0	0	14:00:19.4010	20151103	14:00:24.5100	20151103	14:00:21.9470	26.89339	-79.98570833	26.89342591	-79.98580086	26.89340923	-79.98575537	42.453128	2
42311-HIW-8	8	Region450	New Schools	HIW	11/3/2015	42311	after	5900	-44.527302	3.53E-05	-34.0150265	0.000396732	0.09	21.86728357	2	-30.665925	1	5.375659	pelagic	3189.337062	-31.022872	-64.97797	-966.294872	0	2.098644	34.252271	1272	15354	15383	15368	5172.782519	5183.151799	5178.179418	0	0	0	14:36:24.2340	20151103	14:36:29.1370	20151103	14:36:26.6240	26.89414114	-79.98580148	26.89416083	-79.9859031	26.89414837	-79.98585519	39.62793	2
42311-HIW-2	2	Region361	New Schools	HIW	11/3/2015	42311	after	5900	-44.812433	3.30E-05	-35.18607567	0.000302965	0.11	19.58830743	3	-36.42981	2	4.439706	bottom	2348.583986	-31.232364	-64.97423	-964.95445	0	1.65028	38.502416	1367	2397	2437	2417	738.611055	750.447758	744.227846	0	0	0	14:00:12.3960	20151103	14:00:19.2360	20151103	14:00:15.8420	26.89335833	-79.985585	26.89338535	-79.9856981	26.89336324	-79.9856406	42.942122	2
42311-HIW-18	18	Region594	New Schools	HIW	11/3/2015	42311	after	5900	-35.673825	0.000270781	-35.463678	0.000284205	0.95	19.08385922	3	-36.775587	2	25.730868	pelagic	17120.13207	-18.721709	-64.99928	-979.622047	0	1.466891	9.311776	1630	21926	21980	21953	7226.264262	7243.637873	7234.71678	0	0	0	14:54:49.1830	20151103	14:54:58.1290	20151103	14:54:53.6790	26.89595931	-79.98639076	26.89595333	-79.98656398	26.895955	-79.986475	35.042644	2
42311-HIW-17	17	Region592	New Schools	HIW	11/3/2015	42311	after	5900	-43.674993	4.29E-05	-35.47530725	0.000283445	0.15	19.06301286	8	-36.2995592	5	16.260482	pelagic	10589.7605	-20.205603	-64.997977	-971.611542	0	5.726557	19.55469	10297	21826	21914	21870	7196.377211	7222.728198	7209.571882	0	0	0	14:54:32.5900	20151103	14:54:47.1180	20151103	14:54:39.8480	26.89596667	-79.98609167	26.89595881	-79.98635525	26.8959661	-79.98622347	35.815172	2
42311-HIW-15	15	Region589	New Schools	HIW	11/3/2015	42311	after	5900	-49.560322	1.11E-05	-37.978873	0.000159262	0.07	15.06625049	2	-37.978873	2	8.176546	pelagic	533.996455	-34.958116	-64.980445	-968.526438	0	1.119641	28.326495	1312	21807	21864	21835	7190.755079	7207.567448	7198.617619	0	0	0	14:54:29.2420	20151103	14:54:38.8470	20151103	14:54:34.0410	26.89596	-79.98603566	26.89596667	-79.98620333	26.89597032	-79.98611383	36.503041	2
42311-HIW-16	16	Region591	New Schools	HIW	11/3/2015	42311	after	5900	-54.368012	3.66E-06	-39.20872733	0.000119985	0.03	13.42168518	3	NA	NA	0.512059	bottom	63.984892	-45.406031	-64.438172	-965.78154	0	0.40587	36.429291	82	21819	21828	21823	7194.518796	7197.148307	7195.716044	0	0	0	14:54:31.3350	20151103	14:54:32.9120	20151103	14:54:32.0660	26.89596333	-79.98607333	26.89596805	-79.98609927	26.89596548	-79.98608514	36.94135	2
42311-HIW-22	22	Region626	New Schools	HIW	11/3/2015	42311	after	5900	-48.491739	1.42E-05	-40.4079355	9.10E-05	0.16	11.99112073	2	-40.4079355	2	0.518426	bottom	297.049593	-35.489963	-64.947541	-965.765732	0	0.48698	34.733921	305	22703	22733	22718	7463.688914	7473.805815	7469.100399	0	0	0	14:56:59.0280	20151103	14:57:04.0360	20151103	14:57:01.5350	26.89602988	-79.98645864	26.89604984	-79.98636078	26.896035	-79.986405	35.252347	2
42311-HIW-12	12	Region495	New Schools	HIW	11/3/2015	42311	after	5900	-49.096696	1.23E-05	-40.5899265	8.73E-05	0.14	11.78776777	2	NA	NA	1.015242	bottom	306.207111	-35.719706	-64.997182	-966.111288	0	0.577023	34.725747	443	18007	18044	18025	5951.569991	5959.888714	5955.298417	0	0	0	14:43:51.5310	20151103	14:43:57.7320	20151103	14:43:54.5170	26.89377667	-79.98601833	26.89374972	-79.98609582	26.89376167	-79.98605167	35.740989	8.577446
42311-HIW-10	10	Region467	New Schools	HIW	11/3/2015	42311	after	5900	-54.478363	3.57E-06	-41.019769	7.91E-05	0.05	11.32105707	1	-41.019769	1	1.825911	bottom	525.923051	-33.696558	-64.993149	-970.233773	0	3.421895	34.275689	4632	16912	16978	16945	5608.228178	5631.383071	5619.207251	0	0	0	14:40:47.2050	20151103	14:40:58.1180	20151103	14:40:52.7210	26.89351667	-79.98610868	26.89354495	-79.98587851	26.89352524	-79.98599877	36.1016	2
42311-HIW-13	13	Region583	New Schools	HIW	11/3/2015	42311	after	5900	-53.495123	4.47E-06	-41.548603	7.00E-05	0.06	10.77213825	1	-41.548603	1	4.691573	bottom	120.920627	-40.512271	-64.951107	-966.151506	0	0.627366	36.210317	507	21767	21806	21786	7179.289295	7189.470663	7184.169519	0	0	0	14:54:22.4600	20151103	14:54:28.9980	20151103	14:54:25.6820	26.89597	-79.98592167	26.89596	-79.98602273	26.89596667	-79.98597012	40.90189	2
42311-HIW-21	21	Region605	New Schools	HIW	11/3/2015	42311	after	5900	-43.822765	4.15E-05	-42.856908	5.18E-05	0.8	9.5258056	1	-42.856908	1	24.923702	pelagic	2277.547505	-27.61172	-64.996518	-979.869731	0	1.274242	9.054965	1107	22572	22614	22593	7432.587919	7441.665346	7436.619745	0	0	0	14:56:37.0830	20151103	14:56:44.0230	20151103	14:56:40.5160	26.89615054	-79.98673832	26.89611131	-79.9866591	26.89613	-79.986705	33.978667	2
42311-HIW-14	14	Region588	New Schools	HIW	11/3/2015	42311	after	5900	-47.388307	1.82E-05	-43.6805865	4.28E-05	0.43	8.816215222	2	NA	NA	12.741334	pelagic	607.23758	-33.927531	-64.999307	-970.067416	0	0.772143	24.337383	468	21807	21836	21821	7190.755079	7199.586854	7194.692384	0	0	0	14:54:29.2420	20151103	14:54:34.2110	20151103	14:54:31.6650	26.89596	-79.98603566	26.89597113	-79.98612354	26.89596364	-79.98607505	37.078717	2
42311-HIW-6	6	Region404	New Schools	HIW	11/3/2015	42311	after	5900	-55.644456	2.73E-06	-44.1752385	3.82E-05	0.07	8.41573993	2	NA	NA	5.409889	pelagic	143.459587	-49.149704	-64.850149	-968.326247	0	1.220909	28.184141	74	8093	8095	8094	2576.510202	2576.595024	2576.510202	0	0	0	14:16:03.8030	20151103	14:16:04.1230	20151103	14:16:03.9610	26.89287	-79.98632667	26.89287008	-79.98632582	26.89287	-79.98632667	33.59403	2
42311-HIW-11	11	Region494	New Schools	HIW	11/3/2015	42311	after	5900	-50.031037	9.93E-06	-44.20825975	3.79E-05	0.26	8.389662686	4	NA	NA	6.400672	pelagic	373.327674	-33.724799	-64.977927	-967.476968	0	0.872373	31.370019	846	17943	17990	17966	5932.032126	5946.512984	5939.868122	0	0	0	14:43:40.6990	20151103	14:43:48.6890	20151103	14:43:44.5720	26.89379	-79.98582464	26.89379	-79.98597	26.89379333	-79.98590333	37.770691	6.569386
42311-MG111-32	32	Region87	New Schools	MG111	11/3/2015	42311	after	5929	-42.494077	5.63E-05	-33.903042	0.000407095	0.14	22.09864436	1	-33.903042	1	1.754993	bottom	3492.856814	-22.227095	-64.997849	-974.22116	0	1.439119	15.921908	2704	6034	6126	6080	2082.645787	2117.663249	2098.643295	0	0	0	18:11:40.7580	20151103	18:11:56.1900	20151103	18:11:48.5310	26.97712918	-80.02464567	26.97716333	-80.02499333	26.97714	-80.024805	17.676901	2
42311-MG111-29	29	Region68	New Schools	MG111	11/3/2015	42311	after	5929	-42.300228	5.89E-05	-34.681344	0.000340303	0.17	20.53989429	1	-34.681344	1	0.920778	bottom	2265.259636	-30.675773	-64.988764	-973.800371	0	0.892584	16.605512	541	4694	4723	4708	1601.017412	1613.056724	1605.846758	0	0	0	18:07:56.0440	20151103	18:08:00.8800	20151103	18:07:58.3840	26.97758541	-80.02519379	26.97760052	-80.02531362	26.97759167	-80.02524167	17.52629	2
42311-MG111-33	33	Region88	New Schools	MG111	11/3/2015	42311	after	5929	-41.448099	7.16E-05	-37.82765	0.000164905	0.43	15.28190695	3	-37.82765	3	1.279724	bottom	3684.6868	-26.871941	-64.953492	-973.794701	0	1.193215	16.305334	675	6144	6171	6157	2124.059117	2132.838225	2128.297611	0	0	0	18:11:59.1600	20151103	18:12:03.6650	20151103	18:12:01.3970	26.97719333	-80.02504833	26.97721333	-80.02513333	26.97720667	-80.02508833	17.585058	2
42311-MG111-27	27	Region66	New Schools	MG111	11/3/2015	42311	after	5929	-42.6913	5.38E-05	-45.711173	2.68E-05	2	7.284522718	1	-45.711173	1	0.459481	bottom	1336.054705	-33.227747	-64.754522	-973.414938	0	0.576053	17.011713	547	4596	4642	4619	1564.661798	1581.11557	1572.55868	0	0	0	18:07:39.3530	20151103	18:07:47.1720	20151103	18:07:43.2640	26.97764	-80.02483572	26.97762	-80.02499833	26.977635	-80.024915	17.471194	2
42311-SUN-36	36	Region106	New Schools	SUN	11/3/2015	42311	after	5949	-45.1656	3.04E-05	-34.494506	0.000355263	0.09	20.90375203	4	-35.9327355	2	6.425573	pelagic	11913.50039	-21.77798	-64.979555	-978.521537	0	9.080453	14.588017	6421	2469	2503	2486	948.551776	959.706198	954.435234	0	0	0	17:34:56.8760	20151103	17:35:02.6450	20151103	17:34:59.8520	26.97571296	-80.01641842	26.97571381	-80.01630647	26.97571	-80.01635936	21.01359	2
42311-SUN-35	35	Region99	New Schools	SUN	11/3/2015	42311	after	5949	-44.39276	3.64E-05	-35.419107	0.000287137	0.13	19.16396763	1	-35.419107	1	1.422252	bottom	3305.879094	-26.817977	-64.995272	-976.396727	0	2.108974	18.355988	3920	3596	3687	3641	1356.119701	1390.105661	1373.437954	0	0	0	17:38:07.9720	20151103	17:38:23.5420	20151103	17:38:15.8350	26.97599882	-80.01626653	26.97598667	-80.01660833	26.9759924	-80.0164407	19.77824	2
42311-SUN-34	34	Region91	New Schools	SUN	11/3/2015	42311	after	5949	-41.020426	7.91E-05	-37.782801	0.000166617	0.47	15.34645684	3	-38.8175575	2	1.335741	bottom	6625.117925	-27.891335	-64.970836	-971.693853	0	1.944215	20.021362	1964	7969	8018	7993	2762.918043	2779.25554	2771.16352	0	0	0	17:50:23.3260	20151103	17:50:31.7990	20151103	17:50:27.4320	26.97680667	-80.015985	26.97681247	-80.01614613	26.9768184	-80.01606691	21.357103	2
42311-TUN-43	43	Region85	New Schools	TUN	11/3/2015	42311	after	5967	-36.896317	0.000204347	-29.724421	0.001065511	0.19	32.72816016	1	NA	NA	9.503064	pelagic	22701.50195	-18.459026	-64.998238	-976.806762	0	2.577475	11.956882	1406	4186	4212	4199	1571.489344	1583.665465	1577.625882	0	0	0	16:04:17.4960	20151103	16:04:21.9570	20151103	16:04:19.7080	26.94533833	-80.03022833	26.94532708	-80.03010705	26.94533711	-80.0301668	21.459946	2
42311-TUN-53	53	Region130	New Schools	TUN	11/3/2015	42311	after	5967	-40.857828	8.21E-05	-32.897248	0.000513186	0.16	24.28949296	1	NA	NA	1.272035	bottom	2626.474416	-26.840848	-64.821987	-971.923266	0	0.742445	19.676007	345	8321	8343	8332	3541.521708	3553.85423	3547.947271	0	0	0	16:16:14.4930	20151103	16:16:18.2960	20151103	16:16:16.4150	26.94651795	-80.03129661	26.94654	-80.031175	26.94653	-80.03123333	20.948042	2
42311-TUN-55	55	Region132	New Schools	TUN	11/3/2015	42311	after	5967	-45.601098	2.75E-05	-35.179485	0.000303425	0.09	19.60044441	1	NA	NA	1.781916	bottom	1564.281464	-31.229548	-64.989162	-972.379014	0	1.318053	19.181498	3089	9449	9564	9506	4076.886403	4133.027133	4105.831353	0	0	0	16:19:32.2900	20151103	16:19:52.2810	20151103	16:19:42.2420	26.94668833	-80.03139333	26.94669	-80.031955	26.94667	-80.03168333	20.963414	2
42311-TUN-57	57	Region154	New Schools	TUN	11/3/2015	42311	after	5967	-37.394808	0.000182188	-37.045722	0.000197437	0.92	16.4472381	1	-37.045722	1	0.476255	bottom	6368.250602	-24.174627	-64.650445	-973.01246	0	0.810978	17.775685	213	11766	11778	11772	5177.67835	5184.796367	5181.987193	0	0	0	16:26:13.9050	20151103	16:26:15.9470	20151103	16:26:14.9360	26.94714833	-80.03161333	26.94712162	-80.03167846	26.94713144	-80.03165242	18.25194	2
42311-TUN-59	59	Region156	New Schools	TUN	11/3/2015	42311	after	5967	-43.852566	4.12E-05	-37.820872	0.000165163	0.25	15.29164489	2	-37.820872	2	1.45503	bottom	1183.22758	-33.423337	-64.957149	-972.054209	0	0.66655	19.997983	202	11836	11850	11843	5214.055379	5219.631881	5216.926514	0	0	0	16:26:26.1620	20151103	16:26:28.6320	20151103	16:26:27.4240	26.94713134	-80.03196886	26.94714333	-80.03202333	26.94713833	-80.03199667	21.453013	2
42311-TUN-46	46	Region89	New Schools	TUN	11/3/2015	42311	after	5967	-42.187125	6.04E-05	-38.047367	0.00015677	0.39	14.96957637	1	NA	NA	0.686566	bottom	2944.30337	-29.170461	-64.993725	-972.093374	0	1.130325	19.957541	2375	4866	4969	4917	1889.033717	1934.950394	1913.344221	0	0	0	16:06:16.2430	20151103	16:06:34.0540	20151103	16:06:25.0190	26.94554994	-80.03012276	26.94552231	-80.03058124	26.94554167	-80.03036675	20.644107	2
42311-TUN-58	58	Region155	New Schools	TUN	11/3/2015	42311	after	5967	-41.504374	7.07E-05	-41.833331	6.56E-05	1.08	10.48770269	1	-41.833331	1	2.31235	bottom	3706.717612	-22.420117	-64.966603	-972.902191	0	1.216004	17.969451	909	11800	11836	11818	5195.580839	5214.055379	5205.089569	0	0	0	16:26:20.0080	20151103	16:26:26.1620	20151103	16:26:23.0720	26.94710771	-80.03178565	26.94713134	-80.03196886	26.94711535	-80.03188046	20.281801	2
42311-TUN-54	54	Region131	New Schools	TUN	11/3/2015	42311	after	5967	-44.003876	3.98E-05	-43.0397115	4.97E-05	0.8	9.363545969	2	-45.036463	1	0.627213	bottom	1423.677287	-32.518624	-64.979948	-972.462733	0	0.830438	18.820183	453	9422	9448	9435	4064.896324	4076.494637	4070.581449	0	0	0	16:19:27.3720	20151103	16:19:32.1340	20151103	16:19:29.7790	26.94668167	-80.03127333	26.94668833	-80.03138939	26.94668227	-80.03133055	19.447396	2
42311-WRT-66	66	Region87	New Schools	WRT	11/3/2015	42311	after	5988	-45.783928	2.64E-05	-32.712426	0.000535497	0.05	24.71509044	1	-32.712426	1	4.426404	bottom	573.151127	-35.762558	-64.960454	-971.146008	0	0.503698	21.174697	173	3370	3386	3378	1031.631384	1036.210472	1033.659271	0	0	0	17:01:13.1110	20151103	17:01:15.7320	20151103	17:01:14.4240	26.96331972	-80.00710833	26.963325	-80.00715393	26.96332333	-80.00712833	25.601101	2
42311-WRT-70	70	Region180	New Schools	WRT	11/3/2015	42311	after	5988	-41.913826	6.44E-05	-33.7155415	0.000425056	0.15	22.49151522	6	-33.7155415	6	3.740213	bottom	11640.30095	-19.7037	-64.999307	-970.994553	0	4.196188	21.734522	7630	5283	5372	5327	1608.682221	1632.94548	1620.860968	0	0	0	17:06:34.1850	20151103	17:06:48.9650	20151103	17:06:41.4860	26.96394669	-80.00774814	26.96391879	-80.00799	26.96392833	-80.00786893	25.474735	2
42311-WRT-73	73	Region211	New Schools	WRT	11/3/2015	42311	after	5988	-44.707915	3.38E-05	-35.46822333	0.000283908	0.12	19.07570864	3	-36.854427	1	2.421632	bottom	5843.143189	-18.932308	-64.990589	-975.353561	0	4.008171	22.407057	11661	7627	7770	7698	2320.548015	2368.388659	2343.553878	0	0	0	17:13:06.8930	20151103	17:13:31.2170	20151103	17:13:18.9120	26.96444434	-80.00796471	26.964475	-80.00844	26.96448	-80.00819219	24.828689	2
42311-WRT-64	64	Region73	New Schools	WRT	11/3/2015	42311	after	5988	-45.982309	2.52E-05	-36.354264	0.000231512	0.11	17.5515613	1	-36.354264	1	0.754313	bottom	880.830568	-34.694216	-64.870964	-969.7584	0	0.810273	24.371786	442	1942	1968	1955	593.838576	600.180318	597.354355	0	0	0	16:57:14.2910	20151103	16:57:18.6250	20151103	16:57:16.4200	26.96287833	-80.00785	26.96287667	-80.00791333	26.962875	-80.007885	25.126099	2
42311-WRT-69	69	Region147	New Schools	WRT	11/3/2015	42311	after	5988	-44.258798	3.75E-05	-37.419967	0.000181135	0.21	15.87879981	1	-37.419967	1	2.550147	bottom	1622.854653	-27.460268	-64.999613	-970.850966	0	1.003847	22.072659	3245	4011	4170	4090	1223.805106	1272.338018	1246.028265	0	0	0	17:03:00.7800	20151103	17:03:27.4350	20151103	17:03:13.9200	26.96369595	-80.00829468	26.963655	-80.007815	26.96364761	-80.00807807	24.622806	2
42311-WRT-62	62	Region71	New Schools	WRT	11/3/2015	42311	after	5988	-45.85877	2.59E-05	-39.032267	0.000124961	0.21	13.64613019	3	-38.1179755	2	0.631691	bottom	746.142121	-34.007503	-64.835427	-971.289984	0	0.667124	20.763706	310	1810	1832	1821	555.566388	562.079654	558.823152	0	0	0	16:56:52.1470	20151103	16:56:55.8730	20151103	16:56:54.0770	26.96290357	-80.00746682	26.96289667	-80.00753185	26.96289891	-80.00749919	21.395397	2
42311-WRT-68	68	Region126	New Schools	WRT	11/3/2015	42311	after	5988	-48.990454	1.26E-05	-40.8275325	8.27E-05	0.15	11.52745319	2	-37.733672	1	1.923315	bottom	1884.799215	-24.383452	-64.997033	-975.281543	0	3.465921	22.809687	11764	3456	3623	3539	1057.355073	1106.082495	1082.984114	0	0	0	17:01:27.4850	20151103	17:01:55.4360	20151103	17:01:41.3500	26.96334009	-80.0073655	26.96337667	-80.00785167	26.96336833	-80.00762	24.733002	2
42311-WRT-67	67	Region88	New Schools	WRT	11/3/2015	42311	after	5988	-47.094304	1.95E-05	-40.970465	8.00E-05	0.24	11.37363764	1	NA	NA	2.673333	bottom	703.916343	-32.748243	-64.878377	-970.805364	0	0.836488	21.957768	676	3392	3431	3411	1038.116716	1050.160792	1043.983057	0	0	0	17:01:16.7030	20151103	17:01:23.2940	20151103	17:01:19.9320	26.96332554	-80.00717311	26.96333833	-80.00729333	26.96333212	-80.00723168	24.631101	2
42311-WRT-72	72	Region197	New Schools	WRT	11/3/2015	42311	after	5988	-50.314785	9.30E-06	-41.1418655	7.69E-05	0.12	11.19189041	2	-41.1418655	2	6.645025	pelagic	3420.056224	-21.863467	-64.996209	-978.598245	0	8.531392	17.30012	29819	6501	6673	6587	1956.325301	2014.294383	1984.737002	0	0	0	17:09:57.2490	20151103	17:10:26.2540	20151103	17:10:11.6620	26.96416333	-80.00820167	26.96412833	-80.00762167	26.96413119	-80.00791886	23.945145	2
42311-WRT-65	65	Region86	New Schools	WRT	11/3/2015	42311	after	5988	-46.520031	2.23E-05	-42.311994	5.87E-05	0.38	10.02635557	1	NA	NA	2.276267	bottom	489.664772	-31.225173	-64.994945	-970.385726	0	0.509812	23.140182	721	3316	3385	3350	1015.338981	1035.77643	1025.162739	0	0	0	17:01:04.1360	20151103	17:01:15.5720	20151103	17:01:09.7150	26.96332	-80.00694517	26.963325	-80.00714956	26.963315	-80.00704345	25.416449	2
42311-WRT-71	71	Region181	New Schools	WRT	11/3/2015	42311	after	5988	-49.509334	1.12E-05	-44.91544467	3.22E-05	0.35	7.850183514	3	-44.91544467	3	3.38936	bottom	395.814121	-34.998798	-64.996127	-971.175154	0	0.820225	21.617006	580	5380	5414	5397	1635.823397	1645.208915	1640.420708	0	0	0	17:06:50.2870	20151103	17:06:55.9540	20151103	17:06:53.0940	26.96391333	-80.00801833	26.963905	-80.00811189	26.96390723	-80.00806384	25.006366	2
42311-WRT-63	63	Region72	New Schools	WRT	11/3/2015	42311	after	5988	-48.656941	1.36E-05	-44.965054	3.19E-05	0.43	7.813667721	1	NA	NA	0.814095	bottom	264.05881	-36.716047	-64.96403	-969.679418	0	0.449679	24.811914	427	1847	1893	1870	566.38334	579.429562	572.455217	0	0	0	16:56:58.3550	20151103	16:57:06.0220	20151103	16:57:02.1700	26.96289333	-80.007575	26.96288121	-80.00770516	26.96289167	-80.00763605	25.626009	2
42312-HIW-1	1	Region261	New Schools	HIW	11/4/2015	42312	after	5902	-53.942824	4.03E-06	-37.455744	0.000179649	0.02	15.82549809	3	-39.0263835	2	2.242922	bottom	627.577813	-33.393271	-64.966896	-974.176066	0	3.609592	30.68673	4959	3237	3304	3270	1101.193195	1141.151193	1122.171984	0	0	0	12:24:02.2760	20151104	12:24:17.1010	20151104	12:24:09.5700	26.89519212	-79.98703863	26.89520667	-79.98663828	26.89519667	-79.98682833	32.929652	2
42312-HIW-3	3	Region279	New Schools	HIW	11/4/2015	42312	after	5902	-50.453376	9.01E-06	-46.048732	2.48E-05	0.36	7.057049825	1	NA	NA	1.170338	bottom	390.445882	-38.18114	-64.897552	-966.317362	0	1.005557	33.53786	386	6860	6878	6869	3012.579378	3023.301212	3018.118771	0	0	0	12:37:30.1090	20151104	12:37:34.1140	20151104	12:37:32.1250	26.89402426	-79.98626637	26.89404094	-79.98616075	26.8940353	-79.98621228	34.708198	2
42312-MG111-11	11	Region61	New Schools	MG111	11/4/2015	42312	after	5932	-41.887782	6.47E-05	-35.504085	0.000281573	0.23	19.01152429	1	-35.504085	1	7.590491	pelagic	3897.655015	-20.399241	-64.996636	-978.134872	0	1.396657	10.392422	1947	5201	5269	5235	1952.929203	1980.262786	1966.815412	0	0	0	16:10:11.6690	20151104	16:10:23.3410	20151104	16:10:17.4190	26.97693463	-80.02475025	26.97693261	-80.0250251	26.976935	-80.02489	17.982913	2
42312-MG111-12	12	Region62	New Schools	MG111	11/4/2015	42312	after	5932	-41.294143	7.42E-05	-40.012208	9.97E-05	0.74	12.44548766	1	NA	NA	1.019825	bottom	3923.494346	-27.195388	-64.987554	-973.525606	0	1.226297	16.911678	1214	5215	5263	5239	1959.310615	1978.577743	1967.8123	0	0	0	16:10:14.0710	20151104	16:10:22.3040	20151104	16:10:18.1780	26.97693333	-80.02481447	26.976935	-80.02500833	26.976935	-80.02490004	17.931503	2
42312-MG111-7	7	Region39	New Schools	MG111	11/4/2015	42312	after	5932	-46.620632	2.18E-05	-41.133577	7.70E-05	0.28	11.20061205	1	NA	NA	0.755127	bottom	1315.005069	-28.838119	-64.996981	-977.08212	0	1.401196	17.258035	1557	2757	2811	2784	1026.876319	1046.166178	1035.528075	0	0	0	16:03:13.1770	20151104	16:03:22.3940	20151104	16:03:17.7680	26.9777856	-80.0253086	26.977785	-80.025115	26.97778833	-80.02522167	18.013162	2
42312-MG111-10	10	Region51	New Schools	MG111	11/4/2015	42312	after	5932	-44.372717	3.65E-05	-42.4790695	5.65E-05	0.65	9.87014866	2	NA	NA	2.695067	bottom	5652.930244	-28.399138	-64.983041	-974.668509	0	3.589662	15.195183	6092	4444	4527	4485	1666.61944	1696.956386	1680.719224	0	0	0	16:08:01.3910	20151104	16:08:15.6880	20151104	16:08:08.3100	26.97728	-80.02496167	26.97727667	-80.02465739	26.97727893	-80.02482002	17.89025	2
42312-SUN-13	13	Region48	New Schools	SUN	11/4/2015	42312	after	5952	-39.141165	0.000121866	-30.756821	0.000840075	0.15	29.70180321	2	-26.089073	1	1.508304	bottom	8579.504691	-23.883957	-64.999399	-972.158422	0	1.633379	19.52674	2409	2735	2807	2771	1042.440357	1070.708837	1056.005525	0	0	0	15:41:59.7980	20151104	15:42:11.8350	20151104	15:42:05.7940	26.97598459	-80.01625107	26.975995	-80.01653465	26.97598561	-80.01638728	21.035044	2
42312-TUN-20	20	Region135	New Schools	TUN	11/4/2015	42312	after	5970	-41.061086	7.83E-05	-38.151807	0.000153045	0.51	14.8233599	1	-38.151807	1	9.825965	pelagic	10334.00875	-19.42525	-64.995408	-977.723397	0	3.061157	11.189831	1608	7606	7631	7618	3077.183598	3087.86042	3082.47971	0	0	0	14:22:55.5210	20151104	14:22:59.6640	20151104	14:22:57.5100	26.946175	-80.03155667	26.94618181	-80.03166365	26.946175	-80.03161	21.015796	2
42312-TUN-25	25	Region172	New Schools	TUN	11/4/2015	42312	after	5970	-45.559901	2.78E-05	-40.132001	9.70E-05	0.29	12.30615577	1	-40.132001	1	1.349801	bottom	992.332248	-32.422571	-64.989702	-973.322261	0	0.828238	17.303401	502	13658	13687	13672	5450.591152	5460.336748	5455.623625	0	0	0	14:40:08.1850	20151104	14:40:13.0400	20151104	14:40:10.5040	26.94746441	-80.03146891	26.94747406	-80.03137159	26.94746667	-80.03141833	18.653202	2
42312-TUN-18	18	Region123	New Schools	TUN	11/4/2015	42312	after	5970	-48.882282	1.29E-05	-40.531852	8.85E-05	0.15	11.85228154	1	-40.531852	1	0.778583	bottom	450.724748	-39.20171	-64.584918	-971.80238	0	0.80844	20.52178	98	6471	6476	6473	2627.498446	2629.529445	2628.196232	0	0	0	14:19:43.2450	20151104	14:19:44.0950	20151104	14:19:43.5890	26.94586946	-80.03064367	26.94587	-80.03062324	26.94587	-80.03063667	21.300363	2
42312-TUN-21	21	Region136	New Schools	TUN	11/4/2015	42312	after	5970	-46.014158	2.50E-05	-41.16198333	7.65E-05	0.33	11.1707495	3	-38.747105	1	6.580671	pelagic	922.40558	-33.437242	-64.977005	-975.615171	0	0.854763	13.812009	449	7506	7531	7518	3037.067097	3046.619277	3042.30027	0	0	0	14:22:38.5090	20151104	14:22:42.7030	20151104	14:22:40.5220	26.9461686	-80.03115412	26.94616167	-80.03125	26.946165	-80.03120667	20.39268	2
42312-TUN-16	16	Region108	New Schools	TUN	11/4/2015	42312	after	5970	-53.535108	4.43E-06	-41.1922635	7.60E-05	0.06	11.13900471	2	-40.254766	1	12.717913	pelagic	1291.413092	-26.341749	-64.991993	-988.345813	0	6.76214	8.61782	5738	5008	5049	5028	2059.381886	2075.507733	2067.273497	0	0	0	14:15:36.5270	20151104	14:15:43.4020	20151104	14:15:39.8460	26.945605	-80.03082667	26.94559059	-80.03098788	26.94560059	-80.03090589	21.335733	2
42312-TUN-19	19	Region124	New Schools	TUN	11/4/2015	42312	after	5970	-44.758657	3.34E-05	-41.6862385	6.78E-05	0.49	10.63369361	2	NA	NA	1.77978	bottom	4699.608894	-27.09256	-64.945289	-974.698373	0	3.261637	19.053027	1911	6637	6665	6651	2692.452742	2701.813676	2696.981118	0	0	0	14:20:11.1610	20151104	14:20:15.8650	20151104	14:20:13.4940	26.94593081	-80.0299961	26.94590764	-80.02990566	26.94592167	-80.02995167	20.832807	2
42312-TUN-14	14	Region102	New Schools	TUN	11/4/2015	42312	after	5970	-46.41347	2.28E-05	-42.631224	5.46E-05	0.42	9.730010437	1	-42.631224	1	11.762373	pelagic	3552.668086	-21.451844	-64.999031	-984.603986	0	3.609191	9.292522	3573	4936	4984	4960	2028.029937	2048.439818	2038.924795	0	0	0	14:15:23.1950	20151104	14:15:31.7340	20151104	14:15:27.5690	26.94559589	-80.03051243	26.94561167	-80.03071695	26.94560333	-80.03062167	21.054895	2
42312-TUN-24	24	Region157	New Schools	TUN	11/4/2015	42312	after	5970	-51.213499	7.56E-06	-43.38239967	4.59E-05	0.16	9.066779932	3	-43.021089	2	1.979216	bottom	1224.640538	-29.960048	-64.984451	-977.773535	0	3.757221	18.394735	8350	10954	11063	11008	4394.699959	4434.238598	4413.441019	0	0	0	14:32:28.6150	20151104	14:32:47.3160	20151104	14:32:37.8560	26.94693662	-80.03190114	26.94693341	-80.03150447	26.94694167	-80.03171333	20.373951	2.864725
42312-WRT-29	29	Region62	New Schools	WRT	11/4/2015	42312	after	5991	-42.355957	5.81E-05	-33.145772	0.000484644	0.12	23.72873642	1	NA	NA	19.604467	pelagic	1645.693128	-25.421291	-64.982619	-983.524887	0	0.65683	6.097019	491	7659	7695	7677	2609.744088	2622.510775	2616.535604	0	0	0	15:23:06.3820	20151104	15:23:12.5270	20151104	15:23:09.4830	26.96266833	-80.00743167	26.96267	-80.00730333	26.96266667	-80.00736333	25.701486	2
42312-WRT-28	28	Region61	New Schools	WRT	11/4/2015	42312	after	5991	-42.172405	6.06E-05	-37.22041	0.000189653	0.32	16.17941658	2	NA	NA	1.344523	bottom	3318.269371	-26.424802	-64.985575	-969.837418	0	1.269581	24.401557	1539	7633	7692	7662	2600.531286	2621.52961	2610.777468	0	0	0	15:23:02.0780	20151104	15:23:11.9680	20151104	15:23:06.9200	26.96267218	-80.00752395	26.96267	-80.00731322	26.96266833	-80.00742126	25.74608	2
42312-WRT-27	27	Region49	New Schools	WRT	11/4/2015	42312	after	5991	-45.789614	2.64E-05	-40.461384	8.99E-05	0.29	11.93103732	1	NA	NA	1.608474	bottom	2876.658734	-33.255041	-64.998983	-970.487522	0	2.531383	22.704225	716	3803	3816	3809	1276.017889	1281.665036	1279.017401	0	0	0	15:12:13.2140	20151104	15:12:15.4390	20151104	15:12:14.2980	26.96417667	-80.00796979	26.96417667	-80.00802667	26.96417667	-80.008	24.312699	2
[truncated: 48 more columns]
